# Supplementary material for: A deep single cell mass cytometry approach to capture canonical and noncanonical cell cycle states
Source: Nat Commun. 2025 Oct 3;16:8821. doi: 10.1038/s41467-025-63883-4 (PMC12494979; doi:10.1038/s41467-025-63883-4)
Supplement: Supplementary file 4 — Supplementary Data 1 [file 41467_2025_63883_MOESM4_ESM.xlsx]

## Sheet: Table 1 molecular target list
Supplementary Data 1. Tested molecular targets							see legend in column N						legend for panel type
target	metal	clone	vendor	concentration [ug/ml]	quality	system	panel_type	Target	DOI Source	Rationale			minimal = target used in minimal panel
PLK1	142	35-206	abcam	4	great	cell line, primary human T cell	minimal	PLK1	10.1038/s41417-025-00907-7	Key mitotic kinase essential for G2/M transition, centrosome maturation, and spindle assembly.			core = target used in core panel
Geminin	143	1A8	abcam	3	great	cell line, primary human T cell	minimal	Geminin	10.1016/S0092-8674(00)81209-X	Inhibits DNA replication licensing and is degraded during metaphase–anaphase transition.			complete = any other cell cycle-related target
phospho-H3 (s10)	145	11D8	biolegend	1	great	cell line, primary human T cell	minimal	phospho-H3 (S10)	10.1128/MCB.22.3.874-885.2002	Phosphorylation marks chromatin condensation during mitosis.			other = not cell cycle related (eg, used for data cleaning)
H3K18ac	148	D8Z5H	CST	1	good	cell line	complete	H3K18ac	10.1177/09603271209034	Associated with transcription activation during G1/S transition and DNA damage repair
Rb	151	J146 35	bd biosciences	3	great	cell line, primary human T cell	complete	Rb	10.1007/978-1-4615-1809-9_2	Controls G1/S progression by regulating E2F transcription factors.
phospho-Rb	154	S780	bd biosciences	3.5	great	cell line, primary human T cell	minimal	phospho-Rb	10.1186/s12929-022-00818-x	Phosphorylation inactivates Rb, allowing S-phase entry.
SLBP	159	EPR12673	abcam	3.5	great	cell line, primary human T cell	minimal	SLBP	10.1128/MCB.23.5.1590-1601.2003	Regulates histone mRNA translation, peaking in S phase.
CDT1	161	D10F11	CST	3	great	cell line, primary human T cell	minimal	CDT1	10.3390/genes8010002	Essential for replication origin licensing during G1; inhibited after G1 to prevent rereplication.
CDT1	169	D10F11	CST	3	great	cell line, primary human T cell	minimal	CDT1	10.3390/genes8010002	Essential for replication origin licensing during G1; inhibited after G1 to prevent rereplication.
CyclinB1	162	GNS-1 (RUO)	bd biosciences	2024-03-04	great	cell line, primary human T cell	minimal	CyclinB1	10.1083/jcb.115.1.1	Accumulates in G2 and controls mitotic entry via CDK1 activation.
Ki67	167	Ki-67	biolegend	2.5	great	cell line, primary human T cell	minimal	Ki67	10.1002/(SICI)1097-4652(200001)182:3<311::AID-JCP1>3.0.CO;2-9	Expressed in proliferating cells (G1–M) but absent in quiescent (G0) cells.
PCNA	150	PC10 (3F81)	Thermo Fisher Scientific	3	great	cell line, primary human T cell	minimal	PCNA	10.1016/0014-4827(86)90520-3	Peaks in late G1/S, acts as DNA polymerase δ clamp—marker of replication machinery and S-phase progression.
PCNA	168	PC10 (3F81)	Thermo Fisher Scientific	3	great	cell line, primary human T cell	minimal	PCNA	10.1016/0014-4827(86)90520-3	Peaks in late G1/S, acts as DNA polymerase δ clamp—marker of replication machinery and S-phase progression.
cPARP	171	F21-852	bd biosciences	1.5	great	cell line, primary human T cell	other	cPARP	10.1186/1478-811X-8-31	marker of pre-apoptotic cells
CLK1	164	F-12	sc-biotech	3	good	cell line	complete	CLK1	10.7554/eLife.10288	CDC‑like kinase involved in pre‑mRNA splicing; links to cell cycle by regulating expression of cell‑cycle genes.
HH3	139	pT3	CST	2	great	cell line	complete	HH3	10.1128/MCB.00980-09	Histone H3 total levels provide loading control; not cell‑cycle regulated directly.
EZH2	144	D2C9 XP(R)	CST	4	good	cell line	complete	EZH2	10.1038/s41598-024-64338-4	Histone methyltransferase (H3K27me3) elevated in proliferating cells; tied to cell cycle progression and gene repression.
p-CDC2	147	10A11	CST	4	ok	cell line	complete	p‑CDC2	10.1002/j.1460-2075.1991.tb04895.x	Inhibitory phosphorylation marks G2/M checkpoint engagement.
pCyclinD1	148	(Thr286) (D29B3)	CST	2	ok	cell line	complete	pCyclinD1	10.1074/jbc.M113.466433	Phosphorylation regulates CyclinD1 stability—controls the transition from G1 to S phase in the cell cycle,
puromycin	151	12D10	EMD Millipore	0.5	good	cell line, primary human T cell	complete	puromycin	10.1038/s41467-019-09128-7	puromycin incorporation is used to detect de novo protein synthesis, indicating active translation
FoxM1	152	D3F2B	CST	3	good	cell line, primary human T cell	complete	FoxM1	10.1016/B978-0-12-407173-5.00004-2	Key CC transcription factor for G2/M genes, elevated in proliferation and mitotic entry.
pRb	156	s807/811	bd biosciences	3	great	cell line, primary human T cell	minimal	pRb	10.1186/s12929-022-00818-x	Phosphorylated Rb controls CC and regulates G1/S transition. Releases E2F, enabling S-phase gene transcription.
CyclinA	170	E2.3.1	biolegend	4	ok	cell line	complete	CyclinA	10.1083/jcb.115.1.1	Essential for S phase and G2 progression; activates CDK2 and CDK1 during DNA replication and mitosis.
cCasp3	171	Asp175	CST	2	great	cell line, primary human T cell	other	cCasp3	10.1038/sj.cdd.4400476	Cleaved caspase-3 as a hallmark of apoptosis, used to assess cell death in response to cell cycle or DNA damage.
CyclinD1	176	SP4	abcam	6	ok	cell line	complete	CyclinD1	10.1074/jbc.M113.466433	Activates the cyclin-dependent kinases CDK4 and CDK6 in G1 and thereby promote the cell's commitment to enter S phase.
SKP2	170	EPR3305(2)	abcam	4	ok	cell line, primary human T cell	complete	SKP2	10.1038/nature02381	Promotes S-phase entry by targeting CDK inhibitors (e.g., p27) for degradation.
CyclinB2	115	X29.2	abcam	2.5	good	cell line, primary human T cell	complete	CyclinB2	10.1091/mbc.e10-05-0393	Functions similarly to Cyclin B1; involved in G2/M progression, but with different subcellular localization. Evidence suggests that it can compensate for CyclinB1 loss
CDC25A	175	F-6	sc-biotech	4	ok	cell line	complete	CDC25A	10.2174/187152012800617678	Activates CDK2 and CDK1 via dephosphorylation, promoting S and G2/M transitions.
CDC25C	175	H-6	sc-biotech	4	good	cell line	complete	CDC25C	10.1186/s12935-020-01304-w	Specifically activates CDK1 to trigger mitotic entry.
CyclinD1	165	SPM587	novus biologicals	4	ok	cell line	complete	CyclinD1	10.1074/jbc.M113.466433	Activates the cyclin-dependent kinases CDK4 and CDK6 in G1 and thereby promote the cell's commitment to enter S phase.
CyclinC	150	E6V4Z	CST	2	ok	cell line	complete	CyclinC	10.1016/s1534-5807(04)00137-6.	Regulates CDK3 and entry from quiescence (G0) into G1 phase.
CyclinE	151	HE12	sc-biotech	6	ok	cell line	complete	CyclinE	10.1038/sj.onc.1208613	Promotes G1/S transition by activating CDK2; tightly regulated to ensure proper replication timing.
CyclinD3	170	SP207	abcam	4	fail	cell line	complete	CyclinD3	10.1038/sj.onc.1202016	Activates the cyclin-dependent kinases CDK4 and CDK6 in G1 and thereby promote the cell's commitment to enter S phase.
CyclinB1	162	GNS-1 (RUO)	bd biosciences	5	great	cell line, primary human T cell	minimal	CyclinB1	10.1083/jcb.115.1.1	Promotes mitotic entry via CDK1 activation; nuclear accumulation marks late G2.
DNA (intercalator)	191/193	-	-	see methods	great	cell line, primary human T cell	core	DNA (intercalator)	10.1128/MCB.22.21.7459-7472.2002	DNA content dyes (e.g., DAPI, Hoechst) quantify cell cycle position by ploidy (G1, S, G2/M).
IdU	127	-	-	see methods	great	cell line, primary human T cell	core	IdU	10.1038/s41467-019-09128-7	Thymidine analog incorporated during S-phase; used to label replicating DNA.
WGA	197	-	-	see methods	great	cell line, primary human T cell	complete	WGA	10.1002/cyto.a.23000	Cell surface lectin used to outline membranes, measure morphology, and act as a proxy of cell size
CyclinA2	170	polyclonal	BioLegend	2024-01-03	ok	cell line	complete	CyclinA2	10.4331/wjbc.v6.i4.346	Essential regulator of the cell division cycle through the activation of kinases that participate to the regulation of S phase as well as the mitotic entry(S and G2 phases); activates CDK2 and CDK1
CyclinB1	156	GNS-1 (RUO)	BD	2024-03-04	good	cell line, primary human T cell	minimal	CyclinB1	10.1083/jcb.115.1.1	Key for mitotic entry and spindle formation of G2M transition
CyclinD1	155	92G2	CST	6	ok	cell line, primary human T cell	complete	CyclinD1	10.1016/0092-8674(94)90378-6	Activates the cyclin-dependent kinases CDK4 and CDK6 in G1 and thereby promote the cell's commitment to enter S phase.
CyclinA	171	BF683	abcam	6	ok	cell line, primary human T cell	complete	CyclinA	10.1016/0092-8674(91)90425-K	Drives DNA replication and early mitosis via CDK activation.
CyclinB1	161	GNS-1 (RUO)	BD	2024-03-04	great	cell line, primary human T cell		CyclinB1	10.1083/jcb.115.1.1	Key for mitotic entry and spindle formation of G2M transition
CyclinD1	165	SP4	abcam	2025-03-04	ok	cell line, primary human T cell	complete	CyclinD1	10.1016/0092-8674(94)90378-6	Activates the cyclin-dependent kinases CDK4 and CDK6 in G1 and thereby promote the cell's commitment to enter S phase.
p-21-Waf1/Cip1	113	12D1	CST	2	ok	cell line, primary human T cell	complete	p21-Waf1/Cip1	10.1016/s1368-8375(99)00049-4	Cell cycle protein that regulates and can arrest the cell cycle in G1 or S phase.
phospho-Rb	156	(s807/811)	CST	1.5	great	cell line, primary human T cell	minimal	phospho-Rb	10.1186/s12929-022-00818-x	Phosphorylation inactivates Rb, allowing S-phase entry.
CTCF	160	D31H2	CST	1	good	cell line	complete	CTCF	10.1101/gr.241547.118	Chromatin insulator and transcription regulator, indirectly influences cell cycle gene architecture and mitotic spindle structure
RUNX1	157	1C5B16	bioLegend	2	good	cell line	complete	RUNX1	10.1002/jcp.21738	Transcription factor regulating G1-S genes and hematopoietic proliferation.
H3K27me3	149	C36B11	CST	1.5	good	cell line	complete	H3K27me3	10.1016/j.molcel.2020.01.017	Positively regulates the expression of SKP2, a critical protein involved in cell cycle progression. Involved in gene repression.
Cyclin A	170	BF-683	sc-biotech	3	ok	cell line	complete	Cyclin A	10.1007/978-1-4615-1809-9_9	Involved in both S phase and the G2/M transition of the cell cycle through its association with distinct cdks
H4K16ac	146	13534BF	CST	1	fail	cell line	complete	H4K16ac	10.1093/nar/gkz195	Associated with open chromatin and active transcription during S/G2.
H3K4me1	148	5326BF	CST	1	fail	cell line	complete	H3K4me1	10.1371/journal.pbio.3001377	Marks enhancer regions; linked to cell-type–specific gene expression during proliferation.
MLL1	164	CM14197	CST	2		cell line	complete	MLL1	10.1038/onc.2012.352	MLL1-knockdown affects various cell cycle regulatory genes (including cyclin A, cyclin B and p57), resulting in cell cycle arrest in G2/M phase and apoptosis in cultured cells
Jarid2	173	CM13594	CST	1		cell line	complete	Jarid2	10.1074/jbc.RA119.010060	Jarid2 and PRC2 regulate the cell cycle in skeletal muscle cells, affecting proliferation and mitotic exit. Regulates Rb1
CBP	176	7389BF	CST	1.5		cell line	complete	CBP	10.1016/S0962-8924(97)01048-9	Transcriptional coactivator that plays an important role in a wide range of cellular processes, including proliferation, differentiation, and apoptosis. CBP controls E2F1 and CDK4 expression
						note: antibody performance can vary with cell system, and titers can depend on the fraction of proliferative cells
