# Supplementary material for: A deep single cell mass cytometry approach to capture canonical and noncanonical cell cycle states
Source: Nat Commun. 2025 Oct 3;16:8821. doi: 10.1038/s41467-025-63883-4 (PMC12494979; doi:10.1038/s41467-025-63883-4)
Supplement: Supplementary file 5 — Supplementary Data 2 [file 41467_2025_63883_MOESM5_ESM.xlsx]

## Sheet: Table 2 SNV analysis
Supplementary Data 2. SNV analysis from published DebMap data
gene_variant_id	gene_variant_type_id	cell_line	Chrom	Pos	Ref	Alt	AF	DP	RefCount	AltCount	GT	PS	VariantType	VariantInfo	DNAChange	ProteinChange	HugoSymbol	EnsemblGeneID	EnsemblFeatureID	HgncName	HgncFamily	UniprotID	DbsnpRsID	GcContent	LofGeneName	LofGeneId	LofNumberOfTranscriptsInGene	LofPercentOfTranscriptsAffected	NMD	MolecularConsequence	VepImpact	VepBiotype	VepHgncID	VepExistingVariation	VepManeSelect	VepENSP	VepSwissprot	Sift	Polyphen	GnomadeAF	GnomadgAF	VepClinSig	VepSomatic	VepPliGeneValue	VepLofTool	OncogeneHighImpact	TumorSuppressorHighImpact	TranscriptLikelyLof	Brca1FuncScore
GNB1: ENST00000378609.9:c.728C>T	GNB1: missense_variant	JURKAT	chr1	1789241	G	A	0.268	41	31	10	0/1	NA	SNV	missense_variant	ENST00000378609.9:c.728C>T	p.T243I	GNB1	ENSG00000078369	ENST00000378609	G protein subunit beta 1	G protein subunits beta WD repeat domain containing	P62873-1		0.53616			NA	NA			MODERATE	protein_coding	HGNC:4396		NM_002074.5	ENSP00000367872	P62873.191	deleterious_low_confidence(0)	probably_damaging(0.94)	0	0			1	NA	FALSE	FALSE		NA
GNB1: ENST00000378609.9:c.728C>T	GNB1: missense_variant	JURKAT	chr1	1789241	G	A	0.519	26	13	13	0/1	NA	SNV	missense_variant	ENST00000378609.9:c.728C>T	p.T243I	GNB1	ENSG00000078369	ENST00000378609	G protein subunit beta 1	G protein subunits beta WD repeat domain containing	P62873-1		0.53616			NA	NA			MODERATE	protein_coding	HGNC:4396		NM_002074.5	ENSP00000367872	P62873.191	deleterious_low_confidence(0)	probably_damaging(0.94)	0	0			1	NA	FALSE	FALSE		NA
PIK3CD: ENST00000377346.9:c.1186G>A	PIK3CD: missense_variant	JURKAT	chr1	9718859	G	A	0.209	66	53	13	0/1	NA	SNV	missense_variant	ENST00000377346.9:c.1186G>A	p.A396T	PIK3CD	ENSG00000171608	ENST00000377346	phosphatidylinositol-4%3B5-bisphosphate 3-kinase catalytic subunit delta	Phosphatidylinositol 3-kinase subunits	O00329-1		0.643392			NA	NA			MODERATE	protein_coding	HGNC:8977	rs774975013&COSV63127478	NM_005026.5	ENSP00000366563	O00329.206	deleterious_low_confidence(0)	benign(0.311)	7.981e-06	0		0&1	1	0.183	FALSE	FALSE		NA
PIK3CD: ENST00000377346.9:c.1186G>A	PIK3CD: missense_variant	JURKAT	chr1	9718859	G	A	0.267	59	45	14	0/1	NA	SNV	missense_variant	ENST00000377346.9:c.1186G>A	p.A396T	PIK3CD	ENSG00000171608	ENST00000377346	phosphatidylinositol-4%3B5-bisphosphate 3-kinase catalytic subunit delta	Phosphatidylinositol 3-kinase subunits	O00329-1		0.643392			NA	NA			MODERATE	protein_coding	HGNC:8977	rs774975013&COSV63127478	NM_005026.5	ENSP00000366563	O00329.206	deleterious_low_confidence(0)	benign(0.311)	7.981e-06	0		0&1	1	0.183	FALSE	FALSE		NA
MTOR: ENST00000361445.9:c.4366T>A	MTOR: missense_variant	NALM-6	chr1	11157255	A	T	0.511	133	65	68	0/1	NA	SNV	missense_variant	ENST00000361445.9:c.4366T>A	p.W1456R	MTOR	ENSG00000198793	ENST00000361445	mechanistic target of rapamycin kinase	MTOR complex 1 MTOR complex 2			0.493766			NA	NA			MODERATE	protein_coding	HGNC:3942	COSV63868407	NM_004958.4	ENSP00000354558	P42345.228	deleterious_low_confidence(0)		0	0		1	1	0.246	FALSE	FALSE	ENST00000361445;	NA
TMCO4: ENST00000294543.11:c.1087G>A	TMCO4: missense_variant	JURKAT	chr1	19739916	C	T	0.407	59	35	24	0/1	NA	SNV	missense_variant	ENST00000294543.11:c.1087G>A	p.A363T	TMCO4	ENSG00000162542	ENST00000294543	transmembrane and coiled-coil domains 4		Q5TGY1-1		0.53616			NA	NA			MODERATE	protein_coding	HGNC:27393	rs759192879&COSV53871527	NM_181719.7	ENSP00000294543	Q5TGY1.129	deleterious(0.01)	possibly_damaging(0.873)	3.984e-06	6.575e-06		0&1	0	0.934	FALSE	FALSE		NA
TMCO4: ENST00000294543.11:c.1087G>A	TMCO4: missense_variant	JURKAT	chr1	19739916	C	T	0.56	23	10	13	0/1	NA	SNV	missense_variant	ENST00000294543.11:c.1087G>A	p.A363T	TMCO4	ENSG00000162542	ENST00000294543	transmembrane and coiled-coil domains 4		Q5TGY1-1		0.53616			NA	NA			MODERATE	protein_coding	HGNC:27393	rs759192879&COSV53871527	NM_181719.7	ENSP00000294543	Q5TGY1.129	deleterious(0.01)	possibly_damaging(0.873)	3.984e-06	6.575e-06		0&1	0	0.934	FALSE	FALSE		NA
SRSF10: ENST00000492112.3:c.461G>A	SRSF10: missense_variant	JURKAT	chr1	23971603	C	T	0.462	96	52	44	0/1	NA	SNV	missense_variant	ENST00000492112.3:c.461G>A	p.R154Q	SRSF10	ENSG00000188529	ENST00000492112	serine and arginine rich splicing factor 10	Serine and arginine rich splicing factors Protein phosphatase 1 regulatory subunits RNA binding motif containing	O75494-1		0.274314			NA	NA			MODERATE	protein_coding	HGNC:16713		NM_054016.4	ENSP00000420195	O75494.211	tolerated(0.05)	unknown(0)	0	0			NA	NA	FALSE	FALSE		NA
SRSF10: ENST00000492112.3:c.461G>A	SRSF10: missense_variant	JURKAT	chr1	23971603	C	T	0.523	117	57	60	0/1	NA	SNV	missense_variant	ENST00000492112.3:c.461G>A	p.R154Q	SRSF10	ENSG00000188529	ENST00000492112	serine and arginine rich splicing factor 10	Serine and arginine rich splicing factors Protein phosphatase 1 regulatory subunits RNA binding motif containing	O75494-1		0.274314			NA	NA			MODERATE	protein_coding	HGNC:16713		NM_054016.4	ENSP00000420195	O75494.211	tolerated(0.05)	unknown(0)	0	0			NA	NA	FALSE	FALSE		NA
SFPQ: ENST00000357214.6:c.103C>T	SFPQ: missense_variant	JURKAT	chr1	35192947	G	A	0.154	12	10	2	0|1	35192942	SNV	missense_variant	ENST00000357214.6:c.103C>T	p.P35S	SFPQ	ENSG00000116560	ENST00000357214	splicing factor proline and glutamine rich	Protein phosphatase 1 regulatory subunits RNA binding motif containing	P23246-1		0.688279			NA	NA			MODERATE	protein_coding	HGNC:10774		NM_005066.3	ENSP00000349748	P23246.237	deleterious_low_confidence(0.01)	unknown(0)	0	0			1	NA	FALSE	FALSE		NA
KIF2C: ENST00000372224.9:c.797G>A	KIF2C: missense_variant	NALM-6	chr1	44755966	G	A	0.464	122	65	57	0/1	NA	SNV	missense_variant	ENST00000372224.9:c.797G>A	p.R266H	KIF2C	ENSG00000142945	ENST00000372224	kinesin family member 2C	Kinesins	Q99661-1		0.483791			NA	NA			MODERATE	protein_coding	HGNC:6393	rs1226504707&COSV64764625	NM_006845.4	ENSP00000361298	Q99661.215	deleterious_low_confidence(0.01)	probably_damaging(1)	3.977e-06	0		0&1	0.02	0.665	FALSE	FALSE	ENST00000452259;ENST00000372224;ENST00000455186;ENST00000372217;	NA
STIL: ENST00000371877.8:c.926A>G	STIL: missense_variant	JURKAT	chr1	47289532	T	C	0.425	76	45	31	0/1	NA	SNV	missense_variant	ENST00000371877.8:c.926A>G	p.K309R	STIL	ENSG00000123473	ENST00000371877	STIL, centriolar assembly protein		Q15468-2		0.34414			NA	NA			MODERATE	protein_coding	HGNC:10879		NM_001048166.1	ENSP00000360944	Q15468.160	tolerated(0.07)	benign(0.357)	0	0			0.2	0.754	FALSE	FALSE		NA
STIL: ENST00000371877.8:c.926A>G	STIL: missense_variant	JURKAT	chr1	47289532	T	C	0.419	108	63	45	0/1	NA	SNV	missense_variant	ENST00000371877.8:c.926A>G	p.K309R	STIL	ENSG00000123473	ENST00000371877	STIL, centriolar assembly protein		Q15468-2		0.34414			NA	NA			MODERATE	protein_coding	HGNC:10879		NM_001048166.1	ENSP00000360944	Q15468.160	tolerated(0.07)	benign(0.357)	0	0			0.2	0.754	FALSE	FALSE		NA
ORC1: ENST00000371568.8:c.2158C>T	ORC1: stop_gained	JURKAT	chr1	52375575	G	A	0.437	68	38	30	0/1	NA	SNV	stop_gained	ENST00000371568.8:c.2158C>T	p.R720Ter	ORC1	ENSG00000085840	ENST00000371568	origin recognition complex subunit 1	AAA ATPases Origin recognition complex			0.488778	ORC1	ENSG00000085840.13	1	1	(ORC1|ENSG00000085840.13|1|1.00)		HIGH	protein_coding	HGNC:8487	rs770081039	NM_004153.4	ENSP00000360623	Q13415.190			3.979e-06	6.571e-06			0	NA	FALSE	FALSE		NA
ORC1: ENST00000371568.8:c.2158C>T	ORC1: stop_gained	JURKAT	chr1	52375575	G	A	0.532	63	28	35	0/1	NA	SNV	stop_gained	ENST00000371568.8:c.2158C>T	p.R720Ter	ORC1	ENSG00000085840	ENST00000371568	origin recognition complex subunit 1	AAA ATPases Origin recognition complex			0.488778	ORC1	ENSG00000085840.13	1	1	(ORC1|ENSG00000085840.13|1|1.00)		HIGH	protein_coding	HGNC:8487	rs770081039	NM_004153.4	ENSP00000360623	Q13415.190			3.979e-06	6.571e-06			0	NA	FALSE	FALSE		NA
NFIA: ENST00000403491.8:c.17G>A	NFIA: missense_variant	JURKAT	chr1	61082808	G	A	0.671	5	1	4	0/1	NA	SNV	missense_variant	ENST00000403491.8:c.17G>A	p.C6Y	NFIA	ENSG00000162599	ENST00000403491	nuclear factor I A		Q12857-1		0.650873			NA	NA			MODERATE	protein_coding	HGNC:7784		NM_001134673.4	ENSP00000384523	Q12857.197	deleterious_low_confidence(0)	benign(0.003)	0	0			1	0.0782	FALSE	FALSE		NA
DNAJC6: ENST00000371069.5:c.2556A>T	DNAJC6: missense_variant	JURKAT	chr1	65408705	A	T	0.5	71	35	36	0/1	NA	SNV	missense_variant	ENST00000371069.5:c.2556A>T	p.K852N	DNAJC6	ENSG00000116675	ENST00000371069	DnaJ heat shock protein family (Hsp40) member C6	DNAJ (HSP40) heat shock proteins C2 tensin-type domain containing	O75061-2		0.401496			NA	NA			MODERATE	protein_coding	HGNC:15469		NM_001256864.2	ENSP00000360108	O75061.182	deleterious(0.01)		0	0			1	0.0587	FALSE	FALSE		NA
DNAJC6: ENST00000371069.5:c.2556A>T	DNAJC6: missense_variant	JURKAT	chr1	65408705	A	T	0.547	96	44	52	0/1	NA	SNV	missense_variant	ENST00000371069.5:c.2556A>T	p.K852N	DNAJC6	ENSG00000116675	ENST00000371069	DnaJ heat shock protein family (Hsp40) member C6	DNAJ (HSP40) heat shock proteins C2 tensin-type domain containing	O75061-2		0.401496			NA	NA			MODERATE	protein_coding	HGNC:15469		NM_001256864.2	ENSP00000360108	O75061.182	deleterious(0.01)		0	0			1	0.0587	FALSE	FALSE		NA
DEPDC1: ENST00000456315.7:c.1754G>T	DEPDC1: missense_variant	U-937	chr1	68482054	C	A	0.611	76	31	45	0/1	NA	SNV	missense_variant	ENST00000456315.7:c.1754G>T	p.G585V	DEPDC1	ENSG00000024526	ENST00000456315	DEP domain containing 1		Q5TB30-5		0.349127			NA	NA			MODERATE	protein_coding	HGNC:22949		NM_001114120.3	ENSP00000412292	Q5TB30.145	deleterious(0.03)	benign(0.052)	0	0			0	0.503	FALSE	FALSE		NA
TTLL7: ENST00000260505.13:c.1856G>A	TTLL7: missense_variant	JURKAT	chr1	83907592	C	T	0.19	42	34	8	0/1	NA	SNV	missense_variant	ENST00000260505.13:c.1856G>A	p.R619H	TTLL7	ENSG00000137941	ENST00000260505	tubulin tyrosine ligase like 7	Tubulin tyrosine ligase family	Q6ZT98-1		0.446384			NA	NA			MODERATE	protein_coding	HGNC:26242	rs1233727278&COSV53083066	NM_024686.6	ENSP00000260505	Q6ZT98.145	deleterious(0)	benign(0.368)	7.979e-06	0		0&1	0.27	0.587	FALSE	FALSE		NA
MTF2: ENST00000370298.9:c.1535A>T	MTF2: missense_variant	NALM-6	chr1	93136780	A	T	0.526	136	64	72	0/1	NA	SNV	missense_variant	ENST00000370298.9:c.1535A>T	p.N512I	MTF2	ENSG00000143033	ENST00000370298	metal response element binding transcription factor 2	PHD finger proteins Tudor domain containing	Q9Y483-1		0.408978			NA	NA			MODERATE	protein_coding	HGNC:29535		NM_007358.4	ENSP00000359321	Q9Y483.178	deleterious(0.03)	benign(0.056)	0	0			0.99	0.311	FALSE	FALSE		NA
ARHGAP29: ENST00000260526.11:c.3226A>G	ARHGAP29: missense_variant	NALM-6	chr1	94174429	T	C	0.512	275	133	142	0/1	NA	SNV	missense_variant	ENST00000260526.11:c.3226A>G	p.T1076A	ARHGAP29	ENSG00000137962	ENST00000260526	Rho GTPase activating protein 29	Rho GTPase activating proteins	Q52LW3-1		0.426434			NA	NA			MODERATE	protein_coding	HGNC:30207		NM_004815.4	ENSP00000260526	Q52LW3.149	deleterious(0.03)	benign(0.034)	0	0			1	0.481	FALSE	FALSE		NA
CDC14A: ENST00000336454.5:c.958C>T	CDC14A: stop_gained	JURKAT	chr1	100468075	C	T	0.225	242	187	55	0/1	NA	SNV	stop_gained	ENST00000336454.5:c.958C>T	p.Q320Ter	CDC14A	ENSG00000079335	ENST00000336454	cell division cycle 14A	CDC14 phosphatases	Q9UNH5-1		0.396509	CDC14A	ENSG00000079335.20	1	1	(CDC14A|ENSG00000079335.20|1|1.00)		HIGH	protein_coding	HGNC:1718	COSV60556809	NM_003672.4	ENSP00000336739	Q9UNH5.178			0	0		1	0.02	0.708	FALSE	FALSE		NA
CDC14A: ENST00000336454.5:c.958C>T	CDC14A: stop_gained	JURKAT	chr1	100468075	C	T	0.176	213	175	38	0/1	NA	SNV	stop_gained	ENST00000336454.5:c.958C>T	p.Q320Ter	CDC14A	ENSG00000079335	ENST00000336454	cell division cycle 14A	CDC14 phosphatases	Q9UNH5-1		0.396509	CDC14A	ENSG00000079335.20	1	1	(CDC14A|ENSG00000079335.20|1|1.00)		HIGH	protein_coding	HGNC:1718	COSV60556809	NM_003672.4	ENSP00000336739	Q9UNH5.178			0	0		1	0.02	0.708	FALSE	FALSE		NA
RNPC3: ENST00000423855.7:c.1402C>T	RNPC3: stop_gained	JURKAT	chr1	103550981	C	T	0.166	50	41	9	0/1	NA	SNV	stop_gained	ENST00000423855.7:c.1402C>T	p.Q468Ter	RNPC3	ENSG00000185946	ENST00000423855	RNA binding region (RNP1, RRM) containing 3	RNA binding motif containing U11/U12 di-snRNP	Q96LT9-1		0.309227	RNPC3	ENSG00000185946.16	1	1	(RNPC3|ENSG00000185946.16|1|1.00)		HIGH	protein_coding	HGNC:18666		NM_017619.4	ENSP00000391432	Q96LT9.181			0	0			0.53	0.697	FALSE	FALSE		NA
RNPC3: ENST00000423855.7:c.1402C>T	RNPC3: stop_gained	JURKAT	chr1	103550981	C	T	0.197	74	61	13	0/1	NA	SNV	stop_gained	ENST00000423855.7:c.1402C>T	p.Q468Ter	RNPC3	ENSG00000185946	ENST00000423855	RNA binding region (RNP1, RRM) containing 3	RNA binding motif containing U11/U12 di-snRNP	Q96LT9-1		0.309227	RNPC3	ENSG00000185946.16	1	1	(RNPC3|ENSG00000185946.16|1|1.00)		HIGH	protein_coding	HGNC:18666		NM_017619.4	ENSP00000391432	Q96LT9.181			0	0			0.53	0.697	FALSE	FALSE		NA
TRIM45: ENST00000256649.9:c.1504C>G	TRIM45: missense_variant	JURKAT	chr1	117113449	G	C	0.355	45	30	15	0/1	NA	SNV	missense_variant	ENST00000256649.9:c.1504C>G	p.R502G	TRIM45	ENSG00000134253	ENST00000256649	tripartite motif containing 45	Tripartite motif containing Ring finger proteins	Q9H8W5-1		0.543641			NA	NA			MODERATE	protein_coding	HGNC:19018		NM_025188.4	ENSP00000256649	Q9H8W5.185	deleterious(0)		0	0			0	0.162	FALSE	FALSE		NA
TRIM45: ENST00000256649.9:c.1504C>G	TRIM45: missense_variant	JURKAT	chr1	117113449	G	C	0.572	41	17	24	0/1	NA	SNV	missense_variant	ENST00000256649.9:c.1504C>G	p.R502G	TRIM45	ENSG00000134253	ENST00000256649	tripartite motif containing 45	Tripartite motif containing Ring finger proteins	Q9H8W5-1		0.543641			NA	NA			MODERATE	protein_coding	HGNC:19018		NM_025188.4	ENSP00000256649	Q9H8W5.185	deleterious(0)		0	0			0	0.162	FALSE	FALSE		NA
NOTCH2: ENST00000256646.7:c.953G>A	NOTCH2: missense_variant	NALM-6	chr1	119969666	C	T	0.574	52	22	30	0/1	NA	SNV	missense_variant	ENST00000256646.7:c.953G>A	p.R318H	NOTCH2	ENSG00000134250	ENST00000256646	notch 2	Ankyrin repeat domain containing			0.533666			NA	NA			MODERATE	protein_coding	HGNC:7882	rs782615247	NM_024408.4	ENSP00000256646	Q04721.243	tolerated(0.55)	possibly_damaging(0.809)	0	6.57e-06			1	0.0156	FALSE	FALSE		NA
ILF2: ENST00000361891.9:c.817C>T	ILF2: stop_gained	JURKAT	chr1	153663123	G	A	0.432	143	83	60	0/1	NA	SNV	stop_gained	ENST00000361891.9:c.817C>T	p.Q273Ter	ILF2	ENSG00000143621	ENST00000361891	interleukin enhancer binding factor 2				0.468828	ILF2	ENSG00000143621.17	1	1	(ILF2|ENSG00000143621.17|1|1.00)		HIGH	protein_coding	HGNC:6037		NM_004515.4	ENSP00000355011	Q12905.188			0	0			1	0.405	FALSE	FALSE		NA
ILF2: ENST00000361891.9:c.817C>T	ILF2: stop_gained	JURKAT	chr1	153663123	G	A	0.486	187	96	91	0/1	NA	SNV	stop_gained	ENST00000361891.9:c.817C>T	p.Q273Ter	ILF2	ENSG00000143621	ENST00000361891	interleukin enhancer binding factor 2				0.468828	ILF2	ENSG00000143621.17	1	1	(ILF2|ENSG00000143621.17|1|1.00)		HIGH	protein_coding	HGNC:6037		NM_004515.4	ENSP00000355011	Q12905.188			0	0			1	0.405	FALSE	FALSE		NA
ARHGEF2: ENST00000361247.9:c.637G>A	ARHGEF2: missense_variant	JURKAT	chr1	155965075	C	T	0.211	73	58	15	0/1	NA	SNV	missense_variant	ENST00000361247.9:c.637G>A	p.A213T	ARHGEF2	ENSG00000116584	ENST00000361247	Rho/Rac guanine nucleotide exchange factor 2	Rho guanine nucleotide exchange factors Pleckstrin homology domain containing	Q92974-1		0.481297			NA	NA			MODERATE	protein_coding	HGNC:682		NM_001162383.2	ENSP00000354837	Q92974.214	deleterious_low_confidence(0.05)	benign(0.003)	0	0			1	0.191	FALSE	FALSE		NA
ARHGEF2: ENST00000361247.9:c.637G>A	ARHGEF2: missense_variant	JURKAT	chr1	155965075	C	T	0.202	79	64	15	0/1	NA	SNV	missense_variant	ENST00000361247.9:c.637G>A	p.A213T	ARHGEF2	ENSG00000116584	ENST00000361247	Rho/Rac guanine nucleotide exchange factor 2	Rho guanine nucleotide exchange factors Pleckstrin homology domain containing	Q92974-1		0.481297			NA	NA			MODERATE	protein_coding	HGNC:682		NM_001162383.2	ENSP00000354837	Q92974.214	deleterious_low_confidence(0.05)	benign(0.003)	0	0			1	0.191	FALSE	FALSE		NA
ARHGEF2: ENST00000361247.9:c.581-1G>A	ARHGEF2: splice_acceptor_variant	JURKAT	chr1	155965132	C	T	0.431	52	30	22	0/1	NA	SNV	splice_acceptor_variant	ENST00000361247.9:c.581-1G>A		ARHGEF2	ENSG00000116584	ENST00000361247	Rho/Rac guanine nucleotide exchange factor 2	Rho guanine nucleotide exchange factors Pleckstrin homology domain containing	Q92974-1		0.538653	ARHGEF2	ENSG00000116584.22	1	1			HIGH	protein_coding	HGNC:682		NM_001162383.2	ENSP00000354837	Q92974.214			0	0			1	0.191	FALSE	FALSE		NA
ARHGEF2: ENST00000361247.9:c.581-1G>A	ARHGEF2: splice_acceptor_variant	JURKAT	chr1	155965132	C	T	0.51	48	24	24	0/1	NA	SNV	splice_acceptor_variant	ENST00000361247.9:c.581-1G>A		ARHGEF2	ENSG00000116584	ENST00000361247	Rho/Rac guanine nucleotide exchange factor 2	Rho guanine nucleotide exchange factors Pleckstrin homology domain containing	Q92974-1		0.538653	ARHGEF2	ENSG00000116584.22	1	1			HIGH	protein_coding	HGNC:682		NM_001162383.2	ENSP00000354837	Q92974.214			0	0			1	0.191	FALSE	FALSE		NA
LMNA: ENST00000368300.9:c.514-1G>A	LMNA: splice_acceptor_variant	JURKAT	chr1	156134402	G	A	0.282	47	34	13	0/1	NA	SNV	splice_acceptor_variant	ENST00000368300.9:c.514-1G>A		LMNA	ENSG00000160789	ENST00000368300	lamin A/C	Lamins	P02545-1	267607589	0.55611	LMNA	ENSG00000160789.24	2	1		SO:0001574|splice_acceptor_variant	HIGH	protein_coding	HGNC:6636	rs267607589&CS129893	NM_170707.4	ENSP00000357283	P02545.269			0	0	not_provided		0.99	0.00103	FALSE	FALSE		NA
LMNA: ENST00000368300.9:c.877C>T	LMNA: stop_gained	JURKAT	chr1	156135253	C	T	0.523	44	21	23	0|1	156135237	SNV	stop_gained	ENST00000368300.9:c.877C>T	p.Q293Ter	LMNA	ENSG00000160789	ENST00000368300	lamin A/C	Lamins	P02545-1	1553265455	0.643392	LMNA	ENSG00000160789.24	2	1	(LMNA|ENSG00000160789.24|2|1.00)	SO:0001587|nonsense	HIGH	protein_coding	HGNC:6636	rs1553265455	NM_170707.4	ENSP00000357283	P02545.269			0	0	pathogenic		0.99	0.00103	FALSE	FALSE		NA
LMNA: ENST00000368300.9:c.877C>T	LMNA: stop_gained	JURKAT	chr1	156135253	C	T	0.375	31	20	11	0|1	156135237	SNV	stop_gained	ENST00000368300.9:c.877C>T	p.Q293Ter	LMNA	ENSG00000160789	ENST00000368300	lamin A/C	Lamins	P02545-1	1553265455	0.643392	LMNA	ENSG00000160789.24	2	1	(LMNA|ENSG00000160789.24|2|1.00)	SO:0001587|nonsense	HIGH	protein_coding	HGNC:6636	rs1553265455	NM_170707.4	ENSP00000357283	P02545.269			0	0	pathogenic		0.99	0.00103	FALSE	FALSE		NA
IQGAP3: ENST00000361170.7:c.3613del	IQGAP3: frameshift_variant	JURKAT	chr1	156534627	TG	T	0.5	38	18	20	0/1	NA	deletion	frameshift_variant	ENST00000361170.7:c.3613del	p.Q1205SfsTer31	IQGAP3	ENSG00000183856	ENST00000361170	IQ motif containing GTPase activating protein 3				0.613466	IQGAP3	ENSG00000183856.11	1	1			HIGH	protein_coding	HGNC:20669		NM_178229.5	ENSP00000354451	Q86VI3.167			0	0			0	0.641	FALSE	FALSE		NA
IQGAP3: ENST00000361170.7:c.3613del	IQGAP3: frameshift_variant	JURKAT	chr1	156534627	TG	T	0.479	23	12	11	0/1	NA	deletion	frameshift_variant	ENST00000361170.7:c.3613del	p.Q1205SfsTer31	IQGAP3	ENSG00000183856	ENST00000361170	IQ motif containing GTPase activating protein 3				0.613466	IQGAP3	ENSG00000183856.11	1	1			HIGH	protein_coding	HGNC:20669		NM_178229.5	ENSP00000354451	Q86VI3.167			0	0			0	0.641	FALSE	FALSE		NA
RASAL2: ENST00000367649.8:c.3013A>G	RASAL2: missense_variant	NALM-6	chr1	178458305	A	G	0.544	89	41	48	0/1	NA	SNV	missense_variant	ENST00000367649.8:c.3013A>G	p.S1005G	RASAL2	ENSG00000075391	ENST00000367649	RAS protein activator like 2	Pleckstrin homology domain containing C2 and RasGAP domain containing	Q9UJF2-2		0.553616			NA	NA			MODERATE	protein_coding	HGNC:9874	rs1378666315	NM_170692.4	ENSP00000356621	Q9UJF2.180	deleterious_low_confidence(0.01)	benign(0.111)	0	0			0.23	0.241	FALSE	FALSE		NA
KIF14: ENST00000367350.5:c.3889T>C	KIF14: missense_variant&splice_region_variant	NALM-6	chr1	200565251	A	G	0.233	183	141	42	0/1	NA	SNV	missense_variant&splice_region_variant	ENST00000367350.5:c.3889T>C	p.F1297L	KIF14	ENSG00000118193	ENST00000367350	kinesin family member 14	Kinesins			0.339152			NA	NA			MODERATE	protein_coding	HGNC:19181		NM_014875.3	ENSP00000356319	Q15058.193	deleterious(0.04)	benign(0.072)	0	0			0	0.785	FALSE	FALSE		NA
KDM5B: ENST00000367265.9:c.3909+2T>C	KDM5B: splice_donor_variant	JURKAT	chr1	202733399	A	G	0.489	60	31	29	0/1	NA	SNV	splice_donor_variant	ENST00000367265.9:c.3909+2T>C		KDM5B	ENSG00000117139	ENST00000367265	lysine demethylase 5B	PHD finger proteins Lysine demethylases AT-rich interaction domain containing	Q9UGL1-1		0.453865	KDM5B	ENSG00000117139.18	1	1			HIGH	protein_coding	HGNC:18039		NM_006618.5	ENSP00000356234	Q9UGL1.178			0	0			0	0.176	FALSE	FALSE		NA
KDM5B: ENST00000367265.9:c.3909+2T>C	KDM5B: splice_donor_variant	JURKAT	chr1	202733399	A	G	0.342	55	36	19	0/1	NA	SNV	splice_donor_variant	ENST00000367265.9:c.3909+2T>C		KDM5B	ENSG00000117139	ENST00000367265	lysine demethylase 5B	PHD finger proteins Lysine demethylases AT-rich interaction domain containing	Q9UGL1-1		0.453865	KDM5B	ENSG00000117139.18	1	1			HIGH	protein_coding	HGNC:18039		NM_006618.5	ENSP00000356234	Q9UGL1.178			0	0			0	0.176	FALSE	FALSE		NA
NEK2: ENST00000366999.9:c.776G>A	NEK2: missense_variant	NALM-6	chr1	211669322	C	T	0.484	189	98	91	0/1	NA	SNV	missense_variant	ENST00000366999.9:c.776G>A	p.R259Q	NEK2	ENSG00000117650	ENST00000366999	NIMA related kinase 2	Protein phosphatase 1 regulatory subunits	P51955-1		0.401496			NA	NA			MODERATE	protein_coding	HGNC:7745	rs1177477304&COSV65357752	NM_002497.4	ENSP00000355966	P51955.226	deleterious(0)	probably_damaging(0.994)	0	0		0&1	0	0.604	FALSE	FALSE	ENST00000540251;ENST00000366999;ENST00000366998;	NA
INTS7: ENST00000366994.8:c.367C>G	INTS7: missense_variant	HEL	chr1	212020126	G	C	0.298	65	46	19	0/1	NA	SNV	missense_variant	ENST00000366994.8:c.367C>G	p.L123V	INTS7	ENSG00000143493	ENST00000366994	integrator complex subunit 7	Integrator complex	Q9NVH2-1		0.311721			NA	NA			MODERATE	protein_coding	HGNC:24484		NM_015434.4	ENSP00000355961	Q9NVH2.165	tolerated(0.09)	probably_damaging(0.979)	0	0			0.86	0.41	FALSE	FALSE		NA
CDC42BPA: ENST00000366766.8:c.55G>T	CDC42BPA: missense_variant	HEL	chr1	227317128	C	A	0.315	212	148	64	0/1	NA	SNV	missense_variant	ENST00000366766.8:c.55G>T	p.A19S	CDC42BPA	ENSG00000143776	ENST00000366766	CDC42 binding protein kinase alpha		Q5VT25-2		0.356608			NA	NA			MODERATE	protein_coding	HGNC:1737	rs780626034&COSV62016746	NM_001394014.1	ENSP00000355728	Q5VT25.170	deleterious_low_confidence(0.04)	benign(0.005)	3.979e-06	0		0&1	1	0.607	FALSE	FALSE		NA
OPN3: ENST00000366554.3:c.944A>T	OPN3: missense_variant&splice_region_variant	U-937	chr1	241597747	T	A	0.316	105	73	32	0/1	NA	SNV	missense_variant&splice_region_variant	ENST00000366554.3:c.944A>T	p.K315M	OPN3	ENSG00000054277	ENST00000366554	opsin 3	Protein phosphatase 1 regulatory subunits Opsin receptors	Q9H1Y3-1		0.351621			NA	NA			MODERATE	protein_coding	HGNC:14007		NM_014322.3	ENSP00000355512	Q9H1Y3.173	deleterious(0)	probably_damaging(0.997)	0	0			0.85	0.305	FALSE	FALSE		NA
KIF5B: ENST00000302418.5:c.2019G>C	KIF5B: missense_variant	JURKAT	chr10	32022153	C	G	0.368	57	37	20	0/1	NA	SNV	missense_variant	ENST00000302418.5:c.2019G>C	p.Q673H	KIF5B	ENSG00000170759	ENST00000302418	kinesin family member 5B	Kinesins			0.321696			NA	NA			MODERATE	protein_coding	HGNC:6324		NM_004521.3	ENSP00000307078	P33176.215	deleterious_low_confidence(0.01)	benign(0.298)	0	0			0.76	0.316	FALSE	FALSE		NA
KIF5B: ENST00000302418.5:c.2019G>C	KIF5B: missense_variant	JURKAT	chr10	32022153	C	G	0.5	94	48	46	0/1	NA	SNV	missense_variant	ENST00000302418.5:c.2019G>C	p.Q673H	KIF5B	ENSG00000170759	ENST00000302418	kinesin family member 5B	Kinesins			0.321696			NA	NA			MODERATE	protein_coding	HGNC:6324		NM_004521.3	ENSP00000307078	P33176.215	deleterious_low_confidence(0.01)	benign(0.298)	0	0			0.76	0.316	FALSE	FALSE		NA
JMJD1C: ENST00000399262.7:c.6075del	JMJD1C: frameshift_variant&splice_region_variant	NALM-6	chr10	63192938	CT	C	0.519	114	55	59	0/1	NA	deletion	frameshift_variant&splice_region_variant	ENST00000399262.7:c.6075del	p.E2026KfsTer45	JMJD1C	ENSG00000171988	ENST00000399262	jumonji domain containing 1C	Lysine demethylases	Q15652-1		0.369077	JMJD1C	ENSG00000171988.20	1	1			HIGH	protein_coding	HGNC:12313	rs1226801045	NM_032776.3	ENSP00000382204	Q15652.171			0	0			1	0.0285	FALSE	FALSE		NA
VCL: ENST00000211998.10:c.2384C>T	VCL: missense_variant	JURKAT	chr10	74105303	C	T	0.18	74	61	13	0|1	74105303	SNV	missense_variant	ENST00000211998.10:c.2384C>T	p.S795F	VCL	ENSG00000035403	ENST00000211998	vinculin		P18206-1		0.488778			NA	NA			MODERATE	protein_coding	HGNC:12665	COSV53008199	NM_014000.3	ENSP00000211998	P18206.237	deleterious_low_confidence(0)	probably_damaging(0.992)	0	0		1	0.99	0.602	FALSE	FALSE		NA
IFIT2: ENST00000371826.4:c.1370del	IFIT2: frameshift_variant	NALM-6	chr10	89307323	GT	G	0.467	428	230	198	0/1	NA	deletion	frameshift_variant	ENST00000371826.4:c.1370del	p.L457WfsTer19	IFIT2	ENSG00000119922	ENST00000371826	interferon induced protein with tetratricopeptide repeats 2	Tetratricopeptide repeat domain containing			0.428928			NA	NA			HIGH	protein_coding	HGNC:5409		NM_001547.5	ENSP00000360891	P09913.196			0	0			0	0.649	FALSE	FALSE		NA
KIF11: ENST00000260731.5:c.2782C>T	KIF11: stop_gained	JURKAT	chr10	92649846	C	T	0.287	81	60	21	0/1	NA	SNV	stop_gained	ENST00000260731.5:c.2782C>T	p.Q928Ter	KIF11	ENSG00000138160	ENST00000260731	kinesin family member 11	Kinesins		1589608594	0.319202	KIF11	ENSG00000138160.7	1	1	(KIF11|ENSG00000138160.7|1|1.00)	SO:0001587|nonsense	HIGH	protein_coding	HGNC:6388	rs1589608594	NM_004523.4	ENSP00000260731	P52732.214			0	0	pathogenic		1	0.0258	FALSE	FALSE		NA
KIF11: ENST00000260731.5:c.2782C>T	KIF11: stop_gained	JURKAT	chr10	92649846	C	T	0.191	98	79	19	0/1	NA	SNV	stop_gained	ENST00000260731.5:c.2782C>T	p.Q928Ter	KIF11	ENSG00000138160	ENST00000260731	kinesin family member 11	Kinesins		1589608594	0.319202	KIF11	ENSG00000138160.7	1	1	(KIF11|ENSG00000138160.7|1|1.00)	SO:0001587|nonsense	HIGH	protein_coding	HGNC:6388	rs1589608594	NM_004523.4	ENSP00000260731	P52732.214			0	0	pathogenic		1	0.0258	FALSE	FALSE		NA
CEP55: ENST00000371485.8:c.1141_1143del	CEP55: inframe_deletion	NALM-6	chr10	93519754	ATTC	A	0.461	138	75	63	0|1	93519749	deletion	inframe_deletion	ENST00000371485.8:c.1141_1143del	p.L381del	CEP55	ENSG00000138180	ENST00000371485	centrosomal protein 55		Q53EZ4-1		0.389578			NA	NA			MODERATE	protein_coding	HGNC:1161		NM_018131.5	ENSP00000360540	Q53EZ4.164			0	0			0	0.872	FALSE	FALSE		NA
ABCC2: ENST00000647814.1:c.2467C>T	ABCC2: missense_variant	JURKAT	chr10	99819116	C	T	0.368	83	53	30	0/1	NA	SNV	missense_variant	ENST00000647814.1:c.2467C>T	p.H823Y	ABCC2	ENSG00000023839	ENST00000647814	ATP binding cassette subfamily C member 2	ATP binding cassette subfamily C			0.438903			NA	NA			MODERATE	protein_coding	HGNC:53		NM_000392.5	ENSP00000497274	Q92887.212	deleterious_low_confidence(0.01)	benign(0.435)	0	0			0	0.0978	FALSE	FALSE		NA
ABCC2: ENST00000647814.1:c.2467C>T	ABCC2: missense_variant	JURKAT	chr10	99819116	C	T	0.483	61	32	29	0/1	NA	SNV	missense_variant	ENST00000647814.1:c.2467C>T	p.H823Y	ABCC2	ENSG00000023839	ENST00000647814	ATP binding cassette subfamily C member 2	ATP binding cassette subfamily C			0.438903			NA	NA			MODERATE	protein_coding	HGNC:53		NM_000392.5	ENSP00000497274	Q92887.212	deleterious_low_confidence(0.01)	benign(0.435)	0	0			0	0.0978	FALSE	FALSE		NA
NOLC1: ENST00000605788.6:c.846G>A	NOLC1: missense_variant	JURKAT	chr10	102159555	G	A	0.278	41	30	11	0/1	NA	SNV	missense_variant	ENST00000605788.6:c.846G>A	p.M282I	NOLC1	ENSG00000166197	ENST00000605788	nucleolar and coiled-body phosphoprotein 1		Q14978-1		0.503741			NA	NA			MODERATE	protein_coding	HGNC:15608		NM_004741.5	ENSP00000474710	Q14978.211	tolerated(0.34)	unknown(0)	0	0			0.25	0.75	FALSE	FALSE		NA
NOLC1: ENST00000605788.6:c.846G>A	NOLC1: missense_variant	JURKAT	chr10	102159555	G	A	0.369	63	40	23	0/1	NA	SNV	missense_variant	ENST00000605788.6:c.846G>A	p.M282I	NOLC1	ENSG00000166197	ENST00000605788	nucleolar and coiled-body phosphoprotein 1		Q14978-1		0.503741			NA	NA			MODERATE	protein_coding	HGNC:15608		NM_004741.5	ENSP00000474710	Q14978.211	tolerated(0.34)	unknown(0)	0	0			0.25	0.75	FALSE	FALSE		NA
SMC3: ENST00000361804.5:c.1369G>A	SMC3: missense_variant	JURKAT	chr10	110589668	G	A	0.32	27	18	9	0/1	NA	SNV	missense_variant	ENST00000361804.5:c.1369G>A	p.E457K	SMC3	ENSG00000108055	ENST00000361804	structural maintenance of chromosomes 3	Proteoglycans Structural maintenance of chromosomes proteins Cohesin complex			0.336658			NA	NA			MODERATE	protein_coding	HGNC:2468	COSV62419606	NM_005445.4	ENSP00000354720	Q9UQE7.210	deleterious(0.01)	possibly_damaging(0.799)	0	0		1	1	0.0496	FALSE	FALSE		NA
SMC3: ENST00000361804.5:c.1369G>A	SMC3: missense_variant	JURKAT	chr10	110589668	G	A	0.529	52	24	28	0/1	NA	SNV	missense_variant	ENST00000361804.5:c.1369G>A	p.E457K	SMC3	ENSG00000108055	ENST00000361804	structural maintenance of chromosomes 3	Proteoglycans Structural maintenance of chromosomes proteins Cohesin complex			0.336658			NA	NA			MODERATE	protein_coding	HGNC:2468	COSV62419606	NM_005445.4	ENSP00000354720	Q9UQE7.210	deleterious(0.01)	possibly_damaging(0.799)	0	0		1	1	0.0496	FALSE	FALSE		NA
SMC3: ENST00000361804.5:c.1963G>A	SMC3: missense_variant&splice_region_variant	NALM-6	chr10	110593223	G	A	0.439	120	68	52	0/1	NA	SNV	missense_variant&splice_region_variant	ENST00000361804.5:c.1963G>A	p.G655S	SMC3	ENSG00000108055	ENST00000361804	structural maintenance of chromosomes 3	Proteoglycans Structural maintenance of chromosomes proteins Cohesin complex			0.408978			NA	NA			MODERATE	protein_coding	HGNC:2468		NM_005445.4	ENSP00000354720	Q9UQE7.210	deleterious(0)	probably_damaging(1)	0	0			1	0.0496	FALSE	FALSE	ENST00000361804;	NA
SMC3: ENST00000361804.5:c.2899C>T	SMC3: stop_gained	JURKAT	chr10	110601972	C	T	0.553	38	17	21	0/1	NA	SNV	stop_gained	ENST00000361804.5:c.2899C>T	p.R967Ter	SMC3	ENSG00000108055	ENST00000361804	structural maintenance of chromosomes 3	Proteoglycans Structural maintenance of chromosomes proteins Cohesin complex			0.341646	SMC3	ENSG00000108055.11	1	1	(SMC3|ENSG00000108055.11|1|1.00)		HIGH	protein_coding	HGNC:2468	COSV62419512	NM_005445.4	ENSP00000354720	Q9UQE7.210			0	0		1	1	0.0496	FALSE	TRUE		NA
SMC3: ENST00000361804.5:c.2899C>T	SMC3: stop_gained	JURKAT	chr10	110601972	C	T	0.548	103	47	56	0/1	NA	SNV	stop_gained	ENST00000361804.5:c.2899C>T	p.R967Ter	SMC3	ENSG00000108055	ENST00000361804	structural maintenance of chromosomes 3	Proteoglycans Structural maintenance of chromosomes proteins Cohesin complex			0.341646	SMC3	ENSG00000108055.11	1	1	(SMC3|ENSG00000108055.11|1|1.00)		HIGH	protein_coding	HGNC:2468	COSV62419512	NM_005445.4	ENSP00000354720	Q9UQE7.210			0	0		1	1	0.0496	FALSE	TRUE		NA
BAG3: ENST00000369085.8:c.1412A>G	BAG3: missense_variant	JURKAT	chr10	119676966	A	G	0.188	26	21	5	0/1	NA	SNV	missense_variant	ENST00000369085.8:c.1412A>G	p.E471G	BAG3	ENSG00000151929	ENST00000369085	BCL2 associated athanogene 3	BCL2 associated athanogene family			0.531172			NA	NA			MODERATE	protein_coding	HGNC:939	rs748585181	NM_004281.4	ENSP00000358081	O95817.213	deleterious(0)		4.042e-06	0			0.53	0.127	FALSE	FALSE		NA
MKI67: ENST00000368654.8:c.9493T>G	MKI67: missense_variant	JURKAT	chr10	128101470	A	C	0.217	188	150	38	0/1	NA	SNV	missense_variant	ENST00000368654.8:c.9493T>G	p.S3165A	MKI67	ENSG00000148773	ENST00000368654	marker of proliferation Ki-67	Protein phosphatase 1 regulatory subunits	P46013-1		0.473815			NA	NA			MODERATE	protein_coding	HGNC:7107		NM_002417.5	ENSP00000357643	P46013.218	tolerated(0.08)		0	0			0	0.852	FALSE	FALSE		NA
MKI67: ENST00000368654.8:c.9493T>G	MKI67: missense_variant	JURKAT	chr10	128101470	A	C	0.315	116	82	34	0/1	NA	SNV	missense_variant	ENST00000368654.8:c.9493T>G	p.S3165A	MKI67	ENSG00000148773	ENST00000368654	marker of proliferation Ki-67	Protein phosphatase 1 regulatory subunits	P46013-1		0.473815			NA	NA			MODERATE	protein_coding	HGNC:7107		NM_002417.5	ENSP00000357643	P46013.218	tolerated(0.08)		0	0			0	0.852	FALSE	FALSE		NA
MKI67: ENST00000368654.8:c.5776G>C	MKI67: missense_variant	JURKAT	chr10	128106064	C	G	0.262	259	191	68	0|1	128106064	SNV	missense_variant	ENST00000368654.8:c.5776G>C	p.E1926Q	MKI67	ENSG00000148773	ENST00000368654	marker of proliferation Ki-67	Protein phosphatase 1 regulatory subunits	P46013-1		0.486284			NA	NA			MODERATE	protein_coding	HGNC:7107	rs1479099422	NM_002417.5	ENSP00000357643	P46013.218	tolerated(1)		0	6.637e-06			0	0.852	FALSE	FALSE		NA
MKI67: ENST00000368654.8:c.5776G>C	MKI67: missense_variant	JURKAT	chr10	128106064	C	G	0.234	232	178	54	0|1	128106064	SNV	missense_variant	ENST00000368654.8:c.5776G>C	p.E1926Q	MKI67	ENSG00000148773	ENST00000368654	marker of proliferation Ki-67	Protein phosphatase 1 regulatory subunits	P46013-1		0.486284			NA	NA			MODERATE	protein_coding	HGNC:7107	rs1479099422	NM_002417.5	ENSP00000357643	P46013.218	tolerated(1)		0	6.637e-06			0	0.852	FALSE	FALSE		NA
MKI67: ENST00000368654.8:c.5765_5766delinsAA	MKI67: missense_variant	JURKAT	chr10	128106074	CC	TT	0.254	265	199	66	0|1	128106064	substitution	missense_variant	ENST00000368654.8:c.5765_5766delinsAA	p.G1922E	MKI67	ENSG00000148773	ENST00000368654	marker of proliferation Ki-67	Protein phosphatase 1 regulatory subunits	P46013-1		0.477612			NA	NA			MODERATE	protein_coding	HGNC:7107		NM_002417.5	ENSP00000357643	P46013.218	tolerated(1)		0	0			0	0.852	FALSE	FALSE		NA
MKI67: ENST00000368654.8:c.5765_5766delinsAA	MKI67: missense_variant	JURKAT	chr10	128106074	CC	TT	0.237	245	190	55	0|1	128106064	substitution	missense_variant	ENST00000368654.8:c.5765_5766delinsAA	p.G1922E	MKI67	ENSG00000148773	ENST00000368654	marker of proliferation Ki-67	Protein phosphatase 1 regulatory subunits	P46013-1		0.477612			NA	NA			MODERATE	protein_coding	HGNC:7107		NM_002417.5	ENSP00000357643	P46013.218	tolerated(1)		0	0			0	0.852	FALSE	FALSE		NA
MKI67: ENST00000368654.8:c.4246del	MKI67: frameshift_variant	JURKAT	chr10	128107593	TC	T	0.437	238	136	102	0/1	NA	deletion	frameshift_variant	ENST00000368654.8:c.4246del	p.E1416KfsTer33	MKI67	ENSG00000148773	ENST00000368654	marker of proliferation Ki-67	Protein phosphatase 1 regulatory subunits	P46013-1		0.496259	MKI67	ENSG00000148773.14	1	1			HIGH	protein_coding	HGNC:7107		NM_002417.5	ENSP00000357643	P46013.218			0	0			0	0.852	FALSE	FALSE		NA
MKI67: ENST00000368654.8:c.4246del	MKI67: frameshift_variant	JURKAT	chr10	128107593	TC	T	0.4	176	107	69	0/1	NA	deletion	frameshift_variant	ENST00000368654.8:c.4246del	p.E1416KfsTer33	MKI67	ENSG00000148773	ENST00000368654	marker of proliferation Ki-67	Protein phosphatase 1 regulatory subunits	P46013-1		0.496259	MKI67	ENSG00000148773.14	1	1			HIGH	protein_coding	HGNC:7107		NM_002417.5	ENSP00000357643	P46013.218			0	0			0	0.852	FALSE	FALSE		NA
CDKN1C: ENST00000440480.8:c.240C>A	CDKN1C: stop_gained	JURKAT	chr11	2885217	G	T	0.499	4	2	2	0/1	NA	SNV	stop_gained	ENST00000440480.8:c.240C>A	p.Y80Ter	CDKN1C	ENSG00000129757	ENST00000440480	cyclin dependent kinase inhibitor 1C		P49918-2		0.74813	CDKN1C	ENSG00000129757.15	1	1	(CDKN1C|ENSG00000129757.15|1|1.00)		HIGH	protein_coding	HGNC:1786		NM_001122630.2	ENSP00000411257	P49918.190			0	0			0.52	NA	FALSE	FALSE		NA
NUP98: ENST00000324932.12:c.3512+1G>A	NUP98: splice_donor_variant	JURKAT	chr11	3702462	C	T	0.45	156	83	73	0/1	NA	SNV	splice_donor_variant	ENST00000324932.12:c.3512+1G>A		NUP98	ENSG00000110713	ENST00000324932	nucleoporin 98	Nucleoporins	P52948-5		0.458853	NUP98	ENSG00000110713.18	1	1			HIGH	protein_coding	HGNC:8068	rs764195981&COSV61430575	NM_016320.5	ENSP00000316032	P52948.229			4.001e-06	6.584e-06		0&1	1	0.00393	TRUE	FALSE		NA
NUP98: ENST00000324932.12:c.3512+1G>A	NUP98: splice_donor_variant	JURKAT	chr11	3702462	C	T	0.449	185	102	83	0/1	NA	SNV	splice_donor_variant	ENST00000324932.12:c.3512+1G>A		NUP98	ENSG00000110713	ENST00000324932	nucleoporin 98	Nucleoporins	P52948-5		0.458853	NUP98	ENSG00000110713.18	1	1			HIGH	protein_coding	HGNC:8068	rs764195981&COSV61430575	NM_016320.5	ENSP00000316032	P52948.229			4.001e-06	6.584e-06		0&1	1	0.00393	TRUE	FALSE		NA
WEE1: ENST00000450114.7:c.476C>G	WEE1: missense_variant	NALM-6	chr11	9574409	C	G	0.6	3	1	2	0/1	NA	SNV	missense_variant	ENST00000450114.7:c.476C>G	p.A159G	WEE1	ENSG00000166483	ENST00000450114	WEE1 G2 checkpoint kinase		P30291-1		0.780549			NA	NA			MODERATE	protein_coding	HGNC:12761	COSV105168586	NM_003390.4	ENSP00000402084	P30291.220	tolerated(0.45)	benign(0)	0	0		1	1	NA	FALSE	FALSE		NA
CTR9: ENST00000361367.7:c.169del	CTR9: frameshift_variant	JURKAT	chr11	10754977	GA	G	0.467	80	42	38	0/1	NA	deletion	frameshift_variant	ENST00000361367.7:c.169del	p.T57QfsTer5	CTR9	ENSG00000198730	ENST00000361367	CTR9 homolog, Paf1/RNA polymerase II complex component	Paf1/RNA polymerase II complex Tetratricopeptide repeat domain containing			0.34414			NA	NA			HIGH	protein_coding	HGNC:16850		NM_014633.5	ENSP00000355013	Q6PD62.171			0	0			1	NA	FALSE	TRUE		NA
CTR9: ENST00000361367.7:c.169del	CTR9: frameshift_variant	JURKAT	chr11	10754977	GA	G	0.462	102	54	48	0/1	NA	deletion	frameshift_variant	ENST00000361367.7:c.169del	p.T57QfsTer5	CTR9	ENSG00000198730	ENST00000361367	CTR9 homolog, Paf1/RNA polymerase II complex component	Paf1/RNA polymerase II complex Tetratricopeptide repeat domain containing			0.34414			NA	NA			HIGH	protein_coding	HGNC:16850		NM_014633.5	ENSP00000355013	Q6PD62.171			0	0			1	NA	FALSE	TRUE		NA
ZBED5: ENST00000413761.7:c.2005C>T	ZBED5: stop_gained	NALM-6	chr11	10852941	G	A	0.6	18	7	11	0/1	NA	SNV	stop_gained	ENST00000413761.7:c.2005C>T	p.R669Ter	ZBED5	ENSG00000236287	ENST00000413761	zinc finger BED-type containing 5	Zinc fingers BED-type			0.34414			NA	NA			HIGH	protein_coding	HGNC:30803		NM_001143667.2	ENSP00000415939	Q49AG3.110			0	0			NA	NA	FALSE	FALSE		NA
E2F8: ENST00000250024.9:c.461G>A	E2F8: missense_variant	NALM-6	chr11	19235049	C	T	0.479	46	24	22	0/1	NA	SNV	missense_variant	ENST00000250024.9:c.461G>A	p.R154H	E2F8	ENSG00000129173	ENST00000250024	E2F transcription factor 8	E2F transcription factors			0.401496			NA	NA			MODERATE	protein_coding	HGNC:24727	rs1212690643&COSV51461828	NM_024680.4	ENSP00000250024	A0AVK6.139	deleterious(0)	probably_damaging(0.999)	0	6.571e-06		0&1	1	0.341	FALSE	FALSE		NA
CKAP5: ENST00000529230.6:c.5713C>T	CKAP5: missense_variant	JURKAT	chr11	46744569	G	A	0.441	70	39	31	0/1	NA	SNV	missense_variant	ENST00000529230.6:c.5713C>T	p.P1905S	CKAP5	ENSG00000175216	ENST00000529230	cytoskeleton associated protein 5		Q14008-1		0.451372			NA	NA			MODERATE	protein_coding	HGNC:28959		NM_001008938.4	ENSP00000432768	Q14008.204	tolerated_low_confidence(0.2)	benign(0)	0	0			1	0.349	FALSE	FALSE		NA
CKAP5: ENST00000529230.6:c.5713C>T	CKAP5: missense_variant	JURKAT	chr11	46744569	G	A	0.53	65	30	35	0/1	NA	SNV	missense_variant	ENST00000529230.6:c.5713C>T	p.P1905S	CKAP5	ENSG00000175216	ENST00000529230	cytoskeleton associated protein 5		Q14008-1		0.451372			NA	NA			MODERATE	protein_coding	HGNC:28959		NM_001008938.4	ENSP00000432768	Q14008.204	tolerated_low_confidence(0.2)	benign(0)	0	0			1	0.349	FALSE	FALSE		NA
CKAP5: ENST00000529230.6:c.2458C>T	CKAP5: missense_variant	JURKAT	chr11	46778575	G	A	0.474	117	62	55	0/1	NA	SNV	missense_variant	ENST00000529230.6:c.2458C>T	p.P820S	CKAP5	ENSG00000175216	ENST00000529230	cytoskeleton associated protein 5		Q14008-1		0.38404			NA	NA			MODERATE	protein_coding	HGNC:28959	rs267602899&COSV56364535	NM_001008938.4	ENSP00000432768	Q14008.204	tolerated_low_confidence(0.06)	benign(0.015)	0	0		0&1	1	0.349	FALSE	FALSE		NA
CKAP5: ENST00000529230.6:c.2458C>T	CKAP5: missense_variant	JURKAT	chr11	46778575	G	A	0.419	96	55	41	0/1	NA	SNV	missense_variant	ENST00000529230.6:c.2458C>T	p.P820S	CKAP5	ENSG00000175216	ENST00000529230	cytoskeleton associated protein 5		Q14008-1		0.38404			NA	NA			MODERATE	protein_coding	HGNC:28959	rs267602899&COSV56364535	NM_001008938.4	ENSP00000432768	Q14008.204	tolerated_low_confidence(0.06)	benign(0.015)	0	0		0&1	1	0.349	FALSE	FALSE		NA
CKAP5: ENST00000529230.6:c.1274G>A	CKAP5: missense_variant	JURKAT	chr11	46797869	C	T	0.426	69	40	29	0/1	NA	SNV	missense_variant	ENST00000529230.6:c.1274G>A	p.R425H	CKAP5	ENSG00000175216	ENST00000529230	cytoskeleton associated protein 5		Q14008-1		0.36409			NA	NA			MODERATE	protein_coding	HGNC:28959	rs753718266	NM_001008938.4	ENSP00000432768	Q14008.204	deleterious_low_confidence(0)	possibly_damaging(0.902)	3.979e-06	6.579e-06			1	0.349	FALSE	FALSE		NA
CKAP5: ENST00000529230.6:c.1274G>A	CKAP5: missense_variant	JURKAT	chr11	46797869	C	T	0.468	94	50	44	0/1	NA	SNV	missense_variant	ENST00000529230.6:c.1274G>A	p.R425H	CKAP5	ENSG00000175216	ENST00000529230	cytoskeleton associated protein 5		Q14008-1		0.36409			NA	NA			MODERATE	protein_coding	HGNC:28959	rs753718266	NM_001008938.4	ENSP00000432768	Q14008.204	deleterious_low_confidence(0)	possibly_damaging(0.902)	3.979e-06	6.579e-06			1	0.349	FALSE	FALSE		NA
CTNND1: ENST00000399050.10:c.2398C>T	CTNND1: stop_gained	JURKAT	chr11	57809429	C	T	0.531	32	15	17	0/1	NA	SNV	stop_gained	ENST00000399050.10:c.2398C>T	p.Q800Ter	CTNND1	ENSG00000198561	ENST00000399050	catenin delta 1	Armadillo repeat containing p120 catenin family	O60716-1		0.391521	CTNND1	ENSG00000198561.16	1	1	(CTNND1|ENSG00000198561.16|1|1.00)		HIGH	protein_coding	HGNC:2515		NM_001085458.2	ENSP00000382004	O60716.214			0	0			1	0.538	FALSE	FALSE		NA
CTNND1: ENST00000399050.10:c.2398C>T	CTNND1: stop_gained	JURKAT	chr11	57809429	C	T	0.483	93	48	45	0/1	NA	SNV	stop_gained	ENST00000399050.10:c.2398C>T	p.Q800Ter	CTNND1	ENSG00000198561	ENST00000399050	catenin delta 1	Armadillo repeat containing p120 catenin family	O60716-1		0.391521	CTNND1	ENSG00000198561.16	1	1	(CTNND1|ENSG00000198561.16|1|1.00)		HIGH	protein_coding	HGNC:2515		NM_001085458.2	ENSP00000382004	O60716.214			0	0			1	0.538	FALSE	FALSE		NA
CTNND1: ENST00000399050.10:c.2507G>A	CTNND1: missense_variant	NALM-6	chr11	57810180	G	A	0.465	379	206	173	1|0	57810179	SNV	missense_variant	ENST00000399050.10:c.2507G>A	p.R836Q	CTNND1	ENSG00000198561	ENST00000399050	catenin delta 1	Armadillo repeat containing p120 catenin family	O60716-1		0.40399			NA	NA			MODERATE	protein_coding	HGNC:2515	rs747502652	NM_001085458.2	ENSP00000382004	O60716.214	deleterious(0)	probably_damaging(0.992)	8.091e-06	6.573e-06			1	0.538	FALSE	FALSE		NA
DDB1: ENST00000301764.12:c.61G>A	DDB1: missense_variant&splice_region_variant	JURKAT	chr11	61332908	C	T	0.603	3	1	2	0/1	NA	SNV	missense_variant&splice_region_variant	ENST00000301764.12:c.61G>A	p.G21R	DDB1	ENSG00000167986	ENST00000301764	damage specific DNA binding protein 1	Nucleotide excision repair	Q16531-1		0.695761			NA	NA			MODERATE	protein_coding	HGNC:2717		NM_001923.5	ENSP00000301764	Q16531.217	deleterious(0)	probably_damaging(0.983)	0	0			1	0.271	FALSE	FALSE		NA
INCENP: ENST00000394818.8:c.521G>C	INCENP: missense_variant	U-937	chr11	62130048	G	C	0.532	46	22	24	0/1	NA	SNV	missense_variant	ENST00000394818.8:c.521G>C	p.S174T	INCENP	ENSG00000149503	ENST00000394818	inner centromere protein	Chromosomal passenger complex	Q9NQS7-1		0.610973			NA	NA			MODERATE	protein_coding	HGNC:6058		NM_001040694.2	ENSP00000378295	Q9NQS7.186	tolerated(0.07)	unknown(0)	0	0			1	0.413	FALSE	FALSE		NA
INCENP: ENST00000394818.8:c.1727A>G	INCENP: missense_variant	JURKAT	chr11	62145180	A	G	0.421	97	56	41	0/1	NA	SNV	missense_variant	ENST00000394818.8:c.1727A>G	p.E576G	INCENP	ENSG00000149503	ENST00000394818	inner centromere protein	Chromosomal passenger complex	Q9NQS7-1		0.61596			NA	NA			MODERATE	protein_coding	HGNC:6058		NM_001040694.2	ENSP00000378295	Q9NQS7.186	deleterious(0.01)	unknown(0)	0	0			1	0.413	FALSE	FALSE		NA
INCENP: ENST00000394818.8:c.1727A>G	INCENP: missense_variant	JURKAT	chr11	62145180	A	G	0.42	51	30	21	0/1	NA	SNV	missense_variant	ENST00000394818.8:c.1727A>G	p.E576G	INCENP	ENSG00000149503	ENST00000394818	inner centromere protein	Chromosomal passenger complex	Q9NQS7-1		0.61596			NA	NA			MODERATE	protein_coding	HGNC:6058		NM_001040694.2	ENSP00000378295	Q9NQS7.186	deleterious(0.01)	unknown(0)	0	0			1	0.413	FALSE	FALSE		NA
CDCA5: ENST00000275517.8:c.134G>A	CDCA5: stop_gained	JURKAT	chr11	65083636	C	T	0.462	54	28	26	0/1	NA	SNV	stop_gained	ENST00000275517.8:c.134G>A	p.W45Ter	CDCA5	ENSG00000146670	ENST00000275517	cell division cycle associated 5				0.543641	CDCA5	ENSG00000146670.10	1	1	(CDCA5|ENSG00000146670.10|1|1.00)		HIGH	protein_coding	HGNC:14626	COSV51869052	NM_080668.4	ENSP00000275517	Q96FF9.160			0	0		1	0.07	0.673	FALSE	FALSE		NA
CDCA5: ENST00000275517.8:c.134G>A	CDCA5: stop_gained	JURKAT	chr11	65083636	C	T	0.488	40	20	20	0/1	NA	SNV	stop_gained	ENST00000275517.8:c.134G>A	p.W45Ter	CDCA5	ENSG00000146670	ENST00000275517	cell division cycle associated 5				0.543641	CDCA5	ENSG00000146670.10	1	1	(CDCA5|ENSG00000146670.10|1|1.00)		HIGH	protein_coding	HGNC:14626	COSV51869052	NM_080668.4	ENSP00000275517	Q96FF9.160			0	0		1	0.07	0.673	FALSE	FALSE		NA
LTBP3: ENST00000301873.11:c.1965del	LTBP3: frameshift_variant	JURKAT	chr11	65547702	GC	G	0.384	11	7	4	0/1	NA	deletion	frameshift_variant	ENST00000301873.11:c.1965del	p.R656AfsTer6	LTBP3	ENSG00000168056	ENST00000301873	latent transforming growth factor beta binding protein 3	Latent transforming growth factor beta binding proteins	Q9NS15-1		0.680798	LTBP3	ENSG00000168056.18	1	1			HIGH	protein_coding	HGNC:6716	COSV57240720	NM_001130144.3	ENSP00000301873	Q9NS15.186			0	0		1	1	0.0559	FALSE	FALSE		NA
LTBP3: ENST00000301873.11:c.1965del	LTBP3: frameshift_variant	JURKAT	chr11	65547702	GC	G	0.534	13	6	7	0/1	NA	deletion	frameshift_variant	ENST00000301873.11:c.1965del	p.R656AfsTer6	LTBP3	ENSG00000168056	ENST00000301873	latent transforming growth factor beta binding protein 3	Latent transforming growth factor beta binding proteins	Q9NS15-1		0.680798	LTBP3	ENSG00000168056.18	1	1			HIGH	protein_coding	HGNC:6716	COSV57240720	NM_001130144.3	ENSP00000301873	Q9NS15.186			0	0		1	1	0.0559	FALSE	FALSE		NA
LTBP3: ENST00000301873.11:c.1874G>T	LTBP3: missense_variant	JURKAT	chr11	65547794	C	A	0.435	22	13	9	0/1	NA	SNV	missense_variant	ENST00000301873.11:c.1874G>T	p.C625F	LTBP3	ENSG00000168056	ENST00000301873	latent transforming growth factor beta binding protein 3	Latent transforming growth factor beta binding proteins	Q9NS15-1		0.693267			NA	NA			MODERATE	protein_coding	HGNC:6716		NM_001130144.3	ENSP00000301873	Q9NS15.186	deleterious(0)	possibly_damaging(0.574)	0	0			1	0.0559	FALSE	FALSE	ENST00000322147;ENST00000301873;ENST00000532932;ENST00000530866;	NA
LTBP3: ENST00000301873.11:c.1874G>T	LTBP3: missense_variant	JURKAT	chr11	65547794	C	A	0.228	20	16	4	0/1	NA	SNV	missense_variant	ENST00000301873.11:c.1874G>T	p.C625F	LTBP3	ENSG00000168056	ENST00000301873	latent transforming growth factor beta binding protein 3	Latent transforming growth factor beta binding proteins	Q9NS15-1		0.693267			NA	NA			MODERATE	protein_coding	HGNC:6716		NM_001130144.3	ENSP00000301873	Q9NS15.186	deleterious(0)	possibly_damaging(0.574)	0	0			1	0.0559	FALSE	FALSE	ENST00000322147;ENST00000301873;ENST00000532932;ENST00000530866;	NA
LTBP3: ENST00000301873.11:c.1573C>T	LTBP3: stop_gained	JURKAT	chr11	65551450	G	A	0.288	46	34	12	0/1	NA	SNV	stop_gained	ENST00000301873.11:c.1573C>T	p.Q525Ter	LTBP3	ENSG00000168056	ENST00000301873	latent transforming growth factor beta binding protein 3	Latent transforming growth factor beta binding proteins	Q9NS15-1		0.59601	LTBP3	ENSG00000168056.18	1	1	(LTBP3|ENSG00000168056.18|1|1.00)		HIGH	protein_coding	HGNC:6716		NM_001130144.3	ENSP00000301873	Q9NS15.186			0	0			1	0.0559	FALSE	FALSE		NA
LTBP3: ENST00000301873.11:c.1573C>T	LTBP3: stop_gained	JURKAT	chr11	65551450	G	A	0.415	30	18	12	0/1	NA	SNV	stop_gained	ENST00000301873.11:c.1573C>T	p.Q525Ter	LTBP3	ENSG00000168056	ENST00000301873	latent transforming growth factor beta binding protein 3	Latent transforming growth factor beta binding proteins	Q9NS15-1		0.59601	LTBP3	ENSG00000168056.18	1	1	(LTBP3|ENSG00000168056.18|1|1.00)		HIGH	protein_coding	HGNC:6716		NM_001130144.3	ENSP00000301873	Q9NS15.186			0	0			1	0.0559	FALSE	FALSE		NA
LTBP3: ENST00000301873.11:c.1109G>A	LTBP3: missense_variant	JURKAT	chr11	65552937	C	T	0.574	54	23	31	0/1	NA	SNV	missense_variant	ENST00000301873.11:c.1109G>A	p.C370Y	LTBP3	ENSG00000168056	ENST00000301873	latent transforming growth factor beta binding protein 3	Latent transforming growth factor beta binding proteins	Q9NS15-1		0.61596			NA	NA			MODERATE	protein_coding	HGNC:6716		NM_001130144.3	ENSP00000301873	Q9NS15.186	deleterious(0)	probably_damaging(0.999)	0	0			1	0.0559	FALSE	FALSE	ENST00000322147;ENST00000301873;ENST00000530866;	NA
LTBP3: ENST00000301873.11:c.1109G>A	LTBP3: missense_variant	JURKAT	chr11	65552937	C	T	0.548	41	18	23	0/1	NA	SNV	missense_variant	ENST00000301873.11:c.1109G>A	p.C370Y	LTBP3	ENSG00000168056	ENST00000301873	latent transforming growth factor beta binding protein 3	Latent transforming growth factor beta binding proteins	Q9NS15-1		0.61596			NA	NA			MODERATE	protein_coding	HGNC:6716		NM_001130144.3	ENSP00000301873	Q9NS15.186	deleterious(0)	probably_damaging(0.999)	0	0			1	0.0559	FALSE	FALSE	ENST00000322147;ENST00000301873;ENST00000530866;	NA
LTBP3: ENST00000301873.11:c.844G>T	LTBP3: missense_variant	U-937	chr11	65553721	C	A	0.375	7	5	2	0/1	NA	SNV	missense_variant	ENST00000301873.11:c.844G>T	p.D282Y	LTBP3	ENSG00000168056	ENST00000301873	latent transforming growth factor beta binding protein 3	Latent transforming growth factor beta binding proteins	Q9NS15-1		0.680798			NA	NA			MODERATE	protein_coding	HGNC:6716		NM_001130144.3	ENSP00000301873	Q9NS15.186	deleterious(0)	possibly_damaging(0.825)	0	0			1	0.0559	FALSE	FALSE	ENST00000322147;ENST00000301873;ENST00000530866;ENST00000530426;	NA
MAP3K11: ENST00000309100.8:c.1294C>T	MAP3K11: missense_variant	JURKAT	chr11	65607465	G	A	0.5	16	8	8	0/1	NA	SNV	missense_variant	ENST00000309100.8:c.1294C>T	p.R432W	MAP3K11	ENSG00000173327	ENST00000309100	mitogen-activated protein kinase kinase kinase 11	Mitogen-activated protein kinase kinase kinases	Q16584-1		0.698254			NA	NA			MODERATE	protein_coding	HGNC:6850		NM_002419.4	ENSP00000309597	Q16584.202	deleterious(0)	probably_damaging(0.973)	0	0			0.17	0.273	FALSE	FALSE		NA
MAP3K11: ENST00000309100.8:c.1294C>T	MAP3K11: missense_variant	JURKAT	chr11	65607465	G	A	0.3	8	6	2	0/1	NA	SNV	missense_variant	ENST00000309100.8:c.1294C>T	p.R432W	MAP3K11	ENSG00000173327	ENST00000309100	mitogen-activated protein kinase kinase kinase 11	Mitogen-activated protein kinase kinase kinases	Q16584-1		0.698254			NA	NA			MODERATE	protein_coding	HGNC:6850		NM_002419.4	ENSP00000309597	Q16584.202	deleterious(0)	probably_damaging(0.973)	0	0			0.17	0.273	FALSE	FALSE		NA
RBM14: ENST00000310137.5:c.1253C>T	RBM14: missense_variant	JURKAT	chr11	66625129	C	T	0.403	197	118	79	0/1	NA	SNV	missense_variant	ENST00000310137.5:c.1253C>T	p.A418V	RBM14	ENSG00000239306	ENST00000310137	RBM14-RBM4 readthrough		Q96PK6-1		0.605985			NA	NA			MODERATE	protein_coding	HGNC:14219		NM_006328.4	ENSP00000311747	Q96PK6.196	tolerated(0.21)	unknown(0)	0	0			0.99	0.00799	FALSE	FALSE		NA
RBM14: ENST00000310137.5:c.1253C>T	RBM14: missense_variant	JURKAT	chr11	66625129	C	T	0.445	120	66	54	0/1	NA	SNV	missense_variant	ENST00000310137.5:c.1253C>T	p.A418V	RBM14	ENSG00000239306	ENST00000310137	RBM14-RBM4 readthrough		Q96PK6-1		0.605985			NA	NA			MODERATE	protein_coding	HGNC:14219		NM_006328.4	ENSP00000311747	Q96PK6.196	tolerated(0.21)	unknown(0)	0	0			0.99	0.00799	FALSE	FALSE		NA
CTTN: ENST00000301843.13:c.962C>T	CTTN: missense_variant	JURKAT	chr11	70425336	C	T	0.227	20	16	4	0/1	NA	SNV	missense_variant	ENST00000301843.13:c.962C>T	p.A321V	CTTN	ENSG00000085733	ENST00000301843	cortactin		Q14247-1		0.526185			NA	NA			MODERATE	protein_coding	HGNC:3338	rs745655495&COSV57231385	NM_005231.4	ENSP00000301843	Q14247.219	deleterious(0.01)	probably_damaging(1)	8.071e-06	0		0&1	0.22	0.542	FALSE	FALSE		NA
CTTN: ENST00000301843.13:c.962C>T	CTTN: missense_variant	JURKAT	chr11	70425336	C	T	0.5	14	7	7	0/1	NA	SNV	missense_variant	ENST00000301843.13:c.962C>T	p.A321V	CTTN	ENSG00000085733	ENST00000301843	cortactin		Q14247-1		0.526185			NA	NA			MODERATE	protein_coding	HGNC:3338	rs745655495&COSV57231385	NM_005231.4	ENSP00000301843	Q14247.219	deleterious(0.01)	probably_damaging(1)	8.071e-06	0		0&1	0.22	0.542	FALSE	FALSE		NA
NUMA1: ENST00000393695.8:c.585-1G>A	NUMA1: splice_acceptor_variant	JURKAT	chr11	72018981	C	T	0.223	101	77	24	0/1	NA	SNV	splice_acceptor_variant	ENST00000393695.8:c.585-1G>A		NUMA1	ENSG00000137497	ENST00000393695	nuclear mitotic apparatus protein 1		Q14980-1		0.526185	NUMA1	ENSG00000137497.19	1	1			HIGH	protein_coding	HGNC:8059		NM_006185.4	ENSP00000377298	Q14980.200			0	0			1	0.402	FALSE	FALSE		NA
NUMA1: ENST00000393695.8:c.585-1G>A	NUMA1: splice_acceptor_variant	JURKAT	chr11	72018981	C	T	0.23	64	50	14	0/1	NA	SNV	splice_acceptor_variant	ENST00000393695.8:c.585-1G>A		NUMA1	ENSG00000137497	ENST00000393695	nuclear mitotic apparatus protein 1		Q14980-1		0.526185	NUMA1	ENSG00000137497.19	1	1			HIGH	protein_coding	HGNC:8059		NM_006185.4	ENSP00000377298	Q14980.200			0	0			1	0.402	FALSE	FALSE		NA
CCDC90B: ENST00000529689.6:c.513C>G	CCDC90B: missense_variant	HEL	chr11	83273820	G	C	0.264	125	95	30	0/1	NA	SNV	missense_variant	ENST00000529689.6:c.513C>G	p.N171K	CCDC90B	ENSG00000137500	ENST00000529689	coiled-coil domain containing 90B		Q9GZT6-1		0.286783			NA	NA			MODERATE	protein_coding	HGNC:28108		NM_021825.5	ENSP00000434724	Q9GZT6.139	deleterious(0)	probably_damaging(0.999)	0	0			0.01	0.894	FALSE	FALSE		NA
ME3: ENST00000524826.8:c.572T>A	ME3: missense_variant	JURKAT	chr11	86498096	A	T	0.23	42	33	9	0/1	NA	SNV	missense_variant	ENST00000524826.8:c.572T>A	p.I191N	ME3	ENSG00000151376	ENST00000524826	malic enzyme 3		Q16798-1		0.608479			NA	NA			MODERATE	protein_coding	HGNC:6985			ENSP00000431182	Q16798.185	deleterious_low_confidence(0.01)	probably_damaging(1)	0	0			0	0.799	FALSE	FALSE	ENST00000393324;ENST00000543262;ENST00000524826;ENST00000323418;	NA
CUL5: ENST00000393094.7:c.2131C>T	CUL5: stop_gained	NALM-6	chr11	108098512	C	T	0.494	157	79	78	0/1	NA	SNV	stop_gained	ENST00000393094.7:c.2131C>T	p.R711Ter	CUL5	ENSG00000166266	ENST00000393094	cullin 5	Cullins			0.326683			NA	NA			HIGH	protein_coding	HGNC:2556	COSV67608755	NM_003478.6	ENSP00000376808	Q93034.198			0	0		1	1	0.286	FALSE	FALSE		NA
NPAT: ENST00000278612.9:c.2019_2020insTT	NPAT: frameshift_variant	U-937	chr11	108172964	G	GAA	0.343	32	22	10	0/1	NA	insertion	frameshift_variant	ENST00000278612.9:c.2019_2020insTT	p.L674FfsTer4	NPAT	ENSG00000149308	ENST00000278612	nuclear protein, coactivator of histone transcription				0.4	NPAT	ENSG00000149308.17	1	1			HIGH	protein_coding	HGNC:7896		NM_002519.3	ENSP00000278612	Q14207.141			0	0			0.14	0.642	FALSE	FALSE		NA
ARHGEF12: ENST00000397843.7:c.922G>T	ARHGEF12: missense_variant&splice_region_variant	HEL	chr11	120431909	G	T	0.32	225	154	71	0/1	NA	SNV	missense_variant&splice_region_variant	ENST00000397843.7:c.922G>T	p.D308Y	ARHGEF12	ENSG00000196914	ENST00000397843	Rho guanine nucleotide exchange factor 12	Rho guanine nucleotide exchange factors PDZ domain containing	Q9NZN5-1		0.386534			NA	NA			MODERATE	protein_coding	HGNC:14193		NM_015313.3	ENSP00000380942	Q9NZN5.191	deleterious(0)	possibly_damaging(0.652)	0	0			1	0.241	FALSE	FALSE		NA
ARHGEF12: ENST00000397843.7:c.4601C>T	ARHGEF12: missense_variant	JURKAT	chr11	120484484	C	T	0.171	79	67	12	0/1	NA	SNV	missense_variant	ENST00000397843.7:c.4601C>T	p.S1534L	ARHGEF12	ENSG00000196914	ENST00000397843	Rho guanine nucleotide exchange factor 12	Rho guanine nucleotide exchange factors PDZ domain containing	Q9NZN5-1		0.361596			NA	NA			MODERATE	protein_coding	HGNC:14193		NM_015313.3	ENSP00000380942	Q9NZN5.191	deleterious_low_confidence(0)	probably_damaging(0.967)	0	0			1	0.241	FALSE	FALSE		NA
NCAPD2: ENST00000315579.10:c.716-1G>A	NCAPD2: splice_acceptor_variant	JURKAT	chr12	6514463	G	A	0.447	159	89	70	0/1	NA	SNV	splice_acceptor_variant	ENST00000315579.10:c.716-1G>A		NCAPD2	ENSG00000010292	ENST00000315579	non-SMC condensin I complex subunit D2	Condensin I subunits			0.461347	NCAPD2	ENSG00000010292.13	1	1			HIGH	protein_coding	HGNC:24305		NM_014865.4	ENSP00000325017	Q15021.202			0	0			0	0.771	FALSE	FALSE		NA
NCAPD2: ENST00000315579.10:c.716-1G>A	NCAPD2: splice_acceptor_variant	JURKAT	chr12	6514463	G	A	0.513	152	73	79	0/1	NA	SNV	splice_acceptor_variant	ENST00000315579.10:c.716-1G>A		NCAPD2	ENSG00000010292	ENST00000315579	non-SMC condensin I complex subunit D2	Condensin I subunits			0.461347	NCAPD2	ENSG00000010292.13	1	1			HIGH	protein_coding	HGNC:24305		NM_014865.4	ENSP00000325017	Q15021.202			0	0			0	0.771	FALSE	FALSE		NA
PTMS: ENST00000309083.8:c.298G>A	PTMS: missense_variant	JURKAT	chr12	6770431	G	A	0.219	90	72	18	0/1	NA	SNV	missense_variant	ENST00000309083.8:c.298G>A	p.A100T	PTMS	ENSG00000159335	ENST00000309083	parathymosin				0.645885			NA	NA			MODERATE	protein_coding	HGNC:9629	rs1198279225	NM_002824.6	ENSP00000310088	P20962.156	deleterious_low_confidence(0.03)	unknown(0)	3.987e-06	0			0.78	0.23	FALSE	FALSE		NA
PTMS: ENST00000309083.8:c.298G>A	PTMS: missense_variant	JURKAT	chr12	6770431	G	A	0.266	78	58	20	0/1	NA	SNV	missense_variant	ENST00000309083.8:c.298G>A	p.A100T	PTMS	ENSG00000159335	ENST00000309083	parathymosin				0.645885			NA	NA			MODERATE	protein_coding	HGNC:9629	rs1198279225	NM_002824.6	ENSP00000310088	P20962.156	deleterious_low_confidence(0.03)	unknown(0)	3.987e-06	0			0.78	0.23	FALSE	FALSE		NA
ARHGDIB: ENST00000228945.9:c.231G>C	ARHGDIB: missense_variant	U-937	chr12	14949836	C	G	0.259	102	79	23	0/1	NA	SNV	missense_variant	ENST00000228945.9:c.231G>C	p.E77D	ARHGDIB	ENSG00000111348	ENST00000228945	Rho GDP dissociation inhibitor beta	Endogenous ligands Minor histocompatibility antigens			0.436409			NA	NA			MODERATE	protein_coding	HGNC:679		NM_001175.7	ENSP00000228945	P52566.198	tolerated_low_confidence(1)		0	0			0	0.35	FALSE	FALSE		NA
CCNT1: ENST00000261900.8:c.761G>A	CCNT1: missense_variant	U-937	chr12	48695775	C	T	0.343	40	26	14	0/1	NA	SNV	missense_variant	ENST00000261900.8:c.761G>A	p.R254H	CCNT1	ENSG00000129315	ENST00000261900	cyclin T1	Cyclins P-TEFb complex	O60563-1		0.369077			NA	NA			MODERATE	protein_coding	HGNC:1599	COSV56064925	NM_001240.4	ENSP00000261900	O60563.217	deleterious(0.02)	probably_damaging(0.913)	0	0		1	1	0.314	FALSE	FALSE		NA
ADCY6: ENST00000357869.8:c.2608G>A	ADCY6: missense_variant	JURKAT	chr12	48773482	C	T	0.444	39	23	16	0/1	NA	SNV	missense_variant	ENST00000357869.8:c.2608G>A	p.G870S	ADCY6	ENSG00000174233	ENST00000357869	adenylate cyclase 6	Adenylate cyclases	O43306-1		0.553616			NA	NA			MODERATE	protein_coding	HGNC:237		NM_015270.5	ENSP00000350536	O43306.206	tolerated_low_confidence(0.39)	benign(0)	0	0			0.6	0.182	FALSE	FALSE		NA
ADCY6: ENST00000357869.8:c.2608G>A	ADCY6: missense_variant	JURKAT	chr12	48773482	C	T	0.375	48	29	19	0/1	NA	SNV	missense_variant	ENST00000357869.8:c.2608G>A	p.G870S	ADCY6	ENSG00000174233	ENST00000357869	adenylate cyclase 6	Adenylate cyclases	O43306-1		0.553616			NA	NA			MODERATE	protein_coding	HGNC:237		NM_015270.5	ENSP00000350536	O43306.206	tolerated_low_confidence(0.39)	benign(0)	0	0			0.6	0.182	FALSE	FALSE		NA
RACGAP1: ENST00000312377.10:c.1187T>C	RACGAP1: missense_variant	NALM-6	chr12	49994283	A	G	0.372	204	128	76	0/1	NA	SNV	missense_variant	ENST00000312377.10:c.1187T>C	p.L396P	RACGAP1	ENSG00000161800	ENST00000312377	Rac GTPase activating protein 1				0.413965			NA	NA			MODERATE	protein_coding	HGNC:9804		NM_001319999.2	ENSP00000309871	Q9H0H5.197	deleterious(0.01)	probably_damaging(1)	0	0			0.79	0.472	FALSE	FALSE	ENST00000427314;ENST00000312377;ENST00000454520;ENST00000551016;ENST00000547905;ENST00000549342;	NA
ESPL1: ENST00000257934.9:c.437del	ESPL1: frameshift_variant	JURKAT	chr12	53269375	CG	C	0.209	91	73	18	0/1	NA	deletion	frameshift_variant	ENST00000257934.9:c.437del	p.G146AfsTer24	ESPL1	ENSG00000135476	ENST00000257934	extra spindle pole bodies like 1, separase		Q14674-1		0.578554	ESPL1	ENSG00000135476.12	1	1			HIGH	protein_coding	HGNC:16856	COSV99229775&COSV99229785	NM_012291.5	ENSP00000257934	Q14674.197			0	0		1&1	1	0.291	FALSE	FALSE		NA
ESPL1: ENST00000257934.9:c.437del	ESPL1: frameshift_variant	JURKAT	chr12	53269375	CG	C	0.278	77	56	21	0/1	NA	deletion	frameshift_variant	ENST00000257934.9:c.437del	p.G146AfsTer24	ESPL1	ENSG00000135476	ENST00000257934	extra spindle pole bodies like 1, separase		Q14674-1		0.578554	ESPL1	ENSG00000135476.12	1	1			HIGH	protein_coding	HGNC:16856	COSV99229775&COSV99229785	NM_012291.5	ENSP00000257934	Q14674.197			0	0		1&1	1	0.291	FALSE	FALSE		NA
PRIM1: ENST00000338193.11:c.910C>T	PRIM1: missense_variant	JURKAT	chr12	56741507	G	A	0.442	53	28	25	0/1	NA	SNV	missense_variant	ENST00000338193.11:c.910C>T	p.R304W	PRIM1	ENSG00000198056	ENST00000338193	DNA primase subunit 1				0.359102			NA	NA			MODERATE	protein_coding	HGNC:9369	rs1446145135	NM_000946.3	ENSP00000350491	P49642.190	deleterious(0)	probably_damaging(1)	4.015e-06	0			0.03	0.636	FALSE	FALSE		NA
PRIM1: ENST00000338193.11:c.910C>T	PRIM1: missense_variant	JURKAT	chr12	56741507	G	A	0.478	186	95	91	0/1	NA	SNV	missense_variant	ENST00000338193.11:c.910C>T	p.R304W	PRIM1	ENSG00000198056	ENST00000338193	DNA primase subunit 1				0.359102			NA	NA			MODERATE	protein_coding	HGNC:9369	rs1446145135	NM_000946.3	ENSP00000350491	P49642.190	deleterious(0)	probably_damaging(1)	4.015e-06	0			0.03	0.636	FALSE	FALSE		NA
GLI1: ENST00000228682.7:c.84del	GLI1: frameshift_variant	JURKAT	chr12	57463770	GC	G	0.287	62	44	18	0/1	NA	deletion	frameshift_variant	ENST00000228682.7:c.84del	p.S29VfsTer49	GLI1	ENSG00000111087	ENST00000228682	GLI family zinc finger 1	Zinc fingers C2H2-type	P08151-1		0.548628			NA	NA			HIGH	protein_coding	HGNC:4317		NM_005269.3	ENSP00000228682	P08151.233			0	0			0	0.786	TRUE	FALSE		NA
GLI1: ENST00000228682.7:c.84del	GLI1: frameshift_variant	JURKAT	chr12	57463770	GC	G	0.286	43	31	12	0/1	NA	deletion	frameshift_variant	ENST00000228682.7:c.84del	p.S29VfsTer49	GLI1	ENSG00000111087	ENST00000228682	GLI family zinc finger 1	Zinc fingers C2H2-type	P08151-1		0.548628			NA	NA			HIGH	protein_coding	HGNC:4317		NM_005269.3	ENSP00000228682	P08151.233			0	0			0	0.786	TRUE	FALSE		NA
GLI1: ENST00000228682.7:c.515del	GLI1: frameshift_variant	JURKAT	chr12	57465232	CG	C	0.169	41	35	6	0/1	NA	deletion	frameshift_variant	ENST00000228682.7:c.515del	p.G172DfsTer8	GLI1	ENSG00000111087	ENST00000228682	GLI family zinc finger 1	Zinc fingers C2H2-type	P08151-1		0.528678	GLI1	ENSG00000111087.10	1	1			HIGH	protein_coding	HGNC:4317	COSV57357482	NM_005269.3	ENSP00000228682	P08151.233			0	0		1	0	0.786	TRUE	FALSE		NA
GLI1: ENST00000228682.7:c.2119C>T	GLI1: missense_variant	JURKAT	chr12	57470859	C	T	0.206	100	82	18	0/1	NA	SNV	missense_variant	ENST00000228682.7:c.2119C>T	p.P707S	GLI1	ENSG00000111087	ENST00000228682	GLI family zinc finger 1	Zinc fingers C2H2-type	P08151-1		0.59601			NA	NA			MODERATE	protein_coding	HGNC:4317	COSV99954846	NM_005269.3	ENSP00000228682	P08151.233	tolerated(0.09)		0	0		1	0	0.786	FALSE	FALSE		NA
GLI1: ENST00000228682.7:c.2119C>T	GLI1: missense_variant	JURKAT	chr12	57470859	C	T	0.186	63	52	11	0/1	NA	SNV	missense_variant	ENST00000228682.7:c.2119C>T	p.P707S	GLI1	ENSG00000111087	ENST00000228682	GLI family zinc finger 1	Zinc fingers C2H2-type	P08151-1		0.59601			NA	NA			MODERATE	protein_coding	HGNC:4317	COSV99954846	NM_005269.3	ENSP00000228682	P08151.233	tolerated(0.09)		0	0		1	0	0.786	FALSE	FALSE		NA
MDM1: ENST00000682720.1:c.1342G>A	MDM1: missense_variant	JURKAT	chr12	68315135	C	T	0.438	121	69	52	0/1	NA	SNV	missense_variant	ENST00000682720.1:c.1342G>A	p.V448I	MDM1	ENSG00000111554	ENST00000682720	Mdm1 nuclear protein				0.431421			NA	NA			MODERATE	protein_coding	HGNC:29917	rs888055333	NM_001354969.2	ENSP00000507100		deleterious(0.03)	benign(0.428)	3.977e-06	0			0	0.94	FALSE	FALSE		NA
MDM1: ENST00000682720.1:c.1342G>A	MDM1: missense_variant	JURKAT	chr12	68315135	C	T	0.449	106	59	47	0/1	NA	SNV	missense_variant	ENST00000682720.1:c.1342G>A	p.V448I	MDM1	ENSG00000111554	ENST00000682720	Mdm1 nuclear protein				0.431421			NA	NA			MODERATE	protein_coding	HGNC:29917	rs888055333	NM_001354969.2	ENSP00000507100		deleterious(0.03)	benign(0.428)	3.977e-06	0			0	0.94	FALSE	FALSE		NA
NUP37: ENST00000552283.6:c.688A>C	NUP37: missense_variant	JURKAT	chr12	102077356	T	G	0.5	103	54	49	0/1	NA	SNV	missense_variant	ENST00000552283.6:c.688A>C	p.N230H	NUP37	ENSG00000075188	ENST00000552283	nucleoporin 37	Nucleoporins WD repeat domain containing			0.374065			NA	NA			MODERATE	protein_coding	HGNC:29929		NM_024057.4	ENSP00000448054	Q8NFH4.172	tolerated(0.06)	benign(0.18)	0	0			0	0.665	FALSE	FALSE		NA
NUP37: ENST00000552283.6:c.688A>C	NUP37: missense_variant	JURKAT	chr12	102077356	T	G	0.449	98	54	44	0/1	NA	SNV	missense_variant	ENST00000552283.6:c.688A>C	p.N230H	NUP37	ENSG00000075188	ENST00000552283	nucleoporin 37	Nucleoporins WD repeat domain containing			0.374065			NA	NA			MODERATE	protein_coding	HGNC:29929		NM_024057.4	ENSP00000448054	Q8NFH4.172	tolerated(0.06)	benign(0.18)	0	0			0	0.665	FALSE	FALSE		NA
TXNRD1: ENST00000525566.6:c.1583dup	TXNRD1: frameshift_variant	NALM-6	chr12	104331571	C	CT	0.433	223	126	97	0/1	NA	insertion	frameshift_variant	ENST00000525566.6:c.1583dup	p.L528FfsTer10	TXNRD1	ENSG00000198431	ENST00000525566	thioredoxin reductase 1	Selenoproteins Glutaredoxin domain containing	Q16881-1		0.295	TXNRD1	ENSG00000198431.18	1	1			HIGH	protein_coding	HGNC:12437		NM_001093771.3	ENSP00000434516	Q16881.232			0	0			0	0.757	FALSE	FALSE		NA
TXNRD1: ENST00000525566.6:c.1610A>G	TXNRD1: missense_variant	JURKAT	chr12	104331601	A	G	0.517	31	16	15	0/1	NA	SNV	missense_variant	ENST00000525566.6:c.1610A>G	p.E537G	TXNRD1	ENSG00000198431	ENST00000525566	thioredoxin reductase 1	Selenoproteins Glutaredoxin domain containing	Q16881-1		0.299252			NA	NA			MODERATE	protein_coding	HGNC:12437	COSV61598167	NM_001093771.3	ENSP00000434516	Q16881.232	deleterious_low_confidence(0)	probably_damaging(0.999)	0	0		1	0	0.757	FALSE	FALSE	ENST00000525566;ENST00000429002;ENST00000503506;ENST00000354940;ENST00000397736;ENST00000388854;ENST00000526691;ENST00000526390;ENST00000529546;ENST00000524698;ENST00000526950;	NA
TXNRD1: ENST00000525566.6:c.1610A>G	TXNRD1: missense_variant	JURKAT	chr12	104331601	A	G	0.444	156	85	71	0/1	NA	SNV	missense_variant	ENST00000525566.6:c.1610A>G	p.E537G	TXNRD1	ENSG00000198431	ENST00000525566	thioredoxin reductase 1	Selenoproteins Glutaredoxin domain containing	Q16881-1		0.299252			NA	NA			MODERATE	protein_coding	HGNC:12437	COSV61598167	NM_001093771.3	ENSP00000434516	Q16881.232	deleterious_low_confidence(0)	probably_damaging(0.999)	0	0		1	0	0.757	FALSE	FALSE	ENST00000525566;ENST00000429002;ENST00000503506;ENST00000354940;ENST00000397736;ENST00000388854;ENST00000526691;ENST00000526390;ENST00000529546;ENST00000524698;ENST00000526950;	NA
NOS1: ENST00000317775.11:c.1312A>G	NOS1: missense_variant	JURKAT	chr12	117285311	T	C	0.436	48	27	21	0/1	NA	SNV	missense_variant	ENST00000317775.11:c.1312A>G	p.T438A	NOS1	ENSG00000089250	ENST00000317775	nitric oxide synthase 1	PDZ domain containing	P29475-1		0.533666			NA	NA			MODERATE	protein_coding	HGNC:7872		NM_000620.5	ENSP00000320758	P29475.235	deleterious_low_confidence(0.05)	benign(0.261)	0	0			1	0.306	FALSE	FALSE		NA
NOS1: ENST00000317775.11:c.1312A>G	NOS1: missense_variant	JURKAT	chr12	117285311	T	C	0.82	23	3	20	0/1	NA	SNV	missense_variant	ENST00000317775.11:c.1312A>G	p.T438A	NOS1	ENSG00000089250	ENST00000317775	nitric oxide synthase 1	PDZ domain containing	P29475-1		0.533666			NA	NA			MODERATE	protein_coding	HGNC:7872		NM_000620.5	ENSP00000320758	P29475.235	deleterious_low_confidence(0.05)	benign(0.261)	0	0			1	0.306	FALSE	FALSE		NA
HSPB8: ENST00000281938.7:c.275C>A	HSPB8: missense_variant	JURKAT	chr12	119179587	C	A	0.325	40	26	14	0/1	NA	SNV	missense_variant	ENST00000281938.7:c.275C>A	p.P92H	HSPB8	ENSG00000152137	ENST00000281938	heat shock protein family B (small) member 8	Small heat shock proteins			0.625935			NA	NA			MODERATE	protein_coding	HGNC:30171		NM_014365.3	ENSP00000281938	Q9UJY1.199	deleterious(0.03)	benign(0.197)	0	0			0.03	0.229	FALSE	FALSE		NA
HSPB8: ENST00000281938.7:c.275C>A	HSPB8: missense_variant	JURKAT	chr12	119179587	C	A	0.151	32	28	4	0/1	NA	SNV	missense_variant	ENST00000281938.7:c.275C>A	p.P92H	HSPB8	ENSG00000152137	ENST00000281938	heat shock protein family B (small) member 8	Small heat shock proteins			0.625935			NA	NA			MODERATE	protein_coding	HGNC:30171		NM_014365.3	ENSP00000281938	Q9UJY1.199	deleterious(0.03)	benign(0.197)	0	0			0.03	0.229	FALSE	FALSE		NA
CIT: ENST00000392521.7:c.5897G>A	CIT: missense_variant	JURKAT	chr12	119690440	C	T	0.55	20	9	11	0/1	NA	SNV	missense_variant	ENST00000392521.7:c.5897G>A	p.R1966Q	CIT	ENSG00000122966	ENST00000392521	citron rho-interacting serine/threonine kinase		O14578-4		0.620948			NA	NA			MODERATE	protein_coding	HGNC:1985	COSV99949595	NM_001206999.2	ENSP00000376306	O14578.204	deleterious_low_confidence(0)	probably_damaging(0.978)	0	0		1	1	0.475	FALSE	FALSE		NA
CIT: ENST00000392521.7:c.5897G>A	CIT: missense_variant	JURKAT	chr12	119690440	C	T	0.5	6	2	4	0/1	NA	SNV	missense_variant	ENST00000392521.7:c.5897G>A	p.R1966Q	CIT	ENSG00000122966	ENST00000392521	citron rho-interacting serine/threonine kinase		O14578-4		0.620948			NA	NA			MODERATE	protein_coding	HGNC:1985	COSV99949595	NM_001206999.2	ENSP00000376306	O14578.204	deleterious_low_confidence(0)	probably_damaging(0.978)	0	0		1	1	0.475	FALSE	FALSE		NA
CIT: ENST00000392521.7:c.5542G>A	CIT: missense_variant&splice_region_variant	NALM-6	chr12	119701624	C	T	0.632	37	13	24	0/1	NA	SNV	missense_variant&splice_region_variant	ENST00000392521.7:c.5542G>A	p.E1848K	CIT	ENSG00000122966	ENST00000392521	citron rho-interacting serine/threonine kinase		O14578-4		0.563591			NA	NA			MODERATE	protein_coding	HGNC:1985		NM_001206999.2	ENSP00000376306	O14578.204	deleterious_low_confidence(0)	probably_damaging(0.995)	0	0			1	0.475	FALSE	FALSE		NA
PXN: ENST00000637617.2:c.1253A>G	PXN: missense_variant	JURKAT	chr12	120219670	T	C	0.273	11	9	2	0/1	NA	SNV	missense_variant	ENST00000637617.2:c.1253A>G	p.Q418R	PXN	ENSG00000089159	ENST00000637617	paxillin	LIM domain containing			0.623441			NA	NA			MODERATE	protein_coding	HGNC:9718	rs1480712644	NM_001385981.1	ENSP00000489840		tolerated_low_confidence(0.25)	unknown(0)	0	0			0.01	NA	FALSE	FALSE		NA
ANAPC5: ENST00000261819.8:c.2105C>T	ANAPC5: missense_variant	JURKAT	chr12	121308643	G	A	0.466	128	69	59	0/1	NA	SNV	missense_variant	ENST00000261819.8:c.2105C>T	p.A702V	ANAPC5	ENSG00000089053	ENST00000261819	anaphase promoting complex subunit 5	Anaphase promoting complex	Q9UJX4-1		0.466334			NA	NA			MODERATE	protein_coding	HGNC:15713		NM_016237.5	ENSP00000261819	Q9UJX4.193	tolerated(0.22)	benign(0.156)	0	0			0	0.342	FALSE	FALSE		NA
ANAPC5: ENST00000261819.8:c.2105C>T	ANAPC5: missense_variant	JURKAT	chr12	121308643	G	A	0.475	125	66	59	0/1	NA	SNV	missense_variant	ENST00000261819.8:c.2105C>T	p.A702V	ANAPC5	ENSG00000089053	ENST00000261819	anaphase promoting complex subunit 5	Anaphase promoting complex	Q9UJX4-1		0.466334			NA	NA			MODERATE	protein_coding	HGNC:15713		NM_016237.5	ENSP00000261819	Q9UJX4.193	tolerated(0.22)	benign(0.156)	0	0			0	0.342	FALSE	FALSE		NA
KNTC1: ENST00000333479.12:c.4294C>T	KNTC1: missense_variant	JURKAT	chr12	122594324	C	T	0.421	110	65	45	0/1	NA	SNV	missense_variant	ENST00000333479.12:c.4294C>T	p.L1432F	KNTC1	ENSG00000184445	ENST00000333479	kinetochore associated 1		P50748-1		0.34414			NA	NA			MODERATE	protein_coding	HGNC:17255		NM_014708.6	ENSP00000328236	P50748.176	deleterious(0.03)	possibly_damaging(0.577)	0	0			0	0.998	FALSE	FALSE		NA
KNTC1: ENST00000333479.12:c.4294C>T	KNTC1: missense_variant	JURKAT	chr12	122594324	C	T	0.463	225	118	107	0/1	NA	SNV	missense_variant	ENST00000333479.12:c.4294C>T	p.L1432F	KNTC1	ENSG00000184445	ENST00000333479	kinetochore associated 1		P50748-1		0.34414			NA	NA			MODERATE	protein_coding	HGNC:17255		NM_014708.6	ENSP00000328236	P50748.176	deleterious(0.03)	possibly_damaging(0.577)	0	0			0	0.998	FALSE	FALSE		NA
KNTC1: ENST00000333479.12:c.4421dup	KNTC1: frameshift_variant	JURKAT	chr12	122597793	C	CA	0.424	89	52	37	0/1	NA	insertion	frameshift_variant	ENST00000333479.12:c.4421dup	p.N1474KfsTer27	KNTC1	ENSG00000184445	ENST00000333479	kinetochore associated 1		P50748-1		0.4575	KNTC1	ENSG00000184445.12	1	1			HIGH	protein_coding	HGNC:17255		NM_014708.6	ENSP00000328236	P50748.176			0	0			0	0.998	FALSE	FALSE		NA
KNTC1: ENST00000333479.12:c.4421dup	KNTC1: frameshift_variant	JURKAT	chr12	122597793	C	CA	0.517	202	96	106	0/1	NA	insertion	frameshift_variant	ENST00000333479.12:c.4421dup	p.N1474KfsTer27	KNTC1	ENSG00000184445	ENST00000333479	kinetochore associated 1		P50748-1		0.4575	KNTC1	ENSG00000184445.12	1	1			HIGH	protein_coding	HGNC:17255		NM_014708.6	ENSP00000328236	P50748.176			0	0			0	0.998	FALSE	FALSE		NA
POLE: ENST00000320574.10:c.6072del	POLE: frameshift_variant	JURKAT	chr12	132632727	CG	C	0.528	35	16	19	0/1	NA	deletion	frameshift_variant	ENST00000320574.10:c.6072del	p.V2025Ter	POLE	ENSG00000177084	ENST00000320574	DNA polymerase epsilon, catalytic subunit	DNA polymerases		754630848	0.613466	POLE	ENSG00000177084.19	1	1		SO:0001589|frameshift_variant	HIGH	protein_coding	HGNC:9177	rs754630848	NM_006231.4	ENSP00000322570	Q07864.214			4.008e-06	6.573e-06	uncertain_significance		0	0.864	FALSE	TRUE		NA
POLE: ENST00000320574.10:c.6072del	POLE: frameshift_variant	JURKAT	chr12	132632727	CG	C	0.488	34	17	17	0/1	NA	deletion	frameshift_variant	ENST00000320574.10:c.6072del	p.V2025Ter	POLE	ENSG00000177084	ENST00000320574	DNA polymerase epsilon, catalytic subunit	DNA polymerases		754630848	0.613466	POLE	ENSG00000177084.19	1	1		SO:0001589|frameshift_variant	HIGH	protein_coding	HGNC:9177	rs754630848	NM_006231.4	ENSP00000322570	Q07864.214			4.008e-06	6.573e-06	uncertain_significance		0	0.864	FALSE	TRUE		NA
POLE: ENST00000320574.10:c.1900A>G	POLE: missense_variant	HEL	chr12	132668834	T	C	0.585	256	109	147	0/1	NA	SNV	missense_variant	ENST00000320574.10:c.1900A>G	p.I634V	POLE	ENSG00000177084	ENST00000320574	DNA polymerase epsilon, catalytic subunit	DNA polymerases		757296864	0.566085			NA	NA		SO:0001583|missense_variant	MODERATE	protein_coding	HGNC:9177	rs757296864	NM_006231.4	ENSP00000322570	Q07864.214	deleterious(0.02)	probably_damaging(1)	7.956e-06	6.571e-06	uncertain_significance		0	0.864	FALSE	FALSE		NA
CENPJ: ENST00000381884.9:c.1273G>A	CENPJ: missense_variant	NALM-6	chr13	24906765	C	T	0.497	152	77	75	0/1	NA	SNV	missense_variant	ENST00000381884.9:c.1273G>A	p.A425T	CENPJ	ENSG00000151849	ENST00000381884	centromere protein J		Q9HC77-1	758150747	0.408978			NA	NA		SO:0001583|missense_variant,SO:0001619|non-coding_transcript_variant	MODERATE	protein_coding	HGNC:17272	rs758150747	NM_018451.5	ENSP00000371308	Q9HC77.170	tolerated(0.08)	benign(0.005)	3.98e-06	0	uncertain_significance		0	0.967	FALSE	FALSE		NA
SLC7A1: ENST00000380752.10:c.1078C>T	SLC7A1: missense_variant	JURKAT	chr13	29522428	G	A	0.455	112	62	50	0/1	NA	SNV	missense_variant	ENST00000380752.10:c.1078C>T	p.R360W	SLC7A1	ENSG00000139514	ENST00000380752	solute carrier family 7 member 1	Solute carriers			0.496259			NA	NA			MODERATE	protein_coding	HGNC:11057	rs1566254170	NM_003045.5	ENSP00000370128	P30825.196	deleterious_low_confidence(0)	probably_damaging(1)	0	0			0.57	0.0567	FALSE	FALSE	ENST00000380752;	NA
SLC7A1: ENST00000380752.10:c.1078C>T	SLC7A1: missense_variant	JURKAT	chr13	29522428	G	A	0.496	113	57	56	0/1	NA	SNV	missense_variant	ENST00000380752.10:c.1078C>T	p.R360W	SLC7A1	ENSG00000139514	ENST00000380752	solute carrier family 7 member 1	Solute carriers			0.496259			NA	NA			MODERATE	protein_coding	HGNC:11057	rs1566254170	NM_003045.5	ENSP00000370128	P30825.196	deleterious_low_confidence(0)	probably_damaging(1)	0	0			0.57	0.0567	FALSE	FALSE	ENST00000380752;	NA
RCBTB2: ENST00000344532.8:c.1101G>A	RCBTB2: stop_gained	JURKAT	chr13	48502740	C	T	0.406	155	89	66	0|1	48502740	SNV	stop_gained	ENST00000344532.8:c.1101G>A	p.W367Ter	RCBTB2	ENSG00000136161	ENST00000344532	RCC1 and BTB domain containing protein 2	BTB domain containing	O95199-1		0.506234	RCBTB2	ENSG00000136161.13	1	1	(RCBTB2|ENSG00000136161.13|1|1.00)		HIGH	protein_coding	HGNC:1914	rs1450833187	NM_001268.4	ENSP00000345144	O95199.170			4.014e-06	0			0	0.41	FALSE	FALSE		NA
RCBTB2: ENST00000344532.8:c.1101G>A	RCBTB2: stop_gained	JURKAT	chr13	48502740	C	T	0.471	77	38	39	0|1	48502740	SNV	stop_gained	ENST00000344532.8:c.1101G>A	p.W367Ter	RCBTB2	ENSG00000136161	ENST00000344532	RCC1 and BTB domain containing protein 2	BTB domain containing	O95199-1		0.506234	RCBTB2	ENSG00000136161.13	1	1	(RCBTB2|ENSG00000136161.13|1|1.00)		HIGH	protein_coding	HGNC:1914	rs1450833187	NM_001268.4	ENSP00000345144	O95199.170			4.014e-06	0			0	0.41	FALSE	FALSE		NA
RB1: ENST00000643064.1:c.195-1G>A	RB1: splice_acceptor_variant	JURKAT	chr13	48599301	G	A	0.75	2	0	2	0/1	NA	SNV	splice_acceptor_variant	ENST00000643064.1:c.195-1G>A		RB1	ENSG00000139687	ENST00000643064					0.413965			NA	NA			HIGH	protein_coding	HGNC:9884			ENSP00000496005				0	0			1	0.00806	FALSE	TRUE		NA
DIAPH3: ENST00000400324.9:c.3242G>T	DIAPH3: missense_variant	U-937	chr13	59774745	C	A	0.525	113	57	56	0/1	NA	SNV	missense_variant	ENST00000400324.9:c.3242G>T	p.R1081M	DIAPH3	ENSG00000139734	ENST00000400324	diaphanous related formin 3		Q9NSV4-3		0.448878			NA	NA			MODERATE	protein_coding	HGNC:15480		NM_001042517.2	ENSP00000383178	Q9NSV4.200	deleterious_low_confidence(0)	probably_damaging(0.983)	0	0			0	0.23	FALSE	FALSE		NA
DIAPH3: ENST00000400324.9:c.958del	DIAPH3: frameshift_variant	JURKAT	chr13	60008599	AT	A	0.285	149	109	40	0/1	NA	deletion	frameshift_variant	ENST00000400324.9:c.958del	p.I320LfsTer20	DIAPH3	ENSG00000139734	ENST00000400324	diaphanous related formin 3		Q9NSV4-3		0.296758	DIAPH3	ENSG00000139734.19	1	1		SO:0001589|frameshift_variant	HIGH	protein_coding	HGNC:15480	rs755069320	NM_001042517.2	ENSP00000383178	Q9NSV4.200			8.243e-06	6.594e-06			0	0.23	FALSE	FALSE		NA
MYCBP2: ENST00000544440.7:c.13607T>C	MYCBP2: missense_variant	JURKAT	chr13	77055598	A	G	0.537	62	28	34	0/1	NA	SNV	missense_variant	ENST00000544440.7:c.13607T>C	p.M4536T	MYCBP2	ENSG00000005810	ENST00000544440			O75592-1		0.32419			NA	NA			MODERATE	protein_coding	HGNC:23386		NM_015057.5	ENSP00000444596	O75592.204		probably_damaging(0.972)	0	0			1	NA	FALSE	FALSE		NA
MYCBP2: ENST00000544440.7:c.13607T>C	MYCBP2: missense_variant	JURKAT	chr13	77055598	A	G	0.49	49	25	24	0/1	NA	SNV	missense_variant	ENST00000544440.7:c.13607T>C	p.M4536T	MYCBP2	ENSG00000005810	ENST00000544440			O75592-1		0.32419			NA	NA			MODERATE	protein_coding	HGNC:23386		NM_015057.5	ENSP00000444596	O75592.204		probably_damaging(0.972)	0	0			1	NA	FALSE	FALSE		NA
MYCBP2: ENST00000544440.7:c.7421A>G	MYCBP2: missense_variant	JURKAT	chr13	77140144	T	C	0.334	42	28	14	0/1	NA	SNV	missense_variant	ENST00000544440.7:c.7421A>G	p.K2474R	MYCBP2	ENSG00000005810	ENST00000544440	MYC binding protein 2, E3 ubiquitin protein ligase		O75592-1		0.361596			NA	NA			MODERATE	protein_coding	HGNC:23386		NM_015057.5	ENSP00000444596	O75592.204		benign(0.195)	0	0			1	NA	FALSE	FALSE		NA
MYCBP2: ENST00000544440.7:c.7421A>G	MYCBP2: missense_variant	JURKAT	chr13	77140144	T	C	0.259	58	44	14	0/1	NA	SNV	missense_variant	ENST00000544440.7:c.7421A>G	p.K2474R	MYCBP2	ENSG00000005810	ENST00000544440	MYC binding protein 2, E3 ubiquitin protein ligase		O75592-1		0.361596			NA	NA			MODERATE	protein_coding	HGNC:23386		NM_015057.5	ENSP00000444596	O75592.204		benign(0.195)	0	0			1	NA	FALSE	FALSE		NA
ARGLU1: ENST00000400198.8:c.637G>A	ARGLU1: missense_variant	JURKAT	chr13	106557068	C	T	0.231	119	93	26	0/1	NA	SNV	missense_variant	ENST00000400198.8:c.637G>A	p.A213T	ARGLU1	ENSG00000134884	ENST00000400198	arginine and glutamate rich 1		Q9NWB6-1		0.34414			NA	NA			MODERATE	protein_coding	HGNC:25482		NM_018011.4	ENSP00000383059	Q9NWB6.155	deleterious(0.04)	possibly_damaging(0.691)	0	0			0.99	0.0676	FALSE	FALSE		NA
ARGLU1: ENST00000400198.8:c.637G>A	ARGLU1: missense_variant	JURKAT	chr13	106557068	C	T	0.289	86	62	24	0/1	NA	SNV	missense_variant	ENST00000400198.8:c.637G>A	p.A213T	ARGLU1	ENSG00000134884	ENST00000400198	arginine and glutamate rich 1		Q9NWB6-1		0.34414			NA	NA			MODERATE	protein_coding	HGNC:25482		NM_018011.4	ENSP00000383059	Q9NWB6.155	deleterious(0.04)	possibly_damaging(0.691)	0	0			0.99	0.0676	FALSE	FALSE		NA
CUL4A: ENST00000375440.9:c.1720G>T	CUL4A: stop_gained	JURKAT	chr13	113253163	G	T	0.217	78	60	18	0/1	NA	SNV	stop_gained	ENST00000375440.9:c.1720G>T	p.G574Ter	CUL4A	ENSG00000139842	ENST00000375440	cullin 4A	Cullins	Q13619-1		0.309227	CUL4A	ENSG00000139842.15	1	1	(CUL4A|ENSG00000139842.15|1|1.00)		HIGH	protein_coding	HGNC:2554		NM_001008895.4	ENSP00000364589	Q13619.201			0	0			1	0.0395	FALSE	FALSE		NA
CUL4A: ENST00000375440.9:c.1720G>T	CUL4A: stop_gained	JURKAT	chr13	113253163	G	T	0.222	103	82	21	0/1	NA	SNV	stop_gained	ENST00000375440.9:c.1720G>T	p.G574Ter	CUL4A	ENSG00000139842	ENST00000375440	cullin 4A	Cullins	Q13619-1		0.309227	CUL4A	ENSG00000139842.15	1	1	(CUL4A|ENSG00000139842.15|1|1.00)		HIGH	protein_coding	HGNC:2554		NM_001008895.4	ENSP00000364589	Q13619.201			0	0			1	0.0395	FALSE	FALSE		NA
CDH24: ENST00000487137.7:c.862C>A	CDH24: missense_variant	JURKAT	chr14	23054251	G	T	0.223	227	175	52	0/1	NA	SNV	missense_variant	ENST00000487137.7:c.862C>A	p.L288M	CDH24	ENSG00000139880	ENST00000487137	cadherin 24	Type II classical cadherins	Q86UP0-2		0.59601			NA	NA			MODERATE	protein_coding	HGNC:14265		NM_144985.4	ENSP00000434821	Q86UP0.162	tolerated(0.08)	probably_damaging(0.918)	0	0			0	0.866	FALSE	FALSE		NA
CDH24: ENST00000487137.7:c.862C>A	CDH24: missense_variant	JURKAT	chr14	23054251	G	T	0.209	105	82	23	0/1	NA	SNV	missense_variant	ENST00000487137.7:c.862C>A	p.L288M	CDH24	ENSG00000139880	ENST00000487137	cadherin 24	Type II classical cadherins	Q86UP0-2		0.59601			NA	NA			MODERATE	protein_coding	HGNC:14265		NM_144985.4	ENSP00000434821	Q86UP0.162	tolerated(0.08)	probably_damaging(0.918)	0	0			0	0.866	FALSE	FALSE		NA
MNAT1: ENST00000261245.9:c.551dup	MNAT1: frameshift_variant	JURKAT	chr14	60812111	C	CT	0.162	118	98	20	0/1	NA	insertion	frameshift_variant	ENST00000261245.9:c.551dup	p.L184FfsTer3	MNAT1	ENSG00000020426	ENST00000261245	MNAT1, CDK activating kinase assembly factor	Nucleotide excision repair Ring finger proteins	P51948-1		0.3475	MNAT1	ENSG00000020426.11	1	1			HIGH	protein_coding	HGNC:7181		NM_002431.4	ENSP00000261245	P51948.217			0	0			0	0.866	FALSE	FALSE		NA
MNAT1: ENST00000261245.9:c.551dup	MNAT1: frameshift_variant	JURKAT	chr14	60812111	C	CT	0.171	165	137	28	0/1	NA	insertion	frameshift_variant	ENST00000261245.9:c.551dup	p.L184FfsTer3	MNAT1	ENSG00000020426	ENST00000261245	MNAT1, CDK activating kinase assembly factor	Nucleotide excision repair Ring finger proteins	P51948-1		0.3475	MNAT1	ENSG00000020426.11	1	1			HIGH	protein_coding	HGNC:7181		NM_002431.4	ENSP00000261245	P51948.217			0	0			0	0.866	FALSE	FALSE		NA
HIF1A: ENST00000337138.9:c.1388G>A	HIF1A: missense_variant	JURKAT	chr14	61738225	G	A	0.195	170	136	34	0/1	NA	SNV	missense_variant	ENST00000337138.9:c.1388G>A	p.R463Q	HIF1A	ENSG00000100644	ENST00000337138	hypoxia inducible factor 1 alpha subunit	Basic helix-loop-helix proteins	Q16665-1		0.391521			NA	NA			MODERATE	protein_coding	HGNC:4910	rs377669974	NM_001530.4	ENSP00000338018	Q16665.246	tolerated(0.42)		7.956e-06	6.576e-06			0.98	0.433	FALSE	FALSE		NA
HIF1A: ENST00000337138.9:c.1388G>A	HIF1A: missense_variant	JURKAT	chr14	61738225	G	A	0.287	199	143	56	0/1	NA	SNV	missense_variant	ENST00000337138.9:c.1388G>A	p.R463Q	HIF1A	ENSG00000100644	ENST00000337138	hypoxia inducible factor 1 alpha subunit	Basic helix-loop-helix proteins	Q16665-1		0.391521			NA	NA			MODERATE	protein_coding	HGNC:4910	rs377669974	NM_001530.4	ENSP00000338018	Q16665.246	tolerated(0.42)		7.956e-06	6.576e-06			0.98	0.433	FALSE	FALSE		NA
YY1: ENST00000262238.10:c.1135G>A	YY1: missense_variant	NALM-6	chr14	100277490	G	A	0.463	136	74	62	0/1	NA	SNV	missense_variant	ENST00000262238.10:c.1135G>A	p.G379R	YY1	ENSG00000100811	ENST00000262238	YY1 transcription factor	INO80 complex Zinc fingers C2H2-type			0.458853			NA	NA			MODERATE	protein_coding	HGNC:12856	COSV51761013	NM_003403.5	ENSP00000262238	P25490.238	deleterious(0)	probably_damaging(0.999)	0	0		1	0.97	NA	FALSE	FALSE		NA
DYNC1H1: ENST00000360184.10:c.3572G>A	DYNC1H1: missense_variant	JURKAT	chr14	101997042	G	A	0.236	20	16	4	0/1	NA	SNV	missense_variant	ENST00000360184.10:c.3572G>A	p.R1191H	DYNC1H1	ENSG00000197102	ENST00000360184	dynein cytoplasmic 1 heavy chain 1	Dyneins, cytoplasmic			0.466334			NA	NA		SO:0001583|missense_variant	MODERATE	protein_coding	HGNC:2961	rs1003718521&COSV64134426	NM_001376.5	ENSP00000348965	Q14204.219		probably_damaging(0.958)	0	6.574e-06	uncertain_significance	0&1	1	0.0192	FALSE	FALSE		NA
DYNC1H1: ENST00000360184.10:c.3572G>A	DYNC1H1: missense_variant	JURKAT	chr14	101997042	G	A	0.182	42	35	7	0/1	NA	SNV	missense_variant	ENST00000360184.10:c.3572G>A	p.R1191H	DYNC1H1	ENSG00000197102	ENST00000360184	dynein cytoplasmic 1 heavy chain 1	Dyneins, cytoplasmic			0.466334			NA	NA		SO:0001583|missense_variant	MODERATE	protein_coding	HGNC:2961	rs1003718521&COSV64134426	NM_001376.5	ENSP00000348965	Q14204.219		probably_damaging(0.958)	0	6.574e-06	uncertain_significance	0&1	1	0.0192	FALSE	FALSE		NA
DYNC1H1: ENST00000360184.10:c.9739C>A	DYNC1H1: missense_variant	U-937	chr14	102029915	C	A	0.276	46	33	13	0/1	NA	SNV	missense_variant	ENST00000360184.10:c.9739C>A	p.Q3247K	DYNC1H1	ENSG00000197102	ENST00000360184	dynein cytoplasmic 1 heavy chain 1	Dyneins, cytoplasmic			0.473815			NA	NA			MODERATE	protein_coding	HGNC:2961		NM_001376.5	ENSP00000348965	Q14204.219		possibly_damaging(0.498)	0	0			1	0.0192	FALSE	FALSE		NA
DYNC1H1: ENST00000360184.10:c.10737G>A	DYNC1H1: missense_variant	JURKAT	chr14	102034435	G	A	0.204	106	86	20	0/1	NA	SNV	missense_variant	ENST00000360184.10:c.10737G>A	p.M3579I	DYNC1H1	ENSG00000197102	ENST00000360184	dynein cytoplasmic 1 heavy chain 1	Dyneins, cytoplasmic			0.496259			NA	NA			MODERATE	protein_coding	HGNC:2961		NM_001376.5	ENSP00000348965	Q14204.219		possibly_damaging(0.803)	0	0			1	0.0192	FALSE	FALSE		NA
DYNC1H1: ENST00000360184.10:c.10737G>A	DYNC1H1: missense_variant	JURKAT	chr14	102034435	G	A	0.239	76	58	18	0/1	NA	SNV	missense_variant	ENST00000360184.10:c.10737G>A	p.M3579I	DYNC1H1	ENSG00000197102	ENST00000360184	dynein cytoplasmic 1 heavy chain 1	Dyneins, cytoplasmic			0.496259			NA	NA			MODERATE	protein_coding	HGNC:2961		NM_001376.5	ENSP00000348965	Q14204.219		possibly_damaging(0.803)	0	0			1	0.0192	FALSE	FALSE		NA
DYNC1H1: ENST00000360184.10:c.13934C>T	DYNC1H1: missense_variant	JURKAT	chr14	102050556	C	T	0.227	129	98	31	0/1	NA	SNV	missense_variant	ENST00000360184.10:c.13934C>T	p.T4645I	DYNC1H1	ENSG00000197102	ENST00000360184	dynein cytoplasmic 1 heavy chain 1	Dyneins, cytoplasmic			0.468828			NA	NA			MODERATE	protein_coding	HGNC:2961		NM_001376.5	ENSP00000348965	Q14204.219		benign(0.148)	0	0			1	0.0192	FALSE	FALSE		NA
DYNC1H1: ENST00000360184.10:c.13934C>T	DYNC1H1: missense_variant	JURKAT	chr14	102050556	C	T	0.16	170	142	28	0/1	NA	SNV	missense_variant	ENST00000360184.10:c.13934C>T	p.T4645I	DYNC1H1	ENSG00000197102	ENST00000360184	dynein cytoplasmic 1 heavy chain 1	Dyneins, cytoplasmic			0.468828			NA	NA			MODERATE	protein_coding	HGNC:2961		NM_001376.5	ENSP00000348965	Q14204.219		benign(0.148)	0	0			1	0.0192	FALSE	FALSE		NA
PAK6: ENST00000560346.6:c.1057del	PAK6: frameshift_variant	JURKAT	chr15	40272416	TC	T	0.502	49	24	25	0/1	NA	deletion	frameshift_variant	ENST00000560346.6:c.1057del	p.R353AfsTer33	PAK6	ENSG00000137843	ENST00000560346	p21 (RAC1) activated kinase 6		Q9NQU5-1		0.660848	PAK6	ENSG00000137843.12	1	1			HIGH	protein_coding	HGNC:16061		NM_001395430.1	ENSP00000453858	Q9NQU5.199			0	0			0	0.634	FALSE	FALSE		NA
PAK6: ENST00000560346.6:c.1057del	PAK6: frameshift_variant	JURKAT	chr15	40272416	TC	T	0.547	21	10	11	0/1	NA	deletion	frameshift_variant	ENST00000560346.6:c.1057del	p.R353AfsTer33	PAK6	ENSG00000137843	ENST00000560346	p21 (RAC1) activated kinase 6		Q9NQU5-1		0.660848	PAK6	ENSG00000137843.12	1	1			HIGH	protein_coding	HGNC:16061		NM_001395430.1	ENSP00000453858	Q9NQU5.199			0	0			0	0.634	FALSE	FALSE		NA
SMAD3: ENST00000327367.9:c.749C>T	SMAD3: missense_variant	JURKAT	chr15	67181331	C	T	0.395	43	26	17	0/1	NA	SNV	missense_variant	ENST00000327367.9:c.749C>T	p.A250V	SMAD3	ENSG00000166949	ENST00000327367	SMAD family member 3	SMAD family	P84022-1		0.613466			NA	NA			MODERATE	protein_coding	HGNC:6769		NM_005902.4	ENSP00000332973	P84022.201	deleterious_low_confidence(0)	probably_damaging(0.967)	0	0			0.87	0.0685	FALSE	FALSE	ENST00000327367;ENST00000540846;ENST00000558894;ENST00000439724;ENST00000537194;ENST00000558428;ENST00000558827;	NA
SMAD3: ENST00000327367.9:c.749C>T	SMAD3: missense_variant	JURKAT	chr15	67181331	C	T	0.4	45	27	18	0/1	NA	SNV	missense_variant	ENST00000327367.9:c.749C>T	p.A250V	SMAD3	ENSG00000166949	ENST00000327367	SMAD family member 3	SMAD family	P84022-1		0.613466			NA	NA			MODERATE	protein_coding	HGNC:6769		NM_005902.4	ENSP00000332973	P84022.201	deleterious_low_confidence(0)	probably_damaging(0.967)	0	0			0.87	0.0685	FALSE	FALSE	ENST00000327367;ENST00000540846;ENST00000558894;ENST00000439724;ENST00000537194;ENST00000558428;ENST00000558827;	NA
PML: ENST00000268058.8:c.46G>A	PML: missense_variant	JURKAT	chr15	73994858	G	A	0.555	7	3	4	0/1	NA	SNV	missense_variant	ENST00000268058.8:c.46G>A	p.A16T	PML	ENSG00000140464	ENST00000268058	promyelocytic leukemia	Tripartite motif containing Ring finger proteins	P29590-1		0.61596			NA	NA			MODERATE	protein_coding	HGNC:9113	rs886298849	NM_033238.3	ENSP00000268058	P29590.254	tolerated(0.09)	benign(0.087)	0	0			0.94	0.0112	FALSE	FALSE		NA
PML: ENST00000268058.8:c.914A>G	PML: missense_variant	NALM-6	chr15	74023139	A	G	0.207	28	23	5	0/1	NA	SNV	missense_variant	ENST00000268058.8:c.914A>G	p.Y305C	PML	ENSG00000140464	ENST00000268058	promyelocytic leukemia	Tripartite motif containing Ring finger proteins	P29590-1		0.705736			NA	NA			MODERATE	protein_coding	HGNC:9113		NM_033238.3	ENSP00000268058	P29590.254	deleterious(0)	probably_damaging(0.975)	0	0			0.94	0.0112	FALSE	FALSE		NA
PML: ENST00000268058.8:c.991G>A	PML: missense_variant	JURKAT	chr15	74023216	G	A	0.556	34	15	19	0/1	NA	SNV	missense_variant	ENST00000268058.8:c.991G>A	p.A331T	PML	ENSG00000140464	ENST00000268058	promyelocytic leukemia	Tripartite motif containing Ring finger proteins	P29590-1		0.690773			NA	NA			MODERATE	protein_coding	HGNC:9113	rs765004499&COSV51444563	NM_033238.3	ENSP00000268058	P29590.254	tolerated(0.36)	benign(0.027)	8.281e-06	0		0&1	0.94	0.0112	FALSE	FALSE		NA
PML: ENST00000268058.8:c.991G>A	PML: missense_variant	JURKAT	chr15	74023216	G	A	0.384	12	7	5	0/1	NA	SNV	missense_variant	ENST00000268058.8:c.991G>A	p.A331T	PML	ENSG00000140464	ENST00000268058	promyelocytic leukemia	Tripartite motif containing Ring finger proteins	P29590-1		0.690773			NA	NA			MODERATE	protein_coding	HGNC:9113	rs765004499&COSV51444563	NM_033238.3	ENSP00000268058	P29590.254	tolerated(0.36)	benign(0.027)	8.281e-06	0		0&1	0.94	0.0112	FALSE	FALSE		NA
AKAP13: ENST00000394518.7:c.2071G>A	AKAP13: missense_variant	NALM-6	chr15	85580139	G	A	0.476	166	85	81	0/1	NA	SNV	missense_variant	ENST00000394518.7:c.2071G>A	p.E691K	AKAP13	ENSG00000170776	ENST00000394518	A-kinase anchoring protein 13	A-kinase anchoring proteins Rho guanine nucleotide exchange factors Pleckstrin homology domain containing Minor histocompatibility antigens	Q12802-1		0.456359			NA	NA			MODERATE	protein_coding	HGNC:371	rs774873759&COSV63473490	NM_007200.5	ENSP00000378026	Q12802.196	tolerated_low_confidence(0.12)		7.969e-06	6.572e-06		0&1	0.85	0.0693	FALSE	FALSE		NA
AKAP13: ENST00000394518.7:c.4556A>G	AKAP13: missense_variant	JURKAT	chr15	85655598	A	G	0.367	65	41	24	0/1	NA	SNV	missense_variant	ENST00000394518.7:c.4556A>G	p.E1519G	AKAP13	ENSG00000170776	ENST00000394518	A-kinase anchoring protein 13	A-kinase anchoring proteins Rho guanine nucleotide exchange factors Pleckstrin homology domain containing Minor histocompatibility antigens	Q12802-1		0.538653			NA	NA			MODERATE	protein_coding	HGNC:371		NM_007200.5	ENSP00000378026	Q12802.196	deleterious_low_confidence(0)		0	0			0.85	0.0693	FALSE	FALSE		NA
AKAP13: ENST00000394518.7:c.4556A>G	AKAP13: missense_variant	JURKAT	chr15	85655598	A	G	0.482	57	29	28	0/1	NA	SNV	missense_variant	ENST00000394518.7:c.4556A>G	p.E1519G	AKAP13	ENSG00000170776	ENST00000394518	A-kinase anchoring protein 13	A-kinase anchoring proteins Rho guanine nucleotide exchange factors Pleckstrin homology domain containing Minor histocompatibility antigens	Q12802-1		0.538653			NA	NA			MODERATE	protein_coding	HGNC:371		NM_007200.5	ENSP00000378026	Q12802.196	deleterious_low_confidence(0)		0	0			0.85	0.0693	FALSE	FALSE		NA
AKAP13: ENST00000394518.7:c.6598C>T	AKAP13: missense_variant	NALM-6	chr15	85723173	C	T	0.472	110	58	52	0/1	NA	SNV	missense_variant	ENST00000394518.7:c.6598C>T	p.R2200C	AKAP13	ENSG00000170776	ENST00000394518	A-kinase anchoring protein 13	A-kinase anchoring proteins Rho guanine nucleotide exchange factors Pleckstrin homology domain containing Minor histocompatibility antigens	Q12802-1		0.421446			NA	NA		SO:0001583|missense_variant	MODERATE	protein_coding	HGNC:371	COSV63450117	NM_007200.5	ENSP00000378026	Q12802.196	deleterious_low_confidence(0)		0	0		1	0.85	0.0693	FALSE	FALSE		NA
AKAP13: ENST00000394518.7:c.7075C>T	AKAP13: stop_gained	JURKAT	chr15	85727451	C	T	0.175	60	51	9	0/1	NA	SNV	stop_gained	ENST00000394518.7:c.7075C>T	p.R2359Ter	AKAP13	ENSG00000170776	ENST00000394518	A-kinase anchoring protein 13	A-kinase anchoring proteins Rho guanine nucleotide exchange factors Pleckstrin homology domain containing Minor histocompatibility antigens	Q12802-1		0.466334	AKAP13	ENSG00000170776.22	1	1	(AKAP13|ENSG00000170776.22|1|1.00)		HIGH	protein_coding	HGNC:371	rs778806648&COSV63460084	NM_007200.5	ENSP00000378026	Q12802.196			0	0		0&1	0.85	0.0693	FALSE	FALSE		NA
AKAP13: ENST00000394518.7:c.7075C>T	AKAP13: stop_gained	JURKAT	chr15	85727451	C	T	0.279	86	63	23	0/1	NA	SNV	stop_gained	ENST00000394518.7:c.7075C>T	p.R2359Ter	AKAP13	ENSG00000170776	ENST00000394518	A-kinase anchoring protein 13	A-kinase anchoring proteins Rho guanine nucleotide exchange factors Pleckstrin homology domain containing Minor histocompatibility antigens	Q12802-1		0.466334	AKAP13	ENSG00000170776.22	1	1	(AKAP13|ENSG00000170776.22|1|1.00)		HIGH	protein_coding	HGNC:371	rs778806648&COSV63460084	NM_007200.5	ENSP00000378026	Q12802.196			0	0		0&1	0.85	0.0693	FALSE	FALSE		NA
BLM: ENST00000355112.8:c.3847C>T	BLM: stop_gained	JURKAT	chr15	90809232	C	T	0.196	179	144	35	0/1	NA	SNV	stop_gained	ENST00000355112.8:c.3847C>T	p.Q1283Ter	BLM	ENSG00000197299	ENST00000355112	Bloom syndrome RecQ like helicase	RecQ like helicases		367543031	0.431421	BLM	ENSG00000197299.13	1	1	(BLM|ENSG00000197299.13|1|1.00)	SO:0001587|nonsense	HIGH	protein_coding	HGNC:1058	rs367543031&CM072890	NM_000057.4	ENSP00000347232	P54132.223			3.976e-06	0	pathogenic		0	0.959	FALSE	TRUE		NA
BLM: ENST00000355112.8:c.3847C>T	BLM: stop_gained	JURKAT	chr15	90809232	C	T	0.16	169	143	26	0/1	NA	SNV	stop_gained	ENST00000355112.8:c.3847C>T	p.Q1283Ter	BLM	ENSG00000197299	ENST00000355112	Bloom syndrome RecQ like helicase	RecQ like helicases		367543031	0.431421	BLM	ENSG00000197299.13	1	1	(BLM|ENSG00000197299.13|1|1.00)	SO:0001587|nonsense	HIGH	protein_coding	HGNC:1058	rs367543031&CM072890	NM_000057.4	ENSP00000347232	P54132.223			3.976e-06	0	pathogenic		0	0.959	FALSE	TRUE		NA
PRC1: ENST00000394249.8:c.281C>T	PRC1: missense_variant	NALM-6	chr15	90981968	G	A	0.413	277	165	112	0/1	NA	SNV	missense_variant	ENST00000394249.8:c.281C>T	p.T94M	PRC1	ENSG00000198901	ENST00000394249	protein regulator of cytokinesis 1		O43663-1		0.426434			NA	NA			MODERATE	protein_coding	HGNC:9341	rs1232552039&COSV100727122&COSV62696620	NM_003981.4	ENSP00000377793	O43663.179	tolerated(0.22)	benign(0.045)	0	0		0&1&1	0.02	0.934	FALSE	FALSE		NA
WDR90: ENST00000293879.9:c.2004del	WDR90: frameshift_variant	JURKAT	chr16	656335	GC	G	0.57	41	19	22	0/1	NA	deletion	frameshift_variant	ENST00000293879.9:c.2004del	p.D669MfsTer122	WDR90	ENSG00000161996	ENST00000293879	WD repeat domain 90	WD repeat domain containing	Q96KV7-1		0.683292	WDR90	ENSG00000161996.19	1	1			HIGH	protein_coding	HGNC:26960		NM_145294.5	ENSP00000293879	Q96KV7.163			0	0			0	0.934	FALSE	FALSE		NA
WDR90: ENST00000293879.9:c.2004del	WDR90: frameshift_variant	JURKAT	chr16	656335	GC	G	0.53	17	9	8	0/1	NA	deletion	frameshift_variant	ENST00000293879.9:c.2004del	p.D669MfsTer122	WDR90	ENSG00000161996	ENST00000293879	WD repeat domain 90	WD repeat domain containing	Q96KV7-1		0.683292	WDR90	ENSG00000161996.19	1	1			HIGH	protein_coding	HGNC:26960		NM_145294.5	ENSP00000293879	Q96KV7.163			0	0			0	0.934	FALSE	FALSE		NA
CCNF: ENST00000397066.9:c.2267del	CCNF: frameshift_variant	JURKAT	chr16	2456921	TC	T	0.228	49	38	11	0/1	NA	deletion	frameshift_variant	ENST00000397066.9:c.2267del	p.P756RfsTer10	CCNF	ENSG00000162063	ENST00000397066	cyclin F	F-boxes other Cyclins			0.600998			NA	NA			HIGH	protein_coding	HGNC:1591		NM_001761.3	ENSP00000380256	P41002.194			0	0			0.02	0.488	FALSE	FALSE		NA
CCNF: ENST00000397066.9:c.2267del	CCNF: frameshift_variant	JURKAT	chr16	2456921	TC	T	0.225	41	32	9	0/1	NA	deletion	frameshift_variant	ENST00000397066.9:c.2267del	p.P756RfsTer10	CCNF	ENSG00000162063	ENST00000397066	cyclin F	F-boxes other Cyclins			0.600998			NA	NA			HIGH	protein_coding	HGNC:1591		NM_001761.3	ENSP00000380256	P41002.194			0	0			0.02	0.488	FALSE	FALSE		NA
CREBBP: ENST00000262367.10:c.5059T>C	CREBBP: missense_variant	NALM-6	chr16	3731305	A	G	0.5	32	16	16	0/1	NA	SNV	missense_variant	ENST00000262367.10:c.5059T>C	p.S1687P	CREBBP	ENSG00000005339	ENST00000262367	CREB binding protein	Zinc fingers ZZ-type Lysine acetyltransferases Bromodomain containing	Q92793-1	61731407	0.648379			NA	NA		SO:0001583|missense_variant	MODERATE	protein_coding	HGNC:2348		NM_004380.3	ENSP00000262367	Q92793.254	deleterious_low_confidence(0)		0	0			1	0.0011	FALSE	FALSE	ENST00000262367;ENST00000382070;	NA
CREBBP: ENST00000262367.10:c.4689G>T	CREBBP: missense_variant	JURKAT	chr16	3736075	C	A	0.5	72	36	36	0/1	NA	SNV	missense_variant	ENST00000262367.10:c.4689G>T	p.R1563S	CREBBP	ENSG00000005339	ENST00000262367	CREB binding protein	Zinc fingers ZZ-type Lysine acetyltransferases Bromodomain containing	Q92793-1		0.55611			NA	NA			MODERATE	protein_coding	HGNC:2348	COSV52142421	NM_004380.3	ENSP00000262367	Q92793.254	deleterious_low_confidence(0)		0	0		1	1	0.0011	FALSE	FALSE		NA
CREBBP: ENST00000262367.10:c.4689G>T	CREBBP: missense_variant	JURKAT	chr16	3736075	C	A	0.435	74	42	32	0/1	NA	SNV	missense_variant	ENST00000262367.10:c.4689G>T	p.R1563S	CREBBP	ENSG00000005339	ENST00000262367	CREB binding protein	Zinc fingers ZZ-type Lysine acetyltransferases Bromodomain containing	Q92793-1		0.55611			NA	NA			MODERATE	protein_coding	HGNC:2348	COSV52142421	NM_004380.3	ENSP00000262367	Q92793.254	deleterious_low_confidence(0)		0	0		1	1	0.0011	FALSE	FALSE		NA
CREBBP: ENST00000262367.10:c.4074del	CREBBP: frameshift_variant	JURKAT	chr16	3740457	CA	C	0.531	65	31	34	0/1	NA	deletion	frameshift_variant	ENST00000262367.10:c.4074del	p.F1358LfsTer18	CREBBP	ENSG00000005339	ENST00000262367	CREB binding protein	Zinc fingers ZZ-type Lysine acetyltransferases Bromodomain containing	Q92793-1		0.558603	CREBBP	ENSG00000005339.15	1	1			HIGH	protein_coding	HGNC:2348		NM_004380.3	ENSP00000262367	Q92793.254			0	0			1	0.0011	FALSE	TRUE		NA
CREBBP: ENST00000262367.10:c.4074del	CREBBP: frameshift_variant	JURKAT	chr16	3740457	CA	C	0.661	52	17	35	0/1	NA	deletion	frameshift_variant	ENST00000262367.10:c.4074del	p.F1358LfsTer18	CREBBP	ENSG00000005339	ENST00000262367	CREB binding protein	Zinc fingers ZZ-type Lysine acetyltransferases Bromodomain containing	Q92793-1		0.558603	CREBBP	ENSG00000005339.15	1	1			HIGH	protein_coding	HGNC:2348		NM_004380.3	ENSP00000262367	Q92793.254			0	0			1	0.0011	FALSE	TRUE		NA
CIITA: ENST00000324288.14:c.424dup	CIITA: frameshift_variant	JURKAT	chr16	10898986	G	GA	0.293	90	65	25	0/1	NA	insertion	frameshift_variant	ENST00000324288.14:c.424dup	p.S142KfsTer21	CIITA	ENSG00000179583	ENST00000324288	class II major histocompatibility complex transactivator	NLR family			0.5075	CIITA	ENSG00000179583.21	1	1			HIGH	protein_coding	HGNC:7067		NM_000246.4	ENSP00000316328				0	0			0	0.48	FALSE	TRUE		NA
CIITA: ENST00000324288.14:c.424dup	CIITA: frameshift_variant	JURKAT	chr16	10898986	G	GA	0.24	86	66	20	0/1	NA	insertion	frameshift_variant	ENST00000324288.14:c.424dup	p.S142KfsTer21	CIITA	ENSG00000179583	ENST00000324288	class II major histocompatibility complex transactivator	NLR family			0.5075	CIITA	ENSG00000179583.21	1	1			HIGH	protein_coding	HGNC:7067		NM_000246.4	ENSP00000316328				0	0			0	0.48	FALSE	TRUE		NA
CIITA: ENST00000324288.14:c.2726A>G	CIITA: missense_variant	JURKAT	chr16	10909097	A	G	0.179	50	42	8	0/1	NA	SNV	missense_variant	ENST00000324288.14:c.2726A>G	p.Q909R	CIITA	ENSG00000179583	ENST00000324288	class II major histocompatibility complex transactivator	NLR family			0.55611			NA	NA			MODERATE	protein_coding	HGNC:7067	rs756133276	NM_000246.4	ENSP00000316328		tolerated(1)	benign(0.014)	3.979e-06	0			0	0.48	FALSE	FALSE		NA
CIITA: ENST00000324288.14:c.2726A>G	CIITA: missense_variant	JURKAT	chr16	10909097	A	G	0.22	49	39	10	0/1	NA	SNV	missense_variant	ENST00000324288.14:c.2726A>G	p.Q909R	CIITA	ENSG00000179583	ENST00000324288	class II major histocompatibility complex transactivator	NLR family			0.55611			NA	NA			MODERATE	protein_coding	HGNC:7067	rs756133276	NM_000246.4	ENSP00000316328		tolerated(1)	benign(0.014)	3.979e-06	0			0	0.48	FALSE	FALSE		NA
KIF22: ENST00000160827.9:c.1084G>A	KIF22: missense_variant	JURKAT	chr16	29799721	G	A	0.87	34	4	30	0/1	NA	SNV	missense_variant	ENST00000160827.9:c.1084G>A	p.A362T	KIF22	ENSG00000079616	ENST00000160827	kinesin family member 22	Kinesins	Q14807-1		0.566085			NA	NA			MODERATE	protein_coding	HGNC:6391		NM_007317.3	ENSP00000160827	Q14807.212	deleterious(0.03)	benign(0.258)	0	0			0	0.8	FALSE	FALSE		NA
KIF22: ENST00000160827.9:c.1084G>A	KIF22: missense_variant	JURKAT	chr16	29799721	G	A	0.486	33	17	16	0/1	NA	SNV	missense_variant	ENST00000160827.9:c.1084G>A	p.A362T	KIF22	ENSG00000079616	ENST00000160827	kinesin family member 22	Kinesins	Q14807-1		0.566085			NA	NA			MODERATE	protein_coding	HGNC:6391		NM_007317.3	ENSP00000160827	Q14807.212	deleterious(0.03)	benign(0.258)	0	0			0	0.8	FALSE	FALSE		NA
SHCBP1: ENST00000303383.8:c.482G>A	SHCBP1: missense_variant	JURKAT	chr16	46616060	C	T	0.443	105	59	46	0/1	NA	SNV	missense_variant	ENST00000303383.8:c.482G>A	p.C161Y	SHCBP1	ENSG00000171241	ENST00000303383	SHC binding and spindle associated 1				0.428928			NA	NA			MODERATE	protein_coding	HGNC:29547		NM_024745.5	ENSP00000306473	Q8NEM2.158	deleterious(0.01)	benign(0.262)	0	0			0	0.85	FALSE	FALSE		NA
SHCBP1: ENST00000303383.8:c.482G>A	SHCBP1: missense_variant	JURKAT	chr16	46616060	C	T	0.387	135	83	52	0/1	NA	SNV	missense_variant	ENST00000303383.8:c.482G>A	p.C161Y	SHCBP1	ENSG00000171241	ENST00000303383	SHC binding and spindle associated 1				0.428928			NA	NA			MODERATE	protein_coding	HGNC:29547		NM_024745.5	ENSP00000306473	Q8NEM2.158	deleterious(0.01)	benign(0.262)	0	0			0	0.85	FALSE	FALSE		NA
BBS2: ENST00000245157.11:c.2143C>T	BBS2: stop_gained	JURKAT	chr16	56484784	G	A	0.6	52	18	34	0/1	NA	SNV	stop_gained	ENST00000245157.11:c.2143C>T	p.R715Ter	BBS2	ENSG00000125124	ENST00000245157	Bardet-Biedl syndrome 2	Bardet-Biedl syndrome associated BBSome		1555520107	0.376559			NA	NA		SO:0001587|nonsense,SO:0001619|non-coding_transcript_variant	HIGH	protein_coding	HGNC:967	rs1555520107	NM_031885.5	ENSP00000245157	Q9BXC9.179			0	6.573e-06	uncertain_significance		0	0.233	FALSE	FALSE		NA
BBS2: ENST00000245157.11:c.2143C>T	BBS2: stop_gained	JURKAT	chr16	56484784	G	A	0.369	27	18	9	0/1	NA	SNV	stop_gained	ENST00000245157.11:c.2143C>T	p.R715Ter	BBS2	ENSG00000125124	ENST00000245157	Bardet-Biedl syndrome 2	Bardet-Biedl syndrome associated BBSome		1555520107	0.376559			NA	NA		SO:0001587|nonsense,SO:0001619|non-coding_transcript_variant	HIGH	protein_coding	HGNC:967	rs1555520107	NM_031885.5	ENSP00000245157	Q9BXC9.179			0	6.573e-06	uncertain_significance		0	0.233	FALSE	FALSE		NA
E2F4: ENST00000379378.8:c.959_961del	E2F4: inframe_deletion	JURKAT	chr16	67195929	GCAA	G	0.486	67	35	32	0/1	NA	deletion	inframe_deletion	ENST00000379378.8:c.959_961del	p.N320del	E2F4	ENSG00000205250	ENST00000379378	E2F transcription factor 4	E2F transcription factors			0.583127			NA	NA			MODERATE	protein_coding	HGNC:3118		NM_001950.4	ENSP00000368686	Q16254.216			0	0			0.32	0.126	FALSE	FALSE		NA
CTCF: ENST00000264010.10:c.950C>T	CTCF: missense_variant&splice_region_variant	JURKAT	chr16	67612119	C	T	0.447	37	21	16	0/1	NA	SNV	missense_variant&splice_region_variant	ENST00000264010.10:c.950C>T	p.T317I	CTCF	ENSG00000102974	ENST00000264010	CCCTC-binding factor	Zinc fingers C2H2-type	P49711-1		0.394015			NA	NA			MODERATE	protein_coding	HGNC:13723		NM_006565.4	ENSP00000264010	P49711.214	deleterious(0)	possibly_damaging(0.809)	0	0			1	0.033	FALSE	FALSE		NA
CTCF: ENST00000264010.10:c.950C>T	CTCF: missense_variant&splice_region_variant	JURKAT	chr16	67612119	C	T	0.558	54	25	29	0/1	NA	SNV	missense_variant&splice_region_variant	ENST00000264010.10:c.950C>T	p.T317I	CTCF	ENSG00000102974	ENST00000264010	CCCTC-binding factor	Zinc fingers C2H2-type	P49711-1		0.394015			NA	NA			MODERATE	protein_coding	HGNC:13723		NM_006565.4	ENSP00000264010	P49711.214	deleterious(0)	possibly_damaging(0.809)	0	0			1	0.033	FALSE	FALSE		NA
ACD: ENST00000620761.6:c.601G>T	ACD: missense_variant	JURKAT	chr16	67658972	C	A	0.22	133	104	29	0/1	NA	SNV	missense_variant	ENST00000620761.6:c.601G>T	p.A201S	ACD	ENSG00000102977	ENST00000620761	ACD, shelterin complex subunit and telomerase recruitment factor	Shelterin complex	Q96AP0-3		0.57606			NA	NA			MODERATE	protein_coding	HGNC:25070		NM_001082486.2	ENSP00000478084	Q96AP0.172	deleterious(0.04)	benign(0.419)	0	0			0	0.872	FALSE	FALSE		NA
ACD: ENST00000620761.6:c.601G>T	ACD: missense_variant	JURKAT	chr16	67658972	C	A	0.306	59	40	19	0/1	NA	SNV	missense_variant	ENST00000620761.6:c.601G>T	p.A201S	ACD	ENSG00000102977	ENST00000620761	ACD, shelterin complex subunit and telomerase recruitment factor	Shelterin complex	Q96AP0-3		0.57606			NA	NA			MODERATE	protein_coding	HGNC:25070		NM_001082486.2	ENSP00000478084	Q96AP0.172	deleterious(0.04)	benign(0.419)	0	0			0	0.872	FALSE	FALSE		NA
ACD: ENST00000620761.6:c.365G>C	ACD: missense_variant	JURKAT	chr16	67659585	C	G	0.234	70	54	16	0/1	NA	SNV	missense_variant	ENST00000620761.6:c.365G>C	p.R122P	ACD	ENSG00000102977	ENST00000620761	ACD, shelterin complex subunit and telomerase recruitment factor	Shelterin complex	Q96AP0-3		0.630923			NA	NA			MODERATE	protein_coding	HGNC:25070		NM_001082486.2	ENSP00000478084	Q96AP0.172	deleterious(0)	probably_damaging(1)	0	0			0	0.872	FALSE	FALSE		NA
ACD: ENST00000620761.6:c.365G>C	ACD: missense_variant	JURKAT	chr16	67659585	C	G	0.394	33	21	12	0/1	NA	SNV	missense_variant	ENST00000620761.6:c.365G>C	p.R122P	ACD	ENSG00000102977	ENST00000620761	ACD, shelterin complex subunit and telomerase recruitment factor	Shelterin complex	Q96AP0-3		0.630923			NA	NA			MODERATE	protein_coding	HGNC:25070		NM_001082486.2	ENSP00000478084	Q96AP0.172	deleterious(0)	probably_damaging(1)	0	0			0	0.872	FALSE	FALSE		NA
SLC7A5: ENST00000261622.5:c.178G>A	SLC7A5: missense_variant	JURKAT	chr16	87869245	C	T	0.447	166	89	77	0/1	NA	SNV	missense_variant	ENST00000261622.5:c.178G>A	p.V60M	SLC7A5	ENSG00000103257	ENST00000261622	solute carrier family 7 member 5	Solute carriers CD molecules			0.718204			NA	NA			MODERATE	protein_coding	HGNC:11063		NM_003486.7	ENSP00000261622	Q01650.215	deleterious(0)	possibly_damaging(0.781)	0	0			0.51	0.0798	FALSE	FALSE	ENST00000261622;	NA
SLC7A5: ENST00000261622.5:c.178G>A	SLC7A5: missense_variant	JURKAT	chr16	87869245	C	T	0.451	51	28	23	0/1	NA	SNV	missense_variant	ENST00000261622.5:c.178G>A	p.V60M	SLC7A5	ENSG00000103257	ENST00000261622	solute carrier family 7 member 5	Solute carriers CD molecules			0.718204			NA	NA			MODERATE	protein_coding	HGNC:11063		NM_003486.7	ENSP00000261622	Q01650.215	deleterious(0)	possibly_damaging(0.781)	0	0			0.51	0.0798	FALSE	FALSE	ENST00000261622;	NA
FANCA: ENST00000389301.8:c.769G>A	FANCA: missense_variant	JURKAT	chr16	89803282	C	T	0.424	161	92	69	0/1	NA	SNV	missense_variant	ENST00000389301.8:c.769G>A	p.V257M	FANCA	ENSG00000187741	ENST00000389301	Fanconi anemia complementation group A	Fanconi anemia complementation groups	O15360-1	777311234	0.441397			NA	NA		SO:0001583|missense_variant	MODERATE	protein_coding	HGNC:3582	rs777311234	NM_000135.4	ENSP00000373952	O15360.201	tolerated(0.14)	benign(0.033)	7.955e-06	6.569e-06	uncertain_significance		0	0.0821	FALSE	FALSE		NA
FANCA: ENST00000389301.8:c.769G>A	FANCA: missense_variant	JURKAT	chr16	89803282	C	T	0.482	150	78	72	0/1	NA	SNV	missense_variant	ENST00000389301.8:c.769G>A	p.V257M	FANCA	ENSG00000187741	ENST00000389301	Fanconi anemia complementation group A	Fanconi anemia complementation groups	O15360-1	777311234	0.441397			NA	NA		SO:0001583|missense_variant	MODERATE	protein_coding	HGNC:3582	rs777311234	NM_000135.4	ENSP00000373952	O15360.201	tolerated(0.14)	benign(0.033)	7.955e-06	6.569e-06	uncertain_significance		0	0.0821	FALSE	FALSE		NA
ABR: ENST00000302538.10:c.2285G>A	ABR: missense_variant	JURKAT	chr17	1009736	C	T	0.42	93	57	36	0/1	NA	SNV	missense_variant	ENST00000302538.10:c.2285G>A	p.R762H	ABR	ENSG00000159842	ENST00000302538	active BCR-related	Rho guanine nucleotide exchange factors Pleckstrin homology domain containing C2 domain containing	Q12979-1		0.650873			NA	NA			MODERATE	protein_coding	HGNC:81	rs947843944	NM_021962.5	ENSP00000303909	Q12979.197	deleterious_low_confidence(0)	benign(0.144)	0	0			1	0.319	FALSE	FALSE		NA
ABR: ENST00000302538.10:c.2285G>A	ABR: missense_variant	JURKAT	chr17	1009736	C	T	0.359	30	18	12	0/1	NA	SNV	missense_variant	ENST00000302538.10:c.2285G>A	p.R762H	ABR	ENSG00000159842	ENST00000302538	active BCR-related	Rho guanine nucleotide exchange factors Pleckstrin homology domain containing C2 domain containing	Q12979-1		0.650873			NA	NA			MODERATE	protein_coding	HGNC:81	rs947843944	NM_021962.5	ENSP00000303909	Q12979.197	deleterious_low_confidence(0)	benign(0.144)	0	0			1	0.319	FALSE	FALSE		NA
ABR: ENST00000302538.10:c.2285G>A	ABR: missense_variant	NALM-6	chr17	1009736	C	T	0.498	46	22	24	0/1	NA	SNV	missense_variant	ENST00000302538.10:c.2285G>A	p.R762H	ABR	ENSG00000159842	ENST00000302538	active BCR-related	Rho guanine nucleotide exchange factors Pleckstrin homology domain containing C2 domain containing	Q12979-1		0.650873			NA	NA			MODERATE	protein_coding	HGNC:81	rs947843944	NM_021962.5	ENSP00000303909	Q12979.197	deleterious_low_confidence(0)	benign(0.144)	0	0			1	0.319	FALSE	FALSE		NA
ABR: ENST00000302538.10:c.1294C>T	ABR: missense_variant	JURKAT	chr17	1058756	G	A	0.195	47	39	8	0/1	NA	SNV	missense_variant	ENST00000302538.10:c.1294C>T	p.R432W	ABR	ENSG00000159842	ENST00000302538	active BCR-related	Rho guanine nucleotide exchange factors Pleckstrin homology domain containing C2 domain containing	Q12979-1		0.588529			NA	NA			MODERATE	protein_coding	HGNC:81	rs200250455&COSV52144171	NM_021962.5	ENSP00000303909	Q12979.197	deleterious_low_confidence(0)	probably_damaging(0.947)	3.979e-06	6.576e-06		0&1	1	0.319	FALSE	FALSE		NA
ABR: ENST00000302538.10:c.1294C>T	ABR: missense_variant	JURKAT	chr17	1058756	G	A	0.305	21	14	7	0/1	NA	SNV	missense_variant	ENST00000302538.10:c.1294C>T	p.R432W	ABR	ENSG00000159842	ENST00000302538	active BCR-related	Rho guanine nucleotide exchange factors Pleckstrin homology domain containing C2 domain containing	Q12979-1		0.588529			NA	NA			MODERATE	protein_coding	HGNC:81	rs200250455&COSV52144171	NM_021962.5	ENSP00000303909	Q12979.197	deleterious_low_confidence(0)	probably_damaging(0.947)	3.979e-06	6.576e-06		0&1	1	0.319	FALSE	FALSE		NA
ABR: ENST00000302538.10:c.457T>C	ABR: missense_variant	NALM-6	chr17	1091739	A	G	0.168	82	69	13	0/1	NA	SNV	missense_variant	ENST00000302538.10:c.457T>C	p.F153L	ABR	ENSG00000159842	ENST00000302538	active BCR-related	Rho guanine nucleotide exchange factors Pleckstrin homology domain containing C2 domain containing	Q12979-1		0.600998			NA	NA			MODERATE	protein_coding	HGNC:81		NM_021962.5	ENSP00000303909	Q12979.197	deleterious_low_confidence(0)	probably_damaging(0.969)	0	0			1	0.319	FALSE	FALSE		NA
TP53: ENST00000269305.9:c.586C>T	TP53: stop_gained	JURKAT	chr17	7674945	G	A	0.5	45	23	22	0/1	NA	SNV	stop_gained	ENST00000269305.9:c.586C>T	p.R196Ter	TP53	ENSG00000141510	ENST00000269305	tumor protein p53		P04637-1	397516435	0.57606	TP53	ENSG00000141510.18	1	1	(TP53|ENSG00000141510.18|1|1.00)	SO:0001587|nonsense	HIGH	protein_coding	HGNC:11998	rs397516435&CM941329&COSV52663748&COSV53125285&COSV53128268	NM_000546.6	ENSP00000269305	P04637.298			3.977e-06	0	pathogenic	0&0&1&1&1	0.91	0.000965	FALSE	TRUE		NA
TP53: ENST00000269305.9:c.586C>T	TP53: stop_gained	JURKAT	chr17	7674945	G	A	0.5	43	21	22	0/1	NA	SNV	stop_gained	ENST00000269305.9:c.586C>T	p.R196Ter	TP53	ENSG00000141510	ENST00000269305	tumor protein p53		P04637-1	397516435	0.57606	TP53	ENSG00000141510.18	1	1	(TP53|ENSG00000141510.18|1|1.00)	SO:0001587|nonsense	HIGH	protein_coding	HGNC:11998	rs397516435&CM941329&COSV52663748&COSV53125285&COSV53128268	NM_000546.6	ENSP00000269305	P04637.298			3.977e-06	0	pathogenic	0&0&1&1&1	0.91	0.000965	FALSE	TRUE		NA
TP53: ENST00000269305.9:c.559+1G>A	TP53: splice_donor_variant	U-937	chr17	7675052	C	T	0.958	49	1	48	1|1	NA	SNV	splice_donor_variant	ENST00000269305.9:c.559+1G>A		TP53	ENSG00000141510	ENST00000269305	tumor protein p53		P04637-1	1131691042	0.583541	TP53	ENSG00000141510.18	1	1		SO:0001575|splice_donor_variant	HIGH	protein_coding	HGNC:11998	rs1131691042&CS137624&CS167574&COSV52670017&COSV52686439&COSV52695669	NM_000546.6	ENSP00000269305	P04637.298			0	0	pathogenic&likely_pathogenic	0&0&0&1&1&1	0.91	0.000965	FALSE	TRUE		NA
TP53: ENST00000269305.9:c.398T>A	TP53: missense_variant	HEL	chr17	7675214	A	T	0.995	212	0	212	1|1	NA	SNV	missense_variant	ENST00000269305.9:c.398T>A	p.M133K	TP53	ENSG00000141510	ENST00000269305	tumor protein p53		P04637-1		0.548628			NA	NA		SO:0001582|initiatior_codon_variant,SO:0001583|missense_variant,SO:0001623|5_prime_UTR_variant	MODERATE	protein_coding	HGNC:11998	CM910373&CM973400&COSV52744834&COSV52795528&COSV52821486&COSV52852024	NM_000546.6	ENSP00000269305	P04637.298	deleterious(0)		0	0		0&0&1&1&1&1	0.91	0.000965	FALSE	FALSE	ENST00000413465;ENST00000359597;ENST00000504290;ENST00000510385;ENST00000504937;ENST00000610292;ENST00000269305;ENST00000620739;ENST00000617185;ENST00000455263;ENST00000420246;ENST00000622645;ENST00000610538;ENST00000445888;ENST00000619485;ENST00000615910;ENST00000509690;ENST00000514944;ENST00000508793;ENST00000604348;	NA
TP53: ENST00000269305.9:c.375G>A	TP53: splice_region_variant&synonymous_variant	JURKAT	chr17	7675994	C	T	0.367	88	56	32	0/1	NA	SNV	splice_region_variant&synonymous_variant	ENST00000269305.9:c.375G>A	p.T125=	TP53	ENSG00000141510	ENST00000269305	tumor protein p53		P04637-1	55863639	0.546135			NA	NA		SO:0001819|synonymous_variant	LOW	protein_coding	HGNC:11998	rs55863639&CS004351&CS011573&CS971913&COSV52665709&COSV52718605&COSV52726641&COSV53120615	NM_000546.6	ENSP00000269305	P04637.298			0	6.57e-06	pathogenic	0&0&0&0&1&1&1&1	0.91	0.000965	FALSE	FALSE		NA
TP53: ENST00000269305.9:c.375G>A	TP53: splice_region_variant&synonymous_variant	JURKAT	chr17	7675994	C	T	0.439	86	47	39	0/1	NA	SNV	splice_region_variant&synonymous_variant	ENST00000269305.9:c.375G>A	p.T125=	TP53	ENSG00000141510	ENST00000269305	tumor protein p53		P04637-1	55863639	0.546135			NA	NA		SO:0001819|synonymous_variant	LOW	protein_coding	HGNC:11998	rs55863639&CS004351&CS011573&CS971913&COSV52665709&COSV52718605&COSV52726641&COSV53120615	NM_000546.6	ENSP00000269305	P04637.298			0	6.57e-06	pathogenic	0&0&0&0&1&1&1&1	0.91	0.000965	FALSE	FALSE		NA
CNTROB: ENST00000563694.6:c.1895G>A	CNTROB: missense_variant	JURKAT	chr17	7945888	G	A	0.489	167	89	78	0/1	NA	SNV	missense_variant	ENST00000563694.6:c.1895G>A	p.S632N	CNTROB	ENSG00000170037	ENST00000563694	centrobin, centriole duplication and spindle assembly protein		Q8N137-1		0.57606			NA	NA			MODERATE	protein_coding	HGNC:29616		NM_053051.5	ENSP00000456335	Q8N137.154	tolerated(0.26)	benign(0)	0	0			0	0.953	FALSE	FALSE		NA
CNTROB: ENST00000563694.6:c.1895G>A	CNTROB: missense_variant	JURKAT	chr17	7945888	G	A	0.439	114	64	50	0/1	NA	SNV	missense_variant	ENST00000563694.6:c.1895G>A	p.S632N	CNTROB	ENSG00000170037	ENST00000563694	centrobin, centriole duplication and spindle assembly protein		Q8N137-1		0.57606			NA	NA			MODERATE	protein_coding	HGNC:29616		NM_053051.5	ENSP00000456335	Q8N137.154	tolerated(0.26)	benign(0)	0	0			0	0.953	FALSE	FALSE		NA
LLGL1: ENST00000316843.9:c.2381C>T	LLGL1: missense_variant	JURKAT	chr17	18240752	C	T	0.4	19	12	7	0/1	NA	SNV	missense_variant	ENST00000316843.9:c.2381C>T	p.A794V	LLGL1	ENSG00000131899	ENST00000316843	LLGL1, scribble cell polarity complex component	Scribble complex WD repeat domain containing			0.663342			NA	NA			MODERATE	protein_coding	HGNC:6628	rs1257304921	NM_004140.4	ENSP00000321537	Q15334.178	tolerated_low_confidence(0.23)	benign(0.06)	0	0			0.98	0.326	FALSE	FALSE		NA
LLGL1: ENST00000316843.9:c.2381C>T	LLGL1: missense_variant	JURKAT	chr17	18240752	C	T	0.417	10	6	4	0/1	NA	SNV	missense_variant	ENST00000316843.9:c.2381C>T	p.A794V	LLGL1	ENSG00000131899	ENST00000316843	LLGL1, scribble cell polarity complex component	Scribble complex WD repeat domain containing			0.663342			NA	NA			MODERATE	protein_coding	HGNC:6628	rs1257304921	NM_004140.4	ENSP00000321537	Q15334.178	tolerated_low_confidence(0.23)	benign(0.06)	0	0			0.98	0.326	FALSE	FALSE		NA
LLGL1: ENST00000316843.9:c.2789C>T	LLGL1: missense_variant	JURKAT	chr17	18241906	C	T	0.484	102	52	50	0/1	NA	SNV	missense_variant	ENST00000316843.9:c.2789C>T	p.S930L	LLGL1	ENSG00000131899	ENST00000316843	LLGL1, scribble cell polarity complex component	Scribble complex WD repeat domain containing			0.623441			NA	NA			MODERATE	protein_coding	HGNC:6628		NM_004140.4	ENSP00000321537	Q15334.178	deleterious_low_confidence(0)	possibly_damaging(0.865)	0	0			0.98	0.326	FALSE	FALSE		NA
LLGL1: ENST00000316843.9:c.2789C>T	LLGL1: missense_variant	JURKAT	chr17	18241906	C	T	0.456	90	49	41	0/1	NA	SNV	missense_variant	ENST00000316843.9:c.2789C>T	p.S930L	LLGL1	ENSG00000131899	ENST00000316843	LLGL1, scribble cell polarity complex component	Scribble complex WD repeat domain containing			0.623441			NA	NA			MODERATE	protein_coding	HGNC:6628		NM_004140.4	ENSP00000321537	Q15334.178	deleterious_low_confidence(0)	possibly_damaging(0.865)	0	0			0.98	0.326	FALSE	FALSE		NA
SPAG5: ENST00000321765.10:c.775C>T	SPAG5: missense_variant	JURKAT	chr17	28592469	G	A	0.186	85	70	15	0/1	NA	SNV	missense_variant	ENST00000321765.10:c.775C>T	p.R259C	SPAG5	ENSG00000076382	ENST00000321765	sperm associated antigen 5				0.476309			NA	NA			MODERATE	protein_coding	HGNC:13452		NM_006461.4	ENSP00000323300	Q96R06.169	deleterious_low_confidence(0.03)	benign(0.003)	0	0			0	0.246	FALSE	FALSE		NA
NUFIP2: ENST00000225388.9:c.1261G>A	NUFIP2: missense_variant	JURKAT	chr17	29286733	C	T	0.267	69	51	18	0/1	NA	SNV	missense_variant	ENST00000225388.9:c.1261G>A	p.A421T	NUFIP2	ENSG00000108256	ENST00000225388	NUFIP2, FMR1 interacting protein 2		Q7Z417-1		0.421446			NA	NA			MODERATE	protein_coding	HGNC:17634		NM_020772.3	ENSP00000225388	Q7Z417.157	deleterious(0.01)	possibly_damaging(0.691)	0	0			0.99	0.00703	FALSE	FALSE		NA
NUFIP2: ENST00000225388.9:c.1261G>A	NUFIP2: missense_variant	JURKAT	chr17	29286733	C	T	0.2	83	67	16	0/1	NA	SNV	missense_variant	ENST00000225388.9:c.1261G>A	p.A421T	NUFIP2	ENSG00000108256	ENST00000225388	NUFIP2, FMR1 interacting protein 2		Q7Z417-1		0.421446			NA	NA			MODERATE	protein_coding	HGNC:17634		NM_020772.3	ENSP00000225388	Q7Z417.157	deleterious(0.01)	possibly_damaging(0.691)	0	0			0.99	0.00703	FALSE	FALSE		NA
SSH2: ENST00000540801.6:c.2042G>A	SSH2: missense_variant	JURKAT	chr17	29636188	C	T	0.452	115	62	53	1|0	29636183	SNV	missense_variant	ENST00000540801.6:c.2042G>A	p.S681N	SSH2	ENSG00000141298	ENST00000540801	slingshot protein phosphatase 2	Slingshot protein phosphatases			0.478803			NA	NA			MODERATE	protein_coding	HGNC:30580		NM_001282129.2	ENSP00000444743		deleterious(0)	probably_damaging(0.997)	0	0			1	0.379	FALSE	FALSE		NA
SSH2: ENST00000540801.6:c.2042G>A	SSH2: missense_variant	JURKAT	chr17	29636188	C	T	0.431	100	57	43	1|0	29636183	SNV	missense_variant	ENST00000540801.6:c.2042G>A	p.S681N	SSH2	ENSG00000141298	ENST00000540801	slingshot protein phosphatase 2	Slingshot protein phosphatases			0.478803			NA	NA			MODERATE	protein_coding	HGNC:30580		NM_001282129.2	ENSP00000444743		deleterious(0)	probably_damaging(0.997)	0	0			1	0.379	FALSE	FALSE		NA
TAF15: ENST00000605844.6:c.1589del	TAF15: frameshift_variant	JURKAT	chr17	35844881	CG	C	0.207	46	37	9	0/1	NA	deletion	frameshift_variant	ENST00000605844.6:c.1589del	p.G530AfsTer116	TAF15	ENSG00000270647	ENST00000605844	TATA-box binding protein associated factor 15	Zinc fingers RANBP2-type RNA binding motif containing	Q92804-1		0.586035	TAF15	ENSG00000270647.7	1	1			HIGH	protein_coding	HGNC:11547		NM_139215.3	ENSP00000474096	Q92804.220			0	0			0.35	0.211	FALSE	FALSE		NA
TAF15: ENST00000605844.6:c.1589del	TAF15: frameshift_variant	JURKAT	chr17	35844881	CG	C	0.312	32	23	9	0/1	NA	deletion	frameshift_variant	ENST00000605844.6:c.1589del	p.G530AfsTer116	TAF15	ENSG00000270647	ENST00000605844	TATA-box binding protein associated factor 15	Zinc fingers RANBP2-type RNA binding motif containing	Q92804-1		0.586035	TAF15	ENSG00000270647.7	1	1			HIGH	protein_coding	HGNC:11547		NM_139215.3	ENSP00000474096	Q92804.220			0	0			0.35	0.211	FALSE	FALSE		NA
MLLT6: ENST00000621332.5:c.1924G>A	MLLT6: missense_variant	JURKAT	chr17	38717935	G	A	0.152	101	87	14	0/1	NA	SNV	missense_variant	ENST00000621332.5:c.1924G>A	p.A642T	MLLT6	ENSG00000275023	ENST00000621332	MLLT6, PHD finger containing	PHD finger proteins			0.578554			NA	NA			MODERATE	protein_coding	HGNC:7138		NM_005937.4	ENSP00000479910	P55198.175	tolerated(0.13)	benign(0.02)	0	0			1	0.139	FALSE	FALSE		NA
TOP2A: ENST00000423485.6:c.4442T>A	TOP2A: missense_variant	JURKAT	chr17	40389990	A	T	0.152	37	31	6	0/1	NA	SNV	missense_variant	ENST00000423485.6:c.4442T>A	p.I1481N	TOP2A	ENSG00000131747	ENST00000423485	DNA topoisomerase II alpha	Topoisomerases	P11388-1		0.394015			NA	NA			MODERATE	protein_coding	HGNC:11989		NM_001067.4	ENSP00000411532	P11388.254	tolerated_low_confidence(0.35)	benign(0.024)	0	0			1	0.689	FALSE	FALSE		NA
TOP2A: ENST00000423485.6:c.4442T>A	TOP2A: missense_variant	JURKAT	chr17	40389990	A	T	0.272	138	101	37	0/1	NA	SNV	missense_variant	ENST00000423485.6:c.4442T>A	p.I1481N	TOP2A	ENSG00000131747	ENST00000423485	DNA topoisomerase II alpha	Topoisomerases	P11388-1		0.394015			NA	NA			MODERATE	protein_coding	HGNC:11989		NM_001067.4	ENSP00000411532	P11388.254	tolerated_low_confidence(0.35)	benign(0.024)	0	0			1	0.689	FALSE	FALSE		NA
TOP2A: ENST00000423485.6:c.2444G>A	TOP2A: missense_variant	JURKAT	chr17	40401070	C	T	0.628	41	15	26	0/1	NA	SNV	missense_variant	ENST00000423485.6:c.2444G>A	p.R815Q	TOP2A	ENSG00000131747	ENST00000423485	DNA topoisomerase II alpha	Topoisomerases	P11388-1		0.359102			NA	NA			MODERATE	protein_coding	HGNC:11989	rs1413389278	NM_001067.4	ENSP00000411532	P11388.254	deleterious_low_confidence(0)	probably_damaging(0.973)	8.099e-06	6.581e-06			1	0.689	FALSE	FALSE		NA
TOP2A: ENST00000423485.6:c.2444G>A	TOP2A: missense_variant	JURKAT	chr17	40401070	C	T	0.489	82	42	40	0/1	NA	SNV	missense_variant	ENST00000423485.6:c.2444G>A	p.R815Q	TOP2A	ENSG00000131747	ENST00000423485	DNA topoisomerase II alpha	Topoisomerases	P11388-1		0.359102			NA	NA			MODERATE	protein_coding	HGNC:11989	rs1413389278	NM_001067.4	ENSP00000411532	P11388.254	deleterious_low_confidence(0)	probably_damaging(0.973)	8.099e-06	6.581e-06			1	0.689	FALSE	FALSE		NA
TOP2A: ENST00000423485.6:c.2410C>T	TOP2A: stop_gained	JURKAT	chr17	40402928	G	A	0.247	12	9	3	0/1	NA	SNV	stop_gained	ENST00000423485.6:c.2410C>T	p.R804Ter	TOP2A	ENSG00000131747	ENST00000423485	DNA topoisomerase II alpha	Topoisomerases	P11388-1		0.399002	TOP2A	ENSG00000131747.15	1	1	(TOP2A|ENSG00000131747.15|1|1.00)		HIGH	protein_coding	HGNC:11989	rs1479268364	NM_001067.4	ENSP00000411532	P11388.254			0	6.571e-06			1	0.689	FALSE	FALSE		NA
KAT2A: ENST00000225916.10:c.2429del	KAT2A: frameshift_variant	JURKAT	chr17	42113733	CG	C	0.418	37	23	14	0/1	NA	deletion	frameshift_variant	ENST00000225916.10:c.2429del	p.P810RfsTer37	KAT2A	ENSG00000108773	ENST00000225916	lysine acetyltransferase 2A	Lysine acetyltransferases Bromodomain containing GCN5 related N-acetyltransferases ATAC complex SAGA complex	Q92830-1		0.625935			NA	NA			HIGH	protein_coding	HGNC:4201		NM_021078.3	ENSP00000225916	Q92830.226			0	0			0.41	0.543	FALSE	FALSE		NA
KAT2A: ENST00000225916.10:c.2429del	KAT2A: frameshift_variant	JURKAT	chr17	42113733	CG	C	0.444	43	24	19	0/1	NA	deletion	frameshift_variant	ENST00000225916.10:c.2429del	p.P810RfsTer37	KAT2A	ENSG00000108773	ENST00000225916	lysine acetyltransferase 2A	Lysine acetyltransferases Bromodomain containing GCN5 related N-acetyltransferases ATAC complex SAGA complex	Q92830-1		0.625935			NA	NA			HIGH	protein_coding	HGNC:4201		NM_021078.3	ENSP00000225916	Q92830.226			0	0			0.41	0.543	FALSE	FALSE		NA
KAT2A: ENST00000225916.10:c.2134C>T	KAT2A: stop_gained&splice_region_variant	JURKAT	chr17	42114490	G	A	0.505	298	144	154	0/1	NA	SNV	stop_gained&splice_region_variant	ENST00000225916.10:c.2134C>T	p.R712Ter	KAT2A	ENSG00000108773	ENST00000225916	lysine acetyltransferase 2A	Lysine acetyltransferases Bromodomain containing GCN5 related N-acetyltransferases ATAC complex SAGA complex	Q92830-1		0.600998	KAT2A	ENSG00000108773.11	1	1	(KAT2A|ENSG00000108773.11|1|1.00)		HIGH	protein_coding	HGNC:4201	COSV52424849	NM_021078.3	ENSP00000225916	Q92830.226			0	0		1	0.41	0.543	FALSE	FALSE		NA
KAT2A: ENST00000225916.10:c.2134C>T	KAT2A: stop_gained&splice_region_variant	JURKAT	chr17	42114490	G	A	0.5	345	174	171	0/1	NA	SNV	stop_gained&splice_region_variant	ENST00000225916.10:c.2134C>T	p.R712Ter	KAT2A	ENSG00000108773	ENST00000225916	lysine acetyltransferase 2A	Lysine acetyltransferases Bromodomain containing GCN5 related N-acetyltransferases ATAC complex SAGA complex	Q92830-1		0.600998	KAT2A	ENSG00000108773.11	1	1	(KAT2A|ENSG00000108773.11|1|1.00)		HIGH	protein_coding	HGNC:4201	COSV52424849	NM_021078.3	ENSP00000225916	Q92830.226			0	0		1	0.41	0.543	FALSE	FALSE		NA
KAT2A: ENST00000225916.10:c.346G>T	KAT2A: stop_gained	JURKAT	chr17	42120823	C	A	0.179	37	31	6	0/1	NA	SNV	stop_gained	ENST00000225916.10:c.346G>T	p.E116Ter	KAT2A	ENSG00000108773	ENST00000225916			Q92830-1		0.628429	KAT2A	ENSG00000108773.11	1	1	(KAT2A|ENSG00000108773.11|1|1.00)		HIGH	protein_coding	HGNC:4201	COSV56789899	NM_021078.3	ENSP00000225916	Q92830.226			0	0		1	0.41	0.543	FALSE	FALSE		NA
STAT5B: ENST00000293328.8:c.1102del	STAT5B: frameshift_variant	JURKAT	chr17	42218217	TG	T	0.47	37	19	18	0/1	NA	deletion	frameshift_variant	ENST00000293328.8:c.1102del	p.Q368RfsTer2	STAT5B	ENSG00000173757	ENST00000293328	signal transducer and activator of transcription 5B	SH2 domain containing		761761205	0.563591	STAT5B	ENSG00000173757.11	1	1		SO:0001589|frameshift_variant	HIGH	protein_coding	HGNC:11367	rs761761205	NM_012448.4	ENSP00000293328	P51692.217			0	0	pathogenic		1	0.0917	TRUE	FALSE		NA
STAT5B: ENST00000293328.8:c.1102del	STAT5B: frameshift_variant	JURKAT	chr17	42218217	TG	T	0.617	51	20	31	0/1	NA	deletion	frameshift_variant	ENST00000293328.8:c.1102del	p.Q368RfsTer2	STAT5B	ENSG00000173757	ENST00000293328	signal transducer and activator of transcription 5B	SH2 domain containing		761761205	0.563591	STAT5B	ENSG00000173757.11	1	1		SO:0001589|frameshift_variant	HIGH	protein_coding	HGNC:11367	rs761761205	NM_012448.4	ENSP00000293328	P51692.217			0	0	pathogenic		1	0.0917	TRUE	FALSE		NA
STAT5B: ENST00000293328.8:c.425T>C	STAT5B: missense_variant	JURKAT	chr17	42223507	A	G	0.453	67	38	29	0/1	NA	SNV	missense_variant	ENST00000293328.8:c.425T>C	p.L142P	STAT5B	ENSG00000173757	ENST00000293328	signal transducer and activator of transcription 5B	SH2 domain containing			0.538653			NA	NA			MODERATE	protein_coding	HGNC:11367		NM_012448.4	ENSP00000293328	P51692.217	deleterious_low_confidence(0)	probably_damaging(0.938)	0	0			1	0.0917	FALSE	FALSE		NA
STAT5B: ENST00000293328.8:c.425T>C	STAT5B: missense_variant	JURKAT	chr17	42223507	A	G	0.586	59	24	35	0/1	NA	SNV	missense_variant	ENST00000293328.8:c.425T>C	p.L142P	STAT5B	ENSG00000173757	ENST00000293328	signal transducer and activator of transcription 5B	SH2 domain containing			0.538653			NA	NA			MODERATE	protein_coding	HGNC:11367		NM_012448.4	ENSP00000293328	P51692.217	deleterious_low_confidence(0)	probably_damaging(0.938)	0	0			1	0.0917	FALSE	FALSE		NA
AOC2: ENST00000253799.8:c.1865G>A	AOC2: missense_variant	JURKAT	chr17	42849362	G	A	0.446	164	95	69	0/1	NA	SNV	missense_variant	ENST00000253799.8:c.1865G>A	p.S622N	AOC2	ENSG00000131480	ENST00000253799	amine oxidase, copper containing 2		O75106-1		0.59601			NA	NA			MODERATE	protein_coding	HGNC:549		NM_009590.4	ENSP00000253799	O75106.182	deleterious(0.04)	benign(0.102)	0	0			0	0.99	FALSE	FALSE		NA
AOC2: ENST00000253799.8:c.1865G>A	AOC2: missense_variant	JURKAT	chr17	42849362	G	A	0.439	63	36	27	0/1	NA	SNV	missense_variant	ENST00000253799.8:c.1865G>A	p.S622N	AOC2	ENSG00000131480	ENST00000253799	amine oxidase, copper containing 2		O75106-1		0.59601			NA	NA			MODERATE	protein_coding	HGNC:549		NM_009590.4	ENSP00000253799	O75106.182	deleterious(0.04)	benign(0.102)	0	0			0	0.99	FALSE	FALSE		NA
BRCA1: ENST00000357654.9:c.4513G>A	BRCA1: missense_variant	JURKAT	chr17	43074493	C	T	0.17	46	38	8	0/1	NA	SNV	missense_variant	ENST00000357654.9:c.4513G>A	p.D1505N	BRCA1	ENSG00000012048	ENST00000357654	BRCA1, DNA repair associated	Ring finger proteins Protein phosphatase 1 regulatory subunits BRCA1 A complex BRCA1 B complex BRCA1 C complex Fanconi anemia complementation groups	P38398-1	1555582052	0.441397			NA	NA		SO:0001583|missense_variant,SO:0001619|non-coding_transcript_variant	MODERATE	protein_coding	HGNC:1100	COSV58787374	NM_007294.4	ENSP00000350283	P38398.268	tolerated(0.21)	benign(0.015)	0	0		1	0	0.00207	FALSE	FALSE		NA
BRCA1: ENST00000357654.9:c.4513G>A	BRCA1: missense_variant	JURKAT	chr17	43074493	C	T	0.293	52	37	15	0/1	NA	SNV	missense_variant	ENST00000357654.9:c.4513G>A	p.D1505N	BRCA1	ENSG00000012048	ENST00000357654	BRCA1, DNA repair associated	Ring finger proteins Protein phosphatase 1 regulatory subunits BRCA1 A complex BRCA1 B complex BRCA1 C complex Fanconi anemia complementation groups	P38398-1	1555582052	0.441397			NA	NA		SO:0001583|missense_variant,SO:0001619|non-coding_transcript_variant	MODERATE	protein_coding	HGNC:1100	COSV58787374	NM_007294.4	ENSP00000350283	P38398.268	tolerated(0.21)	benign(0.015)	0	0		1	0	0.00207	FALSE	FALSE		NA
BRCA1: ENST00000357654.9:c.3809G>A	BRCA1: missense_variant	JURKAT	chr17	43091722	C	T	0.389	213	133	80	0/1	NA	SNV	missense_variant	ENST00000357654.9:c.3809G>A	p.C1270Y	BRCA1	ENSG00000012048	ENST00000357654	BRCA1, DNA repair associated	Ring finger proteins Protein phosphatase 1 regulatory subunits BRCA1 A complex BRCA1 B complex BRCA1 C complex Fanconi anemia complementation groups	P38398-1	1207787135	0.413965			NA	NA		SO:0001583|missense_variant,SO:0001627|intron_variant	MODERATE	protein_coding	HGNC:1100	rs1207787135	NM_007294.4	ENSP00000350283	P38398.268	tolerated(0.97)	benign(0.413)	3.982e-06	0	uncertain_significance		0	0.00207	FALSE	FALSE		NA
BRCA1: ENST00000357654.9:c.3809G>A	BRCA1: missense_variant	JURKAT	chr17	43091722	C	T	0.483	148	76	72	0/1	NA	SNV	missense_variant	ENST00000357654.9:c.3809G>A	p.C1270Y	BRCA1	ENSG00000012048	ENST00000357654	BRCA1, DNA repair associated	Ring finger proteins Protein phosphatase 1 regulatory subunits BRCA1 A complex BRCA1 B complex BRCA1 C complex Fanconi anemia complementation groups	P38398-1	1207787135	0.413965			NA	NA		SO:0001583|missense_variant,SO:0001627|intron_variant	MODERATE	protein_coding	HGNC:1100	rs1207787135	NM_007294.4	ENSP00000350283	P38398.268	tolerated(0.97)	benign(0.413)	3.982e-06	0	uncertain_significance		0	0.00207	FALSE	FALSE		NA
ARHGAP27: ENST00000685559.1:c.2200A>G	ARHGAP27: missense_variant	JURKAT	chr17	45396258	T	C	0.277	48	35	13	0/1	NA	SNV	missense_variant	ENST00000685559.1:c.2200A>G	p.I734V	ARHGAP27	ENSG00000159314	ENST00000685559	Rho GTPase activating protein 27	Pleckstrin homology domain containing Rho GTPase activating proteins	Q6ZUM4-1		0.660848			NA	NA			MODERATE	protein_coding	HGNC:31813		NM_001282290.2	ENSP00000509127	Q6ZUM4.164	tolerated(0.55)	benign(0.071)	0	0			0	NA	FALSE	FALSE		NA
ARHGAP27: ENST00000685559.1:c.2200A>G	ARHGAP27: missense_variant	JURKAT	chr17	45396258	T	C	0.52	24	11	13	0/1	NA	SNV	missense_variant	ENST00000685559.1:c.2200A>G	p.I734V	ARHGAP27	ENSG00000159314	ENST00000685559	Rho GTPase activating protein 27	Pleckstrin homology domain containing Rho GTPase activating proteins	Q6ZUM4-1		0.660848			NA	NA			MODERATE	protein_coding	HGNC:31813		NM_001282290.2	ENSP00000509127	Q6ZUM4.164	tolerated(0.55)	benign(0.071)	0	0			0	NA	FALSE	FALSE		NA
ARHGAP27: ENST00000685559.1:c.1936G>T	ARHGAP27: missense_variant	NALM-6	chr17	45396931	C	A	0.17	92	77	15	0/1	NA	SNV	missense_variant	ENST00000685559.1:c.1936G>T	p.A646S	ARHGAP27	ENSG00000159314	ENST00000685559	Rho GTPase activating protein 27	Pleckstrin homology domain containing Rho GTPase activating proteins	Q6ZUM4-1		0.680798			NA	NA			MODERATE	protein_coding	HGNC:31813	COSV65359268	NM_001282290.2	ENSP00000509127	Q6ZUM4.164	tolerated(0.64)	benign(0.057)	0	0		1	0	NA	FALSE	FALSE		NA
ARHGAP27: ENST00000685559.1:c.1724G>A	ARHGAP27: missense_variant	JURKAT	chr17	45402733	C	T	0.458	130	70	60	0/1	NA	SNV	missense_variant	ENST00000685559.1:c.1724G>A	p.S575N	ARHGAP27	ENSG00000159314	ENST00000685559	Rho GTPase activating protein 27	Pleckstrin homology domain containing Rho GTPase activating proteins	Q6ZUM4-1		0.548628			NA	NA			MODERATE	protein_coding	HGNC:31813		NM_001282290.2	ENSP00000509127	Q6ZUM4.164	deleterious(0)	probably_damaging(0.961)	0	0			0	NA	FALSE	FALSE		NA
ARHGAP27: ENST00000685559.1:c.657+2T>C	ARHGAP27: splice_donor_variant	NALM-6	chr17	45429621	A	G	0.787	13	2	11	0/1	NA	SNV	splice_donor_variant	ENST00000685559.1:c.657+2T>C		ARHGAP27	ENSG00000159314	ENST00000685559	Rho GTPase activating protein 27	Pleckstrin homology domain containing Rho GTPase activating proteins	Q6ZUM4-1		0.715711	ARHGAP27	ENSG00000159314.12	1	1			HIGH	protein_coding	HGNC:31813		NM_001282290.2	ENSP00000509127	Q6ZUM4.164			0	0			0	NA	FALSE	FALSE		NA
ARHGAP27: ENST00000685559.1:c.256G>A	ARHGAP27: missense_variant	JURKAT	chr17	45430024	C	T	0.625	7	2	5	0/1	NA	SNV	missense_variant	ENST00000685559.1:c.256G>A	p.A86T	ARHGAP27	ENSG00000159314	ENST00000685559	Rho GTPase activating protein 27	Pleckstrin homology domain containing Rho GTPase activating proteins	Q6ZUM4-1		0.785536			NA	NA			MODERATE	protein_coding	HGNC:31813		NM_001282290.2	ENSP00000509127	Q6ZUM4.164	tolerated(0.55)	benign(0)	0	0			0	NA	FALSE	FALSE		NA
ARHGAP27: ENST00000685559.1:c.256G>A	ARHGAP27: missense_variant	JURKAT	chr17	45430024	C	T	0.604	3	1	2	0/1	NA	SNV	missense_variant	ENST00000685559.1:c.256G>A	p.A86T	ARHGAP27	ENSG00000159314	ENST00000685559	Rho GTPase activating protein 27	Pleckstrin homology domain containing Rho GTPase activating proteins	Q6ZUM4-1		0.785536			NA	NA			MODERATE	protein_coding	HGNC:31813		NM_001282290.2	ENSP00000509127	Q6ZUM4.164	tolerated(0.55)	benign(0)	0	0			0	NA	FALSE	FALSE		NA
KPNB1: ENST00000290158.9:c.350C>T	KPNB1: missense_variant	JURKAT	chr17	47656927	C	T	0.272	59	44	15	0/1	NA	SNV	missense_variant	ENST00000290158.9:c.350C>T	p.A117V	KPNB1	ENSG00000108424	ENST00000290158	karyopherin subunit beta 1	Importins Armadillo repeat containing	Q14974-1		0.416459			NA	NA			MODERATE	protein_coding	HGNC:6400		NM_002265.6	ENSP00000290158	Q14974.232	deleterious(0)	probably_damaging(0.967)	0	0			1	0.0409	FALSE	FALSE		NA
TUBD1: ENST00000325752.8:c.1241G>T	TUBD1: missense_variant	JURKAT	chr17	59863682	C	A	0.472	116	58	58	0/1	NA	SNV	missense_variant	ENST00000325752.8:c.1241G>T	p.W414L	TUBD1	ENSG00000108423	ENST00000325752	tubulin delta 1	Tubulins	Q9UJT1-1		0.438903			NA	NA			MODERATE	protein_coding	HGNC:16811		NM_016261.4	ENSP00000320797	Q9UJT1.188	deleterious(0)	benign(0.013)	0	0			0	0.754	FALSE	FALSE		NA
TUBD1: ENST00000325752.8:c.1241G>T	TUBD1: missense_variant	JURKAT	chr17	59863682	C	A	0.544	119	52	67	0/1	NA	SNV	missense_variant	ENST00000325752.8:c.1241G>T	p.W414L	TUBD1	ENSG00000108423	ENST00000325752	tubulin delta 1	Tubulins	Q9UJT1-1		0.438903			NA	NA			MODERATE	protein_coding	HGNC:16811		NM_016261.4	ENSP00000320797	Q9UJT1.188	deleterious(0)	benign(0.013)	0	0			0	0.754	FALSE	FALSE		NA
TUBD1: ENST00000325752.8:c.389G>C	TUBD1: missense_variant	U-937	chr17	59881042	C	G	0.45	127	71	56	0/1	NA	SNV	missense_variant	ENST00000325752.8:c.389G>C	p.C130S	TUBD1	ENSG00000108423	ENST00000325752	tubulin delta 1	Tubulins	Q9UJT1-1		0.361596			NA	NA			MODERATE	protein_coding	HGNC:16811		NM_016261.4	ENSP00000320797	Q9UJT1.188	deleterious(0.01)	benign(0.434)	0	0			0	0.754	FALSE	FALSE		NA
KCTD2: ENST00000322444.7:c.257C>T	KCTD2: missense_variant	JURKAT	chr17	75047507	C	T	0.225	31	24	7	0/1	NA	SNV	missense_variant	ENST00000322444.7:c.257C>T	p.T86I	KCTD2	ENSG00000180901	ENST00000322444	potassium channel tetramerization domain containing 2				0.745636			NA	NA			MODERATE	protein_coding	HGNC:21294		NM_015353.3	ENSP00000312814	Q14681.151	deleterious_low_confidence(0)	probably_damaging(0.999)	0	0			0.06	0.285	FALSE	FALSE		NA
SAP30BP: ENST00000584667.6:c.267T>A	SAP30BP: missense_variant&splice_region_variant	JURKAT	chr17	75693442	T	A	0.5	44	21	23	0/1	NA	SNV	missense_variant&splice_region_variant	ENST00000584667.6:c.267T>A	p.D89E	SAP30BP	ENSG00000161526	ENST00000584667	SAP30 binding protein		Q9UHR5-1		0.561097			NA	NA			MODERATE	protein_coding	HGNC:30785		NM_013260.8	ENSP00000462116	Q9UHR5.160	tolerated(1)	benign(0)	0	0			0	0.461	FALSE	FALSE		NA
SAP30BP: ENST00000584667.6:c.267T>A	SAP30BP: missense_variant&splice_region_variant	JURKAT	chr17	75693442	T	A	0.454	34	19	15	0/1	NA	SNV	missense_variant&splice_region_variant	ENST00000584667.6:c.267T>A	p.D89E	SAP30BP	ENSG00000161526	ENST00000584667	SAP30 binding protein		Q9UHR5-1		0.561097			NA	NA			MODERATE	protein_coding	HGNC:30785		NM_013260.8	ENSP00000462116	Q9UHR5.160	tolerated(1)	benign(0)	0	0			0	0.461	FALSE	FALSE		NA
SEPTIN9: ENST00000427177.6:c.1196G>A	SEPTIN9: missense_variant	JURKAT	chr17	77488798	G	A	0.46	62	34	28	0/1	NA	SNV	missense_variant	ENST00000427177.6:c.1196G>A	p.R399H	SEPTIN9	ENSG00000184640	ENST00000427177			Q9UHD8-1		0.623441			NA	NA			MODERATE	protein_coding	HGNC:7323	COSV61203487	NM_001113491.2	ENSP00000391249	Q9UHD8.200	deleterious_low_confidence(0)	probably_damaging(1)	0	0		1	NA	NA	FALSE	FALSE	ENST00000427177;ENST00000591198;ENST00000449803;ENST00000431235;ENST00000329047;ENST00000590294;ENST00000588690;ENST00000423034;ENST00000427674;ENST00000585930;ENST00000591020;ENST00000588958;ENST00000541152;ENST00000591704;ENST00000591088;ENST00000592951;ENST00000586433;ENST00000585929;ENST00000593189;ENST00000427180;	NA
SEPTIN9: ENST00000427177.6:c.1196G>A	SEPTIN9: missense_variant	JURKAT	chr17	77488798	G	A	0.548	85	37	48	0/1	NA	SNV	missense_variant	ENST00000427177.6:c.1196G>A	p.R399H	SEPTIN9	ENSG00000184640	ENST00000427177			Q9UHD8-1		0.623441			NA	NA			MODERATE	protein_coding	HGNC:7323	COSV61203487	NM_001113491.2	ENSP00000391249	Q9UHD8.200	deleterious_low_confidence(0)	probably_damaging(1)	0	0		1	NA	NA	FALSE	FALSE	ENST00000427177;ENST00000591198;ENST00000449803;ENST00000431235;ENST00000329047;ENST00000590294;ENST00000588690;ENST00000423034;ENST00000427674;ENST00000585930;ENST00000591020;ENST00000588958;ENST00000541152;ENST00000591704;ENST00000591088;ENST00000592951;ENST00000586433;ENST00000585929;ENST00000593189;ENST00000427180;	NA
CFD: ENST00000327726.11:c.431C>T	CFD: missense_variant	NALM-6	chr19	861772	C	T	0.616	11	4	7	0/1	NA	SNV	missense_variant	ENST00000327726.11:c.431C>T	p.P144L	CFD	ENSG00000197766	ENST00000327726	complement factor D	Complement system			0.710723			NA	NA			MODERATE	protein_coding	HGNC:2771	rs1358715430	NM_001928.4	ENSP00000332139	P00746.220	tolerated(0.08)	possibly_damaging(0.832)	0	6.575e-06			0.02	NA	FALSE	FALSE		NA
CNN2: ENST00000263097.9:c.63+1G>C	CNN2: splice_donor_variant	JURKAT	chr19	1026725	G	C	0.5	4	2	2	0/1	NA	SNV	splice_donor_variant	ENST00000263097.9:c.63+1G>C		CNN2	ENSG00000064666	ENST00000263097	calponin 2		Q99439-1		0.753117	CNN2	ENSG00000064666.15	1	1			HIGH	protein_coding	HGNC:2156		NM_004368.4	ENSP00000263097	Q99439.197			0	0			0.21	0.224	FALSE	FALSE		NA
CNN2: ENST00000263097.9:c.390+1G>A	CNN2: splice_donor_variant	JURKAT	chr19	1032697	G	A	0.363	20	13	7	0/1	NA	SNV	splice_donor_variant	ENST00000263097.9:c.390+1G>A		CNN2	ENSG00000064666	ENST00000263097	calponin 2		Q99439-1		0.558603	CNN2	ENSG00000064666.15	1	1			HIGH	protein_coding	HGNC:2156		NM_004368.4	ENSP00000263097	Q99439.197			0	0			0.21	0.224	FALSE	FALSE		NA
ABCA7: ENST00000263094.11:c.1171G>A	ABCA7: missense_variant	JURKAT	chr19	1044700	G	A	0.717	12	3	9	0/1	NA	SNV	missense_variant	ENST00000263094.11:c.1171G>A	p.A391T	ABCA7	ENSG00000064687	ENST00000263094	ATP binding cassette subfamily A member 7	ATP binding cassette subfamily A	Q8IZY2-1		0.65586			NA	NA			MODERATE	protein_coding	HGNC:37	rs1248399686&COSV54029658	NM_019112.4	ENSP00000263094	Q8IZY2.157	tolerated(0.27)	benign(0.251)	0	6.57e-06		0&1	0	0.0339	FALSE	FALSE		NA
ABCA7: ENST00000263094.11:c.1906G>A	ABCA7: missense_variant	JURKAT	chr19	1047217	G	A	0.407	27	17	10	0/1	NA	SNV	missense_variant	ENST00000263094.11:c.1906G>A	p.A636T	ABCA7	ENSG00000064687	ENST00000263094	ATP binding cassette subfamily A member 7	ATP binding cassette subfamily A	Q8IZY2-1		0.713217			NA	NA			MODERATE	protein_coding	HGNC:37	rs747722882	NM_019112.4	ENSP00000263094	Q8IZY2.157	deleterious(0.01)	benign(0.411)	8.248e-06	0			0	0.0339	FALSE	FALSE		NA
ABCA7: ENST00000263094.11:c.1906G>A	ABCA7: missense_variant	JURKAT	chr19	1047217	G	A	0.375	23	15	8	0/1	NA	SNV	missense_variant	ENST00000263094.11:c.1906G>A	p.A636T	ABCA7	ENSG00000064687	ENST00000263094	ATP binding cassette subfamily A member 7	ATP binding cassette subfamily A	Q8IZY2-1		0.713217			NA	NA			MODERATE	protein_coding	HGNC:37	rs747722882	NM_019112.4	ENSP00000263094	Q8IZY2.157	deleterious(0.01)	benign(0.411)	8.248e-06	0			0	0.0339	FALSE	FALSE		NA
ABCA7: ENST00000263094.11:c.2321G>A	ABCA7: stop_gained	JURKAT	chr19	1048946	G	A	0.428	21	12	9	0/1	NA	SNV	stop_gained	ENST00000263094.11:c.2321G>A	p.W774Ter	ABCA7	ENSG00000064687	ENST00000263094	ATP binding cassette subfamily A member 7	ATP binding cassette subfamily A	Q8IZY2-1		0.566085	ABCA7	ENSG00000064687.13	1	1	(ABCA7|ENSG00000064687.13|1|1.00)		HIGH	protein_coding	HGNC:37		NM_019112.4	ENSP00000263094	Q8IZY2.157			0	0			0	0.0339	FALSE	FALSE		NA
AP3D1: ENST00000643116.3:c.2389G>T	AP3D1: missense_variant	JURKAT	chr19	2114782	C	A	0.23	114	89	25	0/1	NA	SNV	missense_variant	ENST00000643116.3:c.2389G>T	p.D797Y	AP3D1	ENSG00000065000	ENST00000643116	adaptor related protein complex 3 delta 1 subunit		O14617-5		0.63591			NA	NA			MODERATE	protein_coding	HGNC:568		NM_001261826.3	ENSP00000495274	O14617.207	deleterious_low_confidence(0)	probably_damaging(0.999)	0	0			0.8	0.225	FALSE	FALSE		NA
AP3D1: ENST00000643116.3:c.2389G>T	AP3D1: missense_variant	JURKAT	chr19	2114782	C	A	0.186	88	73	15	0/1	NA	SNV	missense_variant	ENST00000643116.3:c.2389G>T	p.D797Y	AP3D1	ENSG00000065000	ENST00000643116	adaptor related protein complex 3 delta 1 subunit		O14617-5		0.63591			NA	NA			MODERATE	protein_coding	HGNC:568		NM_001261826.3	ENSP00000495274	O14617.207	deleterious_low_confidence(0)	probably_damaging(0.999)	0	0			0.8	0.225	FALSE	FALSE		NA
FZR1: ENST00000441788.7:c.1334G>A	FZR1: missense_variant	JURKAT	chr19	3533385	G	A	0.394	71	44	27	0/1	NA	SNV	missense_variant	ENST00000441788.7:c.1334G>A	p.R445H	FZR1	ENSG00000105325	ENST00000441788	fizzy and cell division cycle 20 related 1	WD repeat domain containing	Q9UM11-2		0.63591			NA	NA			MODERATE	protein_coding	HGNC:24824	rs1475281091&COSV58051098	NM_016263.4	ENSP00000410369	Q9UM11.206	deleterious(0)	probably_damaging(1)	3.997e-06	0		0&1	1	0.0431	FALSE	FALSE		NA
FZR1: ENST00000441788.7:c.1334G>A	FZR1: missense_variant	JURKAT	chr19	3533385	G	A	0.448	29	17	12	0/1	NA	SNV	missense_variant	ENST00000441788.7:c.1334G>A	p.R445H	FZR1	ENSG00000105325	ENST00000441788	fizzy and cell division cycle 20 related 1	WD repeat domain containing	Q9UM11-2		0.63591			NA	NA			MODERATE	protein_coding	HGNC:24824	rs1475281091&COSV58051098	NM_016263.4	ENSP00000410369	Q9UM11.206	deleterious(0)	probably_damaging(1)	3.997e-06	0		0&1	1	0.0431	FALSE	FALSE		NA
ZBTB7A: ENST00000322357.9:c.1490G>A	ZBTB7A: missense_variant	NALM-6	chr19	4048017	C	T	0.574	33	13	20	0/1	NA	SNV	missense_variant	ENST00000322357.9:c.1490G>A	p.R497H	ZBTB7A	ENSG00000178951	ENST00000322357	zinc finger and BTB domain containing 7A	BTB domain containing Zinc fingers C2H2-type			0.718204			NA	NA			MODERATE	protein_coding	HGNC:18078		NM_015898.4	ENSP00000323670	O95365.201	deleterious(0)		0	0			NA	NA	FALSE	FALSE		NA
PLIN3: ENST00000221957.9:c.297del	PLIN3: frameshift_variant	JURKAT	chr19	4859640	GC	G	0.509	64	30	34	0/1	NA	deletion	frameshift_variant	ENST00000221957.9:c.297del	p.L100WfsTer69	PLIN3	ENSG00000105355	ENST00000221957	perilipin 3	Perilipins	O60664-1		0.593516	PLIN3	ENSG00000105355.9	1	1			HIGH	protein_coding	HGNC:16893	COSV55734545	NM_005817.5	ENSP00000221957	O60664.198			0	0		1	0	0.806	FALSE	FALSE		NA
PLIN3: ENST00000221957.9:c.297del	PLIN3: frameshift_variant	JURKAT	chr19	4859640	GC	G	0.499	48	24	24	0/1	NA	deletion	frameshift_variant	ENST00000221957.9:c.297del	p.L100WfsTer69	PLIN3	ENSG00000105355	ENST00000221957	perilipin 3	Perilipins	O60664-1		0.593516	PLIN3	ENSG00000105355.9	1	1			HIGH	protein_coding	HGNC:16893	COSV55734545	NM_005817.5	ENSP00000221957	O60664.198			0	0		1	0	0.806	FALSE	FALSE		NA
UHRF1: ENST00000650932.1:c.1031G>A	UHRF1: missense_variant	JURKAT	chr19	4941889	G	A	0.499	11	6	5	0/1	NA	SNV	missense_variant	ENST00000650932.1:c.1031G>A	p.C344Y	UHRF1	ENSG00000276043	ENST00000650932	ubiquitin like with PHD and ring finger domains 1	PHD finger proteins Ring finger proteins Tudor domain containing	Q96T88-1		0.688279			NA	NA			MODERATE	protein_coding	HGNC:12556		NM_001048201.3	ENSP00000498698	Q96T88.195	deleterious_low_confidence(0)	probably_damaging(1)	0	0			NA	NA	FALSE	FALSE		NA
UHRF1: ENST00000650932.1:c.1031G>A	UHRF1: missense_variant	JURKAT	chr19	4941889	G	A	0.585	10	4	6	0/1	NA	SNV	missense_variant	ENST00000650932.1:c.1031G>A	p.C344Y	UHRF1	ENSG00000276043	ENST00000650932	ubiquitin like with PHD and ring finger domains 1	PHD finger proteins Ring finger proteins Tudor domain containing	Q96T88-1		0.688279			NA	NA			MODERATE	protein_coding	HGNC:12556		NM_001048201.3	ENSP00000498698	Q96T88.195	deleterious_low_confidence(0)	probably_damaging(1)	0	0			NA	NA	FALSE	FALSE		NA
UHRF1: ENST00000650932.1:c.1138_1139del	UHRF1: frameshift_variant	NALM-6	chr19	4944188	TGA	T	0.466	69	38	31	0/1	NA	deletion	frameshift_variant	ENST00000650932.1:c.1138_1139del	p.S380QfsTer87	UHRF1	ENSG00000276043	ENST00000650932	ubiquitin like with PHD and ring finger domains 1	PHD finger proteins Ring finger proteins Tudor domain containing	Q96T88-1		0.644279	UHRF1	ENSG00000276043.5	1	1			HIGH	protein_coding	HGNC:12556		NM_001048201.3	ENSP00000498698	Q96T88.195			0	0			NA	NA	FALSE	FALSE		NA
CAPS: ENST00000588776.8:c.538G>C	CAPS: missense_variant	JURKAT	chr19	5915290	G	C	0.383	26	17	9	0/1	NA	SNV	missense_variant	ENST00000588776.8:c.538G>C	p.V180L	CAPS	ENSG00000105519	ENST00000588776	calcyphosine	EF-hand domain containing	Q13938-4		0.67581			NA	NA			MODERATE	protein_coding	HGNC:1487		NM_004058.5	ENSP00000465883	Q13938.177	tolerated(0.12)	benign(0.015)	0	0			0	0.889	FALSE	FALSE		NA
CAPS: ENST00000588776.8:c.538G>C	CAPS: missense_variant	JURKAT	chr19	5915290	G	C	0.546	20	9	11	0/1	NA	SNV	missense_variant	ENST00000588776.8:c.538G>C	p.V180L	CAPS	ENSG00000105519	ENST00000588776	calcyphosine	EF-hand domain containing	Q13938-4		0.67581			NA	NA			MODERATE	protein_coding	HGNC:1487		NM_004058.5	ENSP00000465883	Q13938.177	tolerated(0.12)	benign(0.015)	0	0			0	0.889	FALSE	FALSE		NA
INSR: ENST00000302850.10:c.2767G>A	INSR: missense_variant	NALM-6	chr19	7132233	C	T	0.478	69	36	33	0/1	NA	SNV	missense_variant	ENST00000302850.10:c.2767G>A	p.V923M	INSR	ENSG00000171105	ENST00000302850	insulin receptor	CD molecules Fibronectin type III domain containing Receptor Tyrosine Kinases	P06213-1		0.608479			NA	NA		SO:0001583|missense_variant	MODERATE	protein_coding	HGNC:6091	rs760156961&COSV57162328	NM_000208.4	ENSP00000303830	P06213.279	deleterious_low_confidence(0)		3.98e-06	6.569e-06	uncertain_significance	0&1	0.19	0.0375	FALSE	FALSE		NA
ZNF414: ENST00000393927.9:c.685G>A	ZNF414: missense_variant	JURKAT	chr19	8511806	C	T	0.406	8	5	3	0/1	NA	SNV	missense_variant	ENST00000393927.9:c.685G>A	p.A229T	ZNF414	ENSG00000133250	ENST00000393927	zinc finger protein 414	Zinc fingers C2H2-type	Q96IQ9-2		0.730673			NA	NA			MODERATE	protein_coding	HGNC:20630	COSV55322829	NM_001146175.2	ENSP00000377504	Q96IQ9.158	tolerated(0.17)	benign(0.096)	0	0		1	0	NA	FALSE	FALSE		NA
SLC44A2: ENST00000335757.10:c.41C>T	SLC44A2: missense_variant	JURKAT	chr19	10626256	C	T	0.381	110	68	42	0|1	10626256	SNV	missense_variant	ENST00000335757.10:c.41C>T	p.T14M	SLC44A2	ENSG00000129353	ENST00000335757	solute carrier family 44 member 2	Solute carriers	Q8IWA5-1		0.501247			NA	NA			MODERATE	protein_coding	HGNC:17292	rs763675490&COSV59835965	NM_020428.4	ENSP00000336888	Q8IWA5.159	deleterious_low_confidence(0)	benign(0.043)	7.953e-06	0		0&1	0.04	0.581	FALSE	FALSE		NA
SLC44A2: ENST00000335757.10:c.41C>T	SLC44A2: missense_variant	JURKAT	chr19	10626256	C	T	0.349	87	57	30	0|1	10626256	SNV	missense_variant	ENST00000335757.10:c.41C>T	p.T14M	SLC44A2	ENSG00000129353	ENST00000335757	solute carrier family 44 member 2	Solute carriers	Q8IWA5-1		0.501247			NA	NA			MODERATE	protein_coding	HGNC:17292	rs763675490&COSV59835965	NM_020428.4	ENSP00000336888	Q8IWA5.159	deleterious_low_confidence(0)	benign(0.043)	7.953e-06	0		0&1	0.04	0.581	FALSE	FALSE		NA
SLC44A2: ENST00000335757.10:c.46C>T	SLC44A2: stop_gained	JURKAT	chr19	10626261	C	T	0.38	114	71	43	0|1	10626256	SNV	stop_gained	ENST00000335757.10:c.46C>T	p.Q16Ter	SLC44A2	ENSG00000129353	ENST00000335757	solute carrier family 44 member 2	Solute carriers	Q8IWA5-1		0.498753	SLC44A2	ENSG00000129353.15	1	1	(SLC44A2|ENSG00000129353.15|1|1.00)		HIGH	protein_coding	HGNC:17292		NM_020428.4	ENSP00000336888	Q8IWA5.159			0	0			0.04	0.581	FALSE	FALSE		NA
SLC44A2: ENST00000335757.10:c.46C>T	SLC44A2: stop_gained	JURKAT	chr19	10626261	C	T	0.345	87	57	30	0|1	10626256	SNV	stop_gained	ENST00000335757.10:c.46C>T	p.Q16Ter	SLC44A2	ENSG00000129353	ENST00000335757	solute carrier family 44 member 2	Solute carriers	Q8IWA5-1		0.498753	SLC44A2	ENSG00000129353.15	1	1	(SLC44A2|ENSG00000129353.15|1|1.00)		HIGH	protein_coding	HGNC:17292		NM_020428.4	ENSP00000336888	Q8IWA5.159			0	0			0.04	0.581	FALSE	FALSE		NA
ILF3: ENST00000588657.6:c.4C>T	ILF3: missense_variant&splice_region_variant	JURKAT	chr19	10670974	C	T	0.199	13	11	2	0/1	NA	SNV	missense_variant&splice_region_variant	ENST00000588657.6:c.4C>T	p.R2C	ILF3	ENSG00000129351	ENST00000588657	interleukin enhancer binding factor 3		Q12906-7		0.491272			NA	NA			MODERATE	protein_coding	HGNC:6038		NM_017620.3	ENSP00000468181	Q12906.231	deleterious_low_confidence(0)	probably_damaging(0.996)	0	0			1	0.192	FALSE	FALSE		NA
ILF3: ENST00000588657.6:c.206del	ILF3: frameshift_variant	JURKAT	chr19	10671171	GC	G	0.169	49	42	7	0/1	NA	deletion	frameshift_variant	ENST00000588657.6:c.206del	p.P69QfsTer17	ILF3	ENSG00000129351	ENST00000588657	interleukin enhancer binding factor 3		Q12906-7		0.528678	ILF3	ENSG00000129351.18	1	1			HIGH	protein_coding	HGNC:6038		NM_017620.3	ENSP00000468181	Q12906.231			0	0			1	0.192	FALSE	FALSE		NA
ILF3: ENST00000588657.6:c.206del	ILF3: frameshift_variant	JURKAT	chr19	10671171	GC	G	0.23	51	40	11	0/1	NA	deletion	frameshift_variant	ENST00000588657.6:c.206del	p.P69QfsTer17	ILF3	ENSG00000129351	ENST00000588657	interleukin enhancer binding factor 3		Q12906-7		0.528678	ILF3	ENSG00000129351.18	1	1			HIGH	protein_coding	HGNC:6038		NM_017620.3	ENSP00000468181	Q12906.231			0	0			1	0.192	FALSE	FALSE		NA
KANK2: ENST00000586659.6:c.1906G>A	KANK2: missense_variant	JURKAT	chr19	11174635	C	T	0.181	22	19	3	0/1	NA	SNV	missense_variant	ENST00000586659.6:c.1906G>A	p.A636T	KANK2	ENSG00000197256	ENST00000586659	KN motif and ankyrin repeat domains 2	Ankyrin repeat domain containing KN motif and ankyrin repeat domain containing	Q63ZY3-1		0.658354			NA	NA		SO:0001583|missense_variant	MODERATE	protein_coding	HGNC:29300	rs1158675325&COSV62009395	NM_001136191.3	ENSP00000465650	Q63ZY3.164	deleterious(0)	probably_damaging(0.958)	4.125e-06	6.57e-06		0&1	0.98	0.357	FALSE	FALSE		NA
KANK2: ENST00000586659.6:c.1906G>A	KANK2: missense_variant	JURKAT	chr19	11174635	C	T	0.251	15	12	3	0/1	NA	SNV	missense_variant	ENST00000586659.6:c.1906G>A	p.A636T	KANK2	ENSG00000197256	ENST00000586659	KN motif and ankyrin repeat domains 2	Ankyrin repeat domain containing KN motif and ankyrin repeat domain containing	Q63ZY3-1		0.658354			NA	NA		SO:0001583|missense_variant	MODERATE	protein_coding	HGNC:29300	rs1158675325&COSV62009395	NM_001136191.3	ENSP00000465650	Q63ZY3.164	deleterious(0)	probably_damaging(0.958)	4.125e-06	6.57e-06		0&1	0.98	0.357	FALSE	FALSE		NA
TNPO2: ENST00000425528.6:c.2509C>T	TNPO2: stop_gained&splice_region_variant	JURKAT	chr19	12701754	G	A	0.166	117	98	19	0/1	NA	SNV	stop_gained&splice_region_variant	ENST00000425528.6:c.2509C>T	p.Q837Ter	TNPO2	ENSG00000105576	ENST00000425528	transportin 2	Importins	O14787-1		0.618454	TNPO2	ENSG00000105576.16	1	1	(TNPO2|ENSG00000105576.16|1|1.00)		HIGH	protein_coding	HGNC:19998		NM_001382241.1	ENSP00000407182	O14787.174			0	0			1	NA	FALSE	FALSE		NA
TNPO2: ENST00000425528.6:c.1828G>A	TNPO2: missense_variant	JURKAT	chr19	12705527	C	T	0.363	10	6	4	0/1	NA	SNV	missense_variant	ENST00000425528.6:c.1828G>A	p.V610I	TNPO2	ENSG00000105576	ENST00000425528	transportin 2	Importins	O14787-1		0.613466			NA	NA			MODERATE	protein_coding	HGNC:19998		NM_001382241.1	ENSP00000407182	O14787.174	tolerated_low_confidence(0.11)	benign(0.017)	0	0			1	NA	FALSE	FALSE		NA
TNPO2: ENST00000425528.6:c.1073C>T	TNPO2: missense_variant	JURKAT	chr19	12711340	G	A	0.271	172	127	45	0/1	NA	SNV	missense_variant	ENST00000425528.6:c.1073C>T	p.A358V	TNPO2	ENSG00000105576	ENST00000425528	transportin 2	Importins	O14787-1		0.618454			NA	NA			MODERATE	protein_coding	HGNC:19998	rs746447585&COSV63508681	NM_001382241.1	ENSP00000407182	O14787.174	tolerated_low_confidence(0.12)	benign(0.006)	0	0		0&1	1	NA	FALSE	FALSE		NA
TNPO2: ENST00000425528.6:c.1073C>T	TNPO2: missense_variant	JURKAT	chr19	12711340	G	A	0.214	106	83	23	0/1	NA	SNV	missense_variant	ENST00000425528.6:c.1073C>T	p.A358V	TNPO2	ENSG00000105576	ENST00000425528	transportin 2	Importins	O14787-1		0.618454			NA	NA			MODERATE	protein_coding	HGNC:19998	rs746447585&COSV63508681	NM_001382241.1	ENSP00000407182	O14787.174	tolerated_low_confidence(0.12)	benign(0.006)	0	0		0&1	1	NA	FALSE	FALSE		NA
ASF1B: ENST00000263382.8:c.356A>G	ASF1B: missense_variant	JURKAT	chr19	14121578	T	C	0.475	107	54	53	0/1	NA	SNV	missense_variant	ENST00000263382.8:c.356A>G	p.N119S	ASF1B	ENSG00000105011	ENST00000263382	anti-silencing function 1B histone chaperone				0.516209			NA	NA			MODERATE	protein_coding	HGNC:20996	COSV54615777	NM_018154.3	ENSP00000263382	Q9NVP2.170	tolerated(0.07)		0	0		1	0.57	0.29	FALSE	FALSE		NA
ASF1B: ENST00000263382.8:c.356A>G	ASF1B: missense_variant	JURKAT	chr19	14121578	T	C	0.358	55	35	20	0/1	NA	SNV	missense_variant	ENST00000263382.8:c.356A>G	p.N119S	ASF1B	ENSG00000105011	ENST00000263382	anti-silencing function 1B histone chaperone				0.516209			NA	NA			MODERATE	protein_coding	HGNC:20996	COSV54615777	NM_018154.3	ENSP00000263382	Q9NVP2.170	tolerated(0.07)		0	0		1	0.57	0.29	FALSE	FALSE		NA
DDX39A: ENST00000242776.9:c.952C>T	DDX39A: missense_variant	JURKAT	chr19	14409558	G	A	0.439	39	22	17	0/1	NA	SNV	missense_variant	ENST00000242776.9:c.952C>T	p.R318W	DDX39A	ENSG00000123136	ENST00000242776	DExD-box helicase 39A	DEAD-box helicases	O00148-1		0.625935			NA	NA			MODERATE	protein_coding	HGNC:17821	rs1457138047&COSV54390493	NM_005804.4	ENSP00000242776	O00148.192	deleterious_low_confidence(0.01)	possibly_damaging(0.896)	4.054e-06	0		0&1	0.84	NA	FALSE	FALSE		NA
DDX39A: ENST00000242776.9:c.952C>T	DDX39A: missense_variant	JURKAT	chr19	14409558	G	A	0.469	39	21	18	0/1	NA	SNV	missense_variant	ENST00000242776.9:c.952C>T	p.R318W	DDX39A	ENSG00000123136	ENST00000242776	DExD-box helicase 39A	DEAD-box helicases	O00148-1		0.625935			NA	NA			MODERATE	protein_coding	HGNC:17821	rs1457138047&COSV54390493	NM_005804.4	ENSP00000242776	O00148.192	deleterious_low_confidence(0.01)	possibly_damaging(0.896)	4.054e-06	0		0&1	0.84	NA	FALSE	FALSE		NA
MYO9B: ENST00000682292.1:c.5401C>T	MYO9B: stop_gained	JURKAT	chr19	17206693	C	T	0.427	5	3	2	0/1	NA	SNV	stop_gained	ENST00000682292.1:c.5401C>T	p.Q1801Ter	MYO9B	ENSG00000099331	ENST00000682292	myosin IXB	Myosins, class IX	Q13459-1		0.61596	MYO9B	ENSG00000099331.14	1	1	(MYO9B|ENSG00000099331.14|1|1.00)		HIGH	protein_coding	HGNC:7609	rs1257785111	NM_004145.4	ENSP00000507803	Q13459.214			0	0			1	0.0526	FALSE	FALSE		NA
MYO9B: ENST00000682292.1:c.5401C>T	MYO9B: stop_gained	JURKAT	chr19	17206693	C	T	0.606	31	12	19	0/1	NA	SNV	stop_gained	ENST00000682292.1:c.5401C>T	p.Q1801Ter	MYO9B	ENSG00000099331	ENST00000682292	myosin IXB	Myosins, class IX	Q13459-1		0.61596	MYO9B	ENSG00000099331.14	1	1	(MYO9B|ENSG00000099331.14|1|1.00)		HIGH	protein_coding	HGNC:7609	rs1257785111	NM_004145.4	ENSP00000507803	Q13459.214			0	0			1	0.0526	FALSE	FALSE		NA
MAP1S: ENST00000324096.9:c.296A>G	MAP1S: missense_variant	JURKAT	chr19	17724201	A	G	0.453	56	30	26	0/1	NA	SNV	missense_variant	ENST00000324096.9:c.296A>G	p.Y99C	MAP1S	ENSG00000130479	ENST00000324096	microtubule associated protein 1S		Q66K74-1		0.610973			NA	NA			MODERATE	protein_coding	HGNC:15715	rs1415058144	NM_018174.6	ENSP00000325313	Q66K74.151	tolerated(1)	benign(0)	3.982e-06	0			0.64	NA	FALSE	FALSE		NA
MAP1S: ENST00000324096.9:c.296A>G	MAP1S: missense_variant	JURKAT	chr19	17724201	A	G	0.64	26	8	18	0/1	NA	SNV	missense_variant	ENST00000324096.9:c.296A>G	p.Y99C	MAP1S	ENSG00000130479	ENST00000324096	microtubule associated protein 1S		Q66K74-1		0.610973			NA	NA			MODERATE	protein_coding	HGNC:15715	rs1415058144	NM_018174.6	ENSP00000325313	Q66K74.151	tolerated(1)	benign(0)	3.982e-06	0			0.64	NA	FALSE	FALSE		NA
UPF1: ENST00000262803.10:c.1112C>T	UPF1: missense_variant	JURKAT	chr19	18853306	C	T	0.232	28	22	6	0/1	NA	SNV	missense_variant	ENST00000262803.10:c.1112C>T	p.A371V	UPF1	ENSG00000005007	ENST00000262803	UPF1, RNA helicase and ATPase	UPF1 like RNA helicases	Q92900-2		0.521197			NA	NA			MODERATE	protein_coding	HGNC:9962	COSV53194317	NM_002911.4	ENSP00000262803	Q92900.218	tolerated_low_confidence(0.22)	benign(0.027)	0	0		1	1	0.0218	FALSE	FALSE		NA
WDR62: ENST00000401500.7:c.3936del	WDR62: frameshift_variant	JURKAT	chr19	36103758	GC	G	0.262	90	66	24	0|1	36103757	deletion	frameshift_variant	ENST00000401500.7:c.3936del	p.V1313WfsTer12	WDR62	ENSG00000075702	ENST00000401500	WD repeat domain 62	WD repeat domain containing	O43379-4		0.67581	WDR62	ENSG00000075702.19	1	1			HIGH	protein_coding	HGNC:24502		NM_001083961.2	ENSP00000384792	O43379.179			0	0			0	0.892	FALSE	FALSE		NA
WDR62: ENST00000401500.7:c.3936del	WDR62: frameshift_variant	JURKAT	chr19	36103758	GC	G	0.231	52	41	11	0|1	36103757	deletion	frameshift_variant	ENST00000401500.7:c.3936del	p.V1313WfsTer12	WDR62	ENSG00000075702	ENST00000401500	WD repeat domain 62	WD repeat domain containing	O43379-4		0.67581	WDR62	ENSG00000075702.19	1	1			HIGH	protein_coding	HGNC:24502		NM_001083961.2	ENSP00000384792	O43379.179			0	0			0	0.892	FALSE	FALSE		NA
PLEKHG2: ENST00000425673.6:c.1535C>T	PLEKHG2: missense_variant	JURKAT	chr19	39422146	C	T	0.262	64	47	17	0/1	NA	SNV	missense_variant	ENST00000425673.6:c.1535C>T	p.P512L	PLEKHG2	ENSG00000090924	ENST00000425673	pleckstrin homology and RhoGEF domain containing G2	Rho guanine nucleotide exchange factors Pleckstrin homology domain containing	Q9H7P9-1		0.578554			NA	NA			MODERATE	protein_coding	HGNC:29515		NM_022835.3	ENSP00000392906	Q9H7P9.150	tolerated_low_confidence(0.29)	benign(0.062)	0	0			0	0.407	FALSE	FALSE		NA
PLEKHG2: ENST00000425673.6:c.1535C>T	PLEKHG2: missense_variant	JURKAT	chr19	39422146	C	T	0.454	43	24	19	0/1	NA	SNV	missense_variant	ENST00000425673.6:c.1535C>T	p.P512L	PLEKHG2	ENSG00000090924	ENST00000425673	pleckstrin homology and RhoGEF domain containing G2	Rho guanine nucleotide exchange factors Pleckstrin homology domain containing	Q9H7P9-1		0.578554			NA	NA			MODERATE	protein_coding	HGNC:29515		NM_022835.3	ENSP00000392906	Q9H7P9.150	tolerated_low_confidence(0.29)	benign(0.062)	0	0			0	0.407	FALSE	FALSE		NA
PLEKHG2: ENST00000425673.6:c.1678-1G>A	PLEKHG2: splice_acceptor_variant	JURKAT	chr19	39422731	G	A	0.329	98	68	30	0/1	NA	SNV	splice_acceptor_variant	ENST00000425673.6:c.1678-1G>A		PLEKHG2	ENSG00000090924	ENST00000425673	pleckstrin homology and RhoGEF domain containing G2	Rho guanine nucleotide exchange factors Pleckstrin homology domain containing	Q9H7P9-1		0.541147	PLEKHG2	ENSG00000090924.15	1	1			HIGH	protein_coding	HGNC:29515		NM_022835.3	ENSP00000392906	Q9H7P9.150			0	0			0	0.407	FALSE	FALSE		NA
PLEKHG2: ENST00000425673.6:c.1678-1G>A	PLEKHG2: splice_acceptor_variant	JURKAT	chr19	39422731	G	A	0.239	53	40	13	0/1	NA	SNV	splice_acceptor_variant	ENST00000425673.6:c.1678-1G>A		PLEKHG2	ENSG00000090924	ENST00000425673	pleckstrin homology and RhoGEF domain containing G2	Rho guanine nucleotide exchange factors Pleckstrin homology domain containing	Q9H7P9-1		0.541147	PLEKHG2	ENSG00000090924.15	1	1			HIGH	protein_coding	HGNC:29515		NM_022835.3	ENSP00000392906	Q9H7P9.150			0	0			0	0.407	FALSE	FALSE		NA
TGFB1: ENST00000221930.6:c.203T>G	TGFB1: missense_variant	NALM-6	chr19	41352842	A	C	0.264	13	10	3	0|1	41352842	SNV	missense_variant	ENST00000221930.6:c.203T>G	p.V68G	TGFB1	ENSG00000105329	ENST00000221930	transmembrane protein 91				0.720698			NA	NA			MODERATE	protein_coding	HGNC:11766	rs1053427155	NM_000660.7	ENSP00000221930		tolerated(0.15)	benign(0.249)	0	0			0.35	0.219	FALSE	FALSE		NA
BCL3: ENST00000164227.10:c.212_213delinsTC	BCL3: missense_variant	JURKAT	chr19	44749002	GG	TC	0.5	2	1	1	0/1	NA	substitution	missense_variant	ENST00000164227.10:c.212_213delinsTC	p.G71V	BCL3	ENSG00000069399	ENST00000164227	B-cell CLL/lymphoma 3	Ankyrin repeat domain containing			0.736318			NA	NA			MODERATE	protein_coding	HGNC:998		NM_005178.5	ENSP00000164227	P20749.207	tolerated(0.21)	benign(0.207)	0	0			0.86	NA	FALSE	FALSE		NA
MARK4: ENST00000262891.9:c.1558del	MARK4: frameshift_variant	JURKAT	chr19	45294407	CG	C	0.325	43	29	14	0/1	NA	deletion	frameshift_variant	ENST00000262891.9:c.1558del	p.A520LfsTer100	MARK4	ENSG00000007047	ENST00000262891	microtubule affinity regulating kinase 4		Q96L34-1		0.57606	MARK4	ENSG00000007047.16	1	1			HIGH	protein_coding	HGNC:13538		NM_001199867.2	ENSP00000262891	Q96L34.198			0	0			1	0.0914	FALSE	FALSE		NA
MARK4: ENST00000262891.9:c.1558del	MARK4: frameshift_variant	JURKAT	chr19	45294407	CG	C	0.397	42	26	16	0/1	NA	deletion	frameshift_variant	ENST00000262891.9:c.1558del	p.A520LfsTer100	MARK4	ENSG00000007047	ENST00000262891	microtubule affinity regulating kinase 4		Q96L34-1		0.57606	MARK4	ENSG00000007047.16	1	1			HIGH	protein_coding	HGNC:13538		NM_001199867.2	ENSP00000262891	Q96L34.198			0	0			1	0.0914	FALSE	FALSE		NA
NLRP2: ENST00000448584.7:c.296C>T	NLRP2: missense_variant	JURKAT	chr19	54974515	C	T	0.341	101	68	33	0/1	NA	SNV	missense_variant	ENST00000448584.7:c.296C>T	p.S99F	NLRP2	ENSG00000022556	ENST00000448584	NLR family pyrin domain containing 2	NLR family Pyrin domain containing	Q9NX02-1		0.421446			NA	NA			MODERATE	protein_coding	HGNC:22948	COSV54752435	NM_017852.5	ENSP00000409370	Q9NX02.208	tolerated(0.07)	benign(0.001)	0	0		1	0	0.955	FALSE	FALSE		NA
NLRP2: ENST00000448584.7:c.296C>T	NLRP2: missense_variant	JURKAT	chr19	54974515	C	T	0.501	115	55	60	0/1	NA	SNV	missense_variant	ENST00000448584.7:c.296C>T	p.S99F	NLRP2	ENSG00000022556	ENST00000448584	NLR family pyrin domain containing 2	NLR family Pyrin domain containing	Q9NX02-1		0.421446			NA	NA			MODERATE	protein_coding	HGNC:22948	COSV54752435	NM_017852.5	ENSP00000409370	Q9NX02.208	tolerated(0.07)	benign(0.001)	0	0		1	0	0.955	FALSE	FALSE		NA
MZF1: ENST00000215057.7:c.55C>T	MZF1: missense_variant	JURKAT	chr19	58571335	G	A	0.177	54	45	9	0/1	NA	SNV	missense_variant	ENST00000215057.7:c.55C>T	p.P19S	MZF1	ENSG00000099326	ENST00000215057	myeloid zinc finger 1	SCAN domain containing Zinc fingers C2H2-type	P28698-1		0.600998			NA	NA			MODERATE	protein_coding	HGNC:13108		NM_198055.2	ENSP00000215057	P28698.215	deleterious_low_confidence(0.01)	probably_damaging(0.96)	0	0			0	0.685	FALSE	FALSE		NA
MZF1: ENST00000215057.7:c.55C>T	MZF1: missense_variant	JURKAT	chr19	58571335	G	A	0.224	27	22	5	0/1	NA	SNV	missense_variant	ENST00000215057.7:c.55C>T	p.P19S	MZF1	ENSG00000099326	ENST00000215057	myeloid zinc finger 1	SCAN domain containing Zinc fingers C2H2-type	P28698-1		0.600998			NA	NA			MODERATE	protein_coding	HGNC:13108		NM_198055.2	ENSP00000215057	P28698.215	deleterious_low_confidence(0.01)	probably_damaging(0.96)	0	0			0	0.685	FALSE	FALSE		NA
KIF3C: ENST00000264712.8:c.1574del	KIF3C: frameshift_variant	JURKAT	chr2	25956415	GC	G	0.488	42	20	22	0/1	NA	deletion	frameshift_variant	ENST00000264712.8:c.1574del	p.G525AfsTer17	KIF3C	ENSG00000084731	ENST00000264712	kinesin family member 3C	Kinesins			0.558603	KIF3C	ENSG00000084731.15	1	1			HIGH	protein_coding	HGNC:6321		NM_002254.8	ENSP00000264712	O14782.172			0	0			0.91	0.254	FALSE	FALSE		NA
KIF3C: ENST00000264712.8:c.1574del	KIF3C: frameshift_variant	JURKAT	chr2	25956415	GC	G	0.588	36	15	21	0/1	NA	deletion	frameshift_variant	ENST00000264712.8:c.1574del	p.G525AfsTer17	KIF3C	ENSG00000084731	ENST00000264712	kinesin family member 3C	Kinesins			0.558603	KIF3C	ENSG00000084731.15	1	1			HIGH	protein_coding	HGNC:6321		NM_002254.8	ENSP00000264712	O14782.172			0	0			0.91	0.254	FALSE	FALSE		NA
ATL2: ENST00000378954.9:c.694T>C	ATL2: missense_variant	NALM-6	chr2	38314625	A	G	0.465	61	31	30	0/1	NA	SNV	missense_variant	ENST00000378954.9:c.694T>C	p.Y232H	ATL2	ENSG00000119787	ENST00000378954	atlastin GTPase 2		Q8NHH9-1		0.34414			NA	NA			MODERATE	protein_coding	HGNC:24047		NM_001135673.4	ENSP00000368237	Q8NHH9.151	deleterious_low_confidence(0.03)	benign(0.066)	0	0			0.98	0.205	FALSE	FALSE		NA
MSH2: ENST00000233146.7:c.2131C>T	MSH2: stop_gained	JURKAT	chr2	47476492	C	T	0.891	40	3	37	0/1	NA	SNV	stop_gained	ENST00000233146.7:c.2131C>T	p.R711Ter	MSH2	ENSG00000095002	ENST00000233146	mutS homolog 2	MutS homologs	P43246-1	63750636	0.396509	MSH2	ENSG00000095002.15	1	1	(MSH2|ENSG00000095002.15|1|1.00)	SO:0001587|nonsense	HIGH	protein_coding	HGNC:7325	rs63750636&CM011424&COSV51877754	NM_000251.3	ENSP00000233146	P43246.240			0	6.575e-06	pathogenic	0&0&1	0.87	0.00971	FALSE	TRUE		NA
MSH2: ENST00000233146.7:c.2131C>T	MSH2: stop_gained	JURKAT	chr2	47476492	C	T	0.953	46	1	45	1|1	NA	SNV	stop_gained	ENST00000233146.7:c.2131C>T	p.R711Ter	MSH2	ENSG00000095002	ENST00000233146	mutS homolog 2	MutS homologs	P43246-1	63750636	0.396509	MSH2	ENSG00000095002.15	1	1	(MSH2|ENSG00000095002.15|1|1.00)	SO:0001587|nonsense	HIGH	protein_coding	HGNC:7325	rs63750636&CM011424&COSV51877754	NM_000251.3	ENSP00000233146	P43246.240			0	6.575e-06	pathogenic	0&0&1	0.87	0.00971	FALSE	TRUE		NA
SPTBN1: ENST00000356805.9:c.1514A>C	SPTBN1: missense_variant	JURKAT	chr2	54626104	A	C	0.243	146	111	35	0/1	NA	SNV	missense_variant	ENST00000356805.9:c.1514A>C	p.N505T	SPTBN1	ENSG00000115306	ENST00000356805	spectrin beta, non-erythrocytic 1	Pleckstrin homology domain containing Spectrins	Q01082-1		0.526185			NA	NA			MODERATE	protein_coding	HGNC:11275		NM_003128.3	ENSP00000349259	Q01082.225	deleterious_low_confidence(0)	probably_damaging(0.97)	0	0			1	0.131	FALSE	FALSE		NA
MEIS1: ENST00000272369.14:c.325G>A	MEIS1: missense_variant	NALM-6	chr2	66439928	G	A	0.537	206	95	111	0/1	NA	SNV	missense_variant	ENST00000272369.14:c.325G>A	p.G109R	MEIS1	ENSG00000143995	ENST00000272369	Meis homeobox 1	TALE class homeoboxes and pseudogenes	O00470-1		0.513716			NA	NA			MODERATE	protein_coding	HGNC:7000		NM_002398.3	ENSP00000272369	O00470.179	deleterious_low_confidence(0)	possibly_damaging(0.852)	0	0			0.99	0.351	FALSE	FALSE		NA
MEIS1: ENST00000272369.14:c.827G>A	MEIS1: missense_variant	NALM-6	chr2	66512233	G	A	0.529	234	110	124	0/1	NA	SNV	missense_variant	ENST00000272369.14:c.827G>A	p.R276H	MEIS1	ENSG00000143995	ENST00000272369	Meis homeobox 1	TALE class homeoboxes and pseudogenes	O00470-1		0.36409			NA	NA			MODERATE	protein_coding	HGNC:7000	rs913781723&COSV55493353	NM_002398.3	ENSP00000272369	O00470.179	deleterious_low_confidence(0)	probably_damaging(0.999)	0	6.572e-06		0&1	0.99	0.351	FALSE	FALSE	ENST00000560281;ENST00000272369;ENST00000488550;ENST00000398506;ENST00000495021;	NA
ALMS1: ENST00000613296.6:c.1069C>T	ALMS1: missense_variant	JURKAT	chr2	73424734	C	T	0.195	54	44	10	0/1	NA	SNV	missense_variant	ENST00000613296.6:c.1069C>T	p.P357S	ALMS1	ENSG00000116127	ENST00000613296	ALMS1, centrosome and basal body associated protein		Q8TCU4-1		0.389027			NA	NA			MODERATE	protein_coding	HGNC:428		NM_001378454.1	ENSP00000482968	Q8TCU4.169	tolerated(0.13)	benign(0.034)	0	0			0	0.953	FALSE	FALSE		NA
TTC31: ENST00000233623.11:c.1020-1G>A	TTC31: splice_acceptor_variant	JURKAT	chr2	74492303	G	A	0.292	56	40	16	0/1	NA	SNV	splice_acceptor_variant	ENST00000233623.11:c.1020-1G>A		TTC31	ENSG00000115282	ENST00000233623	tetratricopeptide repeat domain 31	Tetratricopeptide repeat domain containing	Q49AM3-1		0.588529	TTC31	ENSG00000115282.21	1	1			HIGH	protein_coding	HGNC:25759		NM_022492.6	ENSP00000233623	Q49AM3.129			0	0			0	0.86	FALSE	FALSE		NA
TTC31: ENST00000233623.11:c.1020-1G>A	TTC31: splice_acceptor_variant	JURKAT	chr2	74492303	G	A	0.217	23	18	5	0/1	NA	SNV	splice_acceptor_variant	ENST00000233623.11:c.1020-1G>A		TTC31	ENSG00000115282	ENST00000233623	tetratricopeptide repeat domain 31	Tetratricopeptide repeat domain containing	Q49AM3-1		0.588529	TTC31	ENSG00000115282.21	1	1			HIGH	protein_coding	HGNC:25759		NM_022492.6	ENSP00000233623	Q49AM3.129			0	0			0	0.86	FALSE	FALSE		NA
BUB1: ENST00000302759.11:c.2074G>A	BUB1: missense_variant	JURKAT	chr2	110650675	C	T	0.289	40	28	12	0/1	NA	SNV	missense_variant	ENST00000302759.11:c.2074G>A	p.E692K	BUB1	ENSG00000169679	ENST00000302759	BUB1 mitotic checkpoint serine/threonine kinase		O43683-1		0.476309			NA	NA			MODERATE	protein_coding	HGNC:1148	COSV57067661	NM_004336.5	ENSP00000302530	O43683.206	tolerated(0.16)		0	0		1	0	0.829	FALSE	FALSE		NA
BUB1: ENST00000302759.11:c.2074G>A	BUB1: missense_variant	JURKAT	chr2	110650675	C	T	0.319	47	33	14	0/1	NA	SNV	missense_variant	ENST00000302759.11:c.2074G>A	p.E692K	BUB1	ENSG00000169679	ENST00000302759	BUB1 mitotic checkpoint serine/threonine kinase		O43683-1		0.476309			NA	NA			MODERATE	protein_coding	HGNC:1148	COSV57067661	NM_004336.5	ENSP00000302530	O43683.206	tolerated(0.16)		0	0		1	0	0.829	FALSE	FALSE		NA
ANAPC1: ENST00000341068.8:c.1837G>A	ANAPC1: missense_variant	JURKAT	chr2	111847153	C	T	0.481	65	34	31	0/1	NA	SNV	missense_variant	ENST00000341068.8:c.1837G>A	p.A613T	ANAPC1	ENSG00000153107	ENST00000341068	anaphase promoting complex subunit 1	Anaphase promoting complex			0.356608			NA	NA			MODERATE	protein_coding	HGNC:19988		NM_022662.4	ENSP00000339109	Q9H1A4.185	deleterious_low_confidence(0.02)	possibly_damaging(0.872)	0	0			NA	NA	FALSE	FALSE		NA
CLASP1: ENST00000696935.1:c.2566_2567insT	CLASP1: frameshift_variant	JURKAT	chr2	121407636	C	CA	0.479	102	54	48	0/1	NA	insertion	frameshift_variant	ENST00000696935.1:c.2566_2567insT	p.C856LfsTer3	CLASP1	ENSG00000074054	ENST00000696935	cytoplasmic linker associated protein 1				0.4625	CLASP1	ENSG00000074054.21	1	1			HIGH	protein_coding	HGNC:17088		NM_001395891.1	ENSP00000512981				0	0			1	NA	FALSE	FALSE		NA
CLASP1: ENST00000696935.1:c.2566_2567insT	CLASP1: frameshift_variant	JURKAT	chr2	121407636	C	CA	0.582	164	68	96	0/1	NA	insertion	frameshift_variant	ENST00000696935.1:c.2566_2567insT	p.C856LfsTer3	CLASP1	ENSG00000074054	ENST00000696935	cytoplasmic linker associated protein 1				0.4625	CLASP1	ENSG00000074054.21	1	1			HIGH	protein_coding	HGNC:17088		NM_001395891.1	ENSP00000512981				0	0			1	NA	FALSE	FALSE		NA
RAB3GAP1: ENST00000264158.13:c.382G>A	RAB3GAP1: missense_variant	JURKAT	chr2	135113170	G	A	0.492	153	80	73	0/1	NA	SNV	missense_variant	ENST00000264158.13:c.382G>A	p.V128M	RAB3GAP1	ENSG00000115839	ENST00000264158	RAB3 GTPase activating protein catalytic subunit 1		Q15042-1	1005718589	0.356608			NA	NA		SO:0001583|missense_variant	MODERATE	protein_coding	HGNC:17063	rs1005718589&COSV51480722	NM_012233.3	ENSP00000264158	Q15042.164	deleterious(0)	probably_damaging(0.971)	3.976e-06	6.575e-06	uncertain_significance	0&1	0	0.941	FALSE	FALSE		NA
RAB3GAP1: ENST00000264158.13:c.382G>A	RAB3GAP1: missense_variant	JURKAT	chr2	135113170	G	A	0.524	125	59	66	0/1	NA	SNV	missense_variant	ENST00000264158.13:c.382G>A	p.V128M	RAB3GAP1	ENSG00000115839	ENST00000264158	RAB3 GTPase activating protein catalytic subunit 1		Q15042-1	1005718589	0.356608			NA	NA		SO:0001583|missense_variant	MODERATE	protein_coding	HGNC:17063	rs1005718589&COSV51480722	NM_012233.3	ENSP00000264158	Q15042.164	deleterious(0)	probably_damaging(0.971)	3.976e-06	6.575e-06	uncertain_significance	0&1	0	0.941	FALSE	FALSE		NA
RAB3GAP1: ENST00000264158.13:c.2113C>T	RAB3GAP1: missense_variant	JURKAT	chr2	135153700	C	T	0.334	94	63	31	0/1	NA	SNV	missense_variant	ENST00000264158.13:c.2113C>T	p.R705W	RAB3GAP1	ENSG00000115839	ENST00000264158	RAB3 GTPase activating protein catalytic subunit 1		Q15042-1		0.386534			NA	NA			MODERATE	protein_coding	HGNC:17063	rs749129752	NM_012233.3	ENSP00000264158	Q15042.164	deleterious(0)	probably_damaging(0.999)	7.959e-06	6.581e-06			0	0.941	FALSE	FALSE		NA
RAB3GAP1: ENST00000264158.13:c.2113C>T	RAB3GAP1: missense_variant	JURKAT	chr2	135153700	C	T	0.425	96	56	40	0/1	NA	SNV	missense_variant	ENST00000264158.13:c.2113C>T	p.R705W	RAB3GAP1	ENSG00000115839	ENST00000264158	RAB3 GTPase activating protein catalytic subunit 1		Q15042-1		0.386534			NA	NA			MODERATE	protein_coding	HGNC:17063	rs749129752	NM_012233.3	ENSP00000264158	Q15042.164	deleterious(0)	probably_damaging(0.999)	7.959e-06	6.581e-06			0	0.941	FALSE	FALSE		NA
TLK1: ENST00000431350.7:c.977T>C	TLK1: missense_variant	JURKAT	chr2	171049817	A	G	0.164	91	75	16	0/1	NA	SNV	missense_variant	ENST00000431350.7:c.977T>C	p.V326A	TLK1	ENSG00000198586	ENST00000431350	tousled like kinase 1		Q9UKI8-1		0.32419			NA	NA			MODERATE	protein_coding	HGNC:11841		NM_012290.5	ENSP00000411099	Q9UKI8.206	deleterious_low_confidence(0)	benign(0.108)	0	0			1	0.0789	FALSE	FALSE		NA
TLK1: ENST00000431350.7:c.977T>C	TLK1: missense_variant	JURKAT	chr2	171049817	A	G	0.267	95	69	26	0/1	NA	SNV	missense_variant	ENST00000431350.7:c.977T>C	p.V326A	TLK1	ENSG00000198586	ENST00000431350	tousled like kinase 1		Q9UKI8-1		0.32419			NA	NA			MODERATE	protein_coding	HGNC:11841		NM_012290.5	ENSP00000411099	Q9UKI8.206	deleterious_low_confidence(0)	benign(0.108)	0	0			1	0.0789	FALSE	FALSE		NA
MAP3K20: ENST00000375213.8:c.2255C>T	MAP3K20: missense_variant	JURKAT	chr2	173266602	C	T	0.517	63	30	33	0/1	NA	SNV	missense_variant	ENST00000375213.8:c.2255C>T	p.T752I	MAP3K20	ENSG00000091436	ENST00000375213	mitogen-activated protein kinase kinase kinase 20	Mitogen-activated protein kinase kinase kinases	Q9NYL2-1		0.473815			NA	NA			MODERATE	protein_coding	HGNC:17797		NM_016653.3	ENSP00000364361	Q9NYL2.191	tolerated_low_confidence(0.16)	benign(0.006)	0	0			NA	NA	FALSE	FALSE		NA
MAP3K20: ENST00000375213.8:c.2255C>T	MAP3K20: missense_variant	JURKAT	chr2	173266602	C	T	0.341	40	27	13	0/1	NA	SNV	missense_variant	ENST00000375213.8:c.2255C>T	p.T752I	MAP3K20	ENSG00000091436	ENST00000375213	mitogen-activated protein kinase kinase kinase 20	Mitogen-activated protein kinase kinase kinases	Q9NYL2-1		0.473815			NA	NA			MODERATE	protein_coding	HGNC:17797		NM_016653.3	ENSP00000364361	Q9NYL2.191	tolerated_low_confidence(0.16)	benign(0.006)	0	0			NA	NA	FALSE	FALSE		NA
NFE2L2: ENST00000397062.8:c.1063G>A	NFE2L2: missense_variant	JURKAT	chr2	177231540	C	T	0.2	163	133	30	0/1	NA	SNV	missense_variant	ENST00000397062.8:c.1063G>A	p.A355T	NFE2L2	ENSG00000116044	ENST00000397062	nuclear factor, erythroid 2 like 2	Basic leucine zipper proteins	Q16236-1		0.468828			NA	NA			MODERATE	protein_coding	HGNC:7782	COSV67960767	NM_006164.5	ENSP00000380252	Q16236.212	tolerated(0.47)	probably_damaging(0.99)	0	0		1	0.69	0.199	FALSE	FALSE		NA
NFE2L2: ENST00000397062.8:c.1063G>A	NFE2L2: missense_variant	JURKAT	chr2	177231540	C	T	0.154	104	89	15	0/1	NA	SNV	missense_variant	ENST00000397062.8:c.1063G>A	p.A355T	NFE2L2	ENSG00000116044	ENST00000397062	nuclear factor, erythroid 2 like 2	Basic leucine zipper proteins	Q16236-1		0.468828			NA	NA			MODERATE	protein_coding	HGNC:7782	COSV67960767	NM_006164.5	ENSP00000380252	Q16236.212	tolerated(0.47)	probably_damaging(0.99)	0	0		1	0.69	0.199	FALSE	FALSE		NA
OSBPL6: ENST00000190611.9:c.2734T>G	OSBPL6: missense_variant	HEL	chr2	178395488	T	G	0.271	240	174	66	0/1	NA	SNV	missense_variant	ENST00000190611.9:c.2734T>G	p.S912A	OSBPL6	ENSG00000079156	ENST00000190611	oxysterol binding protein like 6	Oxysterol binding proteins	Q9BZF3-1		0.381546			NA	NA			MODERATE	protein_coding	HGNC:16388		NM_032523.4	ENSP00000190611	Q9BZF3.173	deleterious_low_confidence(0)	benign(0.033)	0	0			1	0.655	FALSE	FALSE		NA
STK17B: ENST00000263955.9:c.434G>A	STK17B: missense_variant	JURKAT	chr2	196145957	C	T	0.303	21	15	6	0/1	NA	SNV	missense_variant	ENST00000263955.9:c.434G>A	p.G145E	STK17B	ENSG00000081320	ENST00000263955	serine/threonine kinase 17b	Death associated protein kinases			0.351621			NA	NA			MODERATE	protein_coding	HGNC:11396		NM_004226.4	ENSP00000263955	O94768.187	deleterious(0)	probably_damaging(0.999)	0	0			0.09	0.596	FALSE	FALSE		NA
STK17B: ENST00000263955.9:c.434G>A	STK17B: missense_variant	JURKAT	chr2	196145957	C	T	0.25	31	24	7	0/1	NA	SNV	missense_variant	ENST00000263955.9:c.434G>A	p.G145E	STK17B	ENSG00000081320	ENST00000263955	serine/threonine kinase 17b	Death associated protein kinases			0.351621			NA	NA			MODERATE	protein_coding	HGNC:11396		NM_004226.4	ENSP00000263955	O94768.187	deleterious(0)	probably_damaging(0.999)	0	0			0.09	0.596	FALSE	FALSE		NA
TUBA4A: ENST00000248437.9:c.727C>T	TUBA4A: missense_variant	JURKAT	chr2	219250972	G	A	0.216	60	47	13	0/1	NA	SNV	missense_variant	ENST00000248437.9:c.727C>T	p.R243C	TUBA4A	ENSG00000127824	ENST00000248437	tubulin alpha 4a	Tubulins	P68366-1		0.563591			NA	NA			MODERATE	protein_coding	HGNC:12407	rs199881197&COSV50284645	NM_006000.3	ENSP00000248437	P68366.182	deleterious_low_confidence(0)		3.976e-06	0		0&1	0.03	0.294	FALSE	FALSE	ENST00000248437;ENST00000392088;ENST00000398989;	NA
TUBA4A: ENST00000248437.9:c.727C>T	TUBA4A: missense_variant	JURKAT	chr2	219250972	G	A	0.201	133	108	25	0/1	NA	SNV	missense_variant	ENST00000248437.9:c.727C>T	p.R243C	TUBA4A	ENSG00000127824	ENST00000248437	tubulin alpha 4a	Tubulins	P68366-1		0.563591			NA	NA			MODERATE	protein_coding	HGNC:12407	rs199881197&COSV50284645	NM_006000.3	ENSP00000248437	P68366.182	deleterious_low_confidence(0)		3.976e-06	0		0&1	0.03	0.294	FALSE	FALSE	ENST00000248437;ENST00000392088;ENST00000398989;	NA
PASK: ENST00000234040.9:c.3911_3912insG	PASK: frameshift_variant	HEL	chr2	241106626	G	GC	0.676	550	174	376	0/1	NA	insertion	frameshift_variant	ENST00000234040.9:c.3911_3912insG	p.E1305RfsTer4	PASK	ENSG00000115687	ENST00000234040	PAS domain containing serine/threonine kinase		Q96RG2-1		0.48			NA	NA			HIGH	protein_coding	HGNC:17270		NM_015148.4	ENSP00000234040	Q96RG2.205			0	0			0	0.833	FALSE	FALSE		NA
PASK: ENST00000234040.9:c.2441G>T	PASK: missense_variant	JURKAT	chr2	241126474	C	A	0.292	49	36	13	0/1	NA	SNV	missense_variant	ENST00000234040.9:c.2441G>T	p.R814L	PASK	ENSG00000115687	ENST00000234040	PAS domain containing serine/threonine kinase		Q96RG2-1		0.566085			NA	NA			MODERATE	protein_coding	HGNC:17270		NM_015148.4	ENSP00000234040	Q96RG2.205	tolerated(0.39)		0	0			0	0.833	FALSE	FALSE		NA
PASK: ENST00000234040.9:c.2441G>T	PASK: missense_variant	JURKAT	chr2	241126474	C	A	0.447	37	21	16	0/1	NA	SNV	missense_variant	ENST00000234040.9:c.2441G>T	p.R814L	PASK	ENSG00000115687	ENST00000234040	PAS domain containing serine/threonine kinase		Q96RG2-1		0.566085			NA	NA			MODERATE	protein_coding	HGNC:17270		NM_015148.4	ENSP00000234040	Q96RG2.205	tolerated(0.39)		0	0			0	0.833	FALSE	FALSE		NA
MCM8: ENST00000610722.4:c.484C>T	MCM8: stop_gained&splice_region_variant	JURKAT	chr20	5955249	C	T	0.588	82	35	47	0/1	NA	SNV	stop_gained&splice_region_variant	ENST00000610722.4:c.484C>T	p.Q162Ter	MCM8	ENSG00000125885	ENST00000610722			Q9UJA3-1		0.336658	MCM8	ENSG00000125885.13	1	1	(MCM8|ENSG00000125885.13|1|1.00)		HIGH	protein_coding	HGNC:16147		NM_032485.6	ENSP00000478141	Q9UJA3.197			0	0			0	0.997	FALSE	FALSE		NA
MCM8: ENST00000610722.4:c.484C>T	MCM8: stop_gained&splice_region_variant	JURKAT	chr20	5955249	C	T	0.395	93	57	36	0/1	NA	SNV	stop_gained&splice_region_variant	ENST00000610722.4:c.484C>T	p.Q162Ter	MCM8	ENSG00000125885	ENST00000610722			Q9UJA3-1		0.336658	MCM8	ENSG00000125885.13	1	1	(MCM8|ENSG00000125885.13|1|1.00)		HIGH	protein_coding	HGNC:16147		NM_032485.6	ENSP00000478141	Q9UJA3.197			0	0			0	0.997	FALSE	FALSE		NA
MCM8: ENST00000610722.4:c.2480T>A	MCM8: missense_variant	NALM-6	chr20	5994348	T	A	0.196	120	98	22	0/1	NA	SNV	missense_variant	ENST00000610722.4:c.2480T>A	p.L827H	MCM8	ENSG00000125885	ENST00000610722			Q9UJA3-1		0.356608			NA	NA			MODERATE	protein_coding	HGNC:16147		NM_032485.6	ENSP00000478141	Q9UJA3.197	deleterious(0)	probably_damaging(0.995)	0	0			0	0.997	FALSE	FALSE		NA
BMP2: ENST00000378827.5:c.263G>C	BMP2: missense_variant	HEL	chr20	6770389	G	C	0.991	120	0	120	1|1	NA	SNV	missense_variant	ENST00000378827.5:c.263G>C	p.G88A	BMP2	ENSG00000125845	ENST00000378827	bone morphogenetic protein 2	Endogenous ligands Bone morphogenetic proteins			0.680798			NA	NA			MODERATE	protein_coding	HGNC:1069		NM_001200.4	ENSP00000368104	P12643.235	tolerated(0.16)	probably_damaging(0.995)	0	0			0.94	NA	FALSE	FALSE		NA
INSM1: ENST00000310227.3:c.3G>A	INSM1: start_lost	JURKAT	chr20	20368270	G	A	0.375	7	5	2	0/1	NA	SNV	start_lost	ENST00000310227.3:c.3G>A	p.M1?	INSM1	ENSG00000173404	ENST00000310227	INSM transcriptional repressor 1	SNAG transcriptional repressors			0.805486	INSM1	ENSG00000173404.5	1	1			HIGH	protein_coding	HGNC:6090		NM_002196.3	ENSP00000312631	Q01101.182	deleterious(0)	benign(0.111)	0	0			NA	NA	FALSE	FALSE		NA
INSM1: ENST00000310227.3:c.3G>A	INSM1: start_lost	JURKAT	chr20	20368270	G	A	0.735	14	3	11	0/1	NA	SNV	start_lost	ENST00000310227.3:c.3G>A	p.M1?	INSM1	ENSG00000173404	ENST00000310227	INSM transcriptional repressor 1	SNAG transcriptional repressors			0.805486	INSM1	ENSG00000173404.5	1	1			HIGH	protein_coding	HGNC:6090		NM_002196.3	ENSP00000312631	Q01101.182	deleterious(0)	benign(0.111)	0	0			NA	NA	FALSE	FALSE		NA
INSM1: ENST00000310227.3:c.473A>C	INSM1: missense_variant	NALM-6	chr20	20368740	A	C	0.234	15	12	3	0/1	NA	SNV	missense_variant	ENST00000310227.3:c.473A>C	p.D158A	INSM1	ENSG00000173404	ENST00000310227	INSM transcriptional repressor 1	SNAG transcriptional repressors			0.783042			NA	NA			MODERATE	protein_coding	HGNC:6090	COSV59604479	NM_002196.3	ENSP00000312631	Q01101.182	deleterious(0)	possibly_damaging(0.55)	0	0		1	NA	NA	FALSE	FALSE		NA
TPX2: ENST00000300403.11:c.845A>G	TPX2: missense_variant	NALM-6	chr20	31777601	A	G	0.193	142	116	26	0/1	NA	SNV	missense_variant	ENST00000300403.11:c.845A>G	p.N282S	TPX2	ENSG00000088325	ENST00000300403	TPX2, microtubule nucleation factor		Q9ULW0-1		0.356608			NA	NA			MODERATE	protein_coding	HGNC:1249		NM_012112.5	ENSP00000300403	Q9ULW0.202	deleterious(0)	benign(0.248)	0	0			0.99	0.0807	FALSE	FALSE		NA
ASIP: ENST00000374954.4:c.160+1del	ASIP: frameshift_variant&splice_region_variant	JURKAT	chr20	34260532	TG	T	0.194	115	94	21	0/1	NA	deletion	frameshift_variant&splice_region_variant	ENST00000374954.4:c.160+1del		ASIP	ENSG00000101440	ENST00000374954	agouti signaling protein				0.563591	ASIP	ENSG00000101440.10	1	1			HIGH	protein_coding	HGNC:745		NM_001672.3	ENSP00000364092	P42127.179			0	0			0.07	NA	FALSE	FALSE		NA
ASIP: ENST00000374954.4:c.160+1del	ASIP: frameshift_variant&splice_region_variant	JURKAT	chr20	34260532	TG	T	0.182	120	99	21	0/1	NA	deletion	frameshift_variant&splice_region_variant	ENST00000374954.4:c.160+1del		ASIP	ENSG00000101440	ENST00000374954	agouti signaling protein				0.563591	ASIP	ENSG00000101440.10	1	1			HIGH	protein_coding	HGNC:745		NM_001672.3	ENSP00000364092	P42127.179			0	0			0.07	NA	FALSE	FALSE		NA
CEP250: ENST00000397527.6:c.949-1G>A	CEP250: splice_acceptor_variant	JURKAT	chr20	35472049	G	A	0.239	168	131	37	0/1	NA	SNV	splice_acceptor_variant	ENST00000397527.6:c.949-1G>A		CEP250	ENSG00000126001	ENST00000397527	centrosomal protein 250		Q9BV73-1		0.433915	CEP250	ENSG00000126001.16	1	1			HIGH	protein_coding	HGNC:1859		NM_007186.6	ENSP00000380661	Q9BV73.183			0	0			0	0.939	FALSE	FALSE		NA
CEP250: ENST00000397527.6:c.949-1G>A	CEP250: splice_acceptor_variant	JURKAT	chr20	35472049	G	A	0.256	178	134	44	0/1	NA	SNV	splice_acceptor_variant	ENST00000397527.6:c.949-1G>A		CEP250	ENSG00000126001	ENST00000397527	centrosomal protein 250		Q9BV73-1		0.433915	CEP250	ENSG00000126001.16	1	1			HIGH	protein_coding	HGNC:1859		NM_007186.6	ENSP00000380661	Q9BV73.183			0	0			0	0.939	FALSE	FALSE		NA
TOP1: ENST00000361337.3:c.731G>A	TOP1: missense_variant&splice_region_variant	JURKAT	chr20	41097220	G	A	0.461	84	42	42	0/1	NA	SNV	missense_variant&splice_region_variant	ENST00000361337.3:c.731G>A	p.G244D	TOP1	ENSG00000198900	ENST00000361337	DNA topoisomerase I	Topoisomerases			0.346633			NA	NA			MODERATE	protein_coding	HGNC:11986	rs1193384220	NM_003286.4	ENSP00000354522	P11387.239	deleterious_low_confidence(0)	probably_damaging(0.997)	3.995e-06	0			1	NA	FALSE	FALSE		NA
TOP1: ENST00000361337.3:c.731G>A	TOP1: missense_variant&splice_region_variant	JURKAT	chr20	41097220	G	A	0.436	82	46	36	0/1	NA	SNV	missense_variant&splice_region_variant	ENST00000361337.3:c.731G>A	p.G244D	TOP1	ENSG00000198900	ENST00000361337	DNA topoisomerase I	Topoisomerases			0.346633			NA	NA			MODERATE	protein_coding	HGNC:11986	rs1193384220	NM_003286.4	ENSP00000354522	P11387.239	deleterious_low_confidence(0)	probably_damaging(0.997)	3.995e-06	0			1	NA	FALSE	FALSE		NA
YWHAB: ENST00000353703.9:c.374_376del	YWHAB: inframe_deletion	JURKAT	chr20	44904063	AAGG	A	0.213	100	78	22	0/1	NA	deletion	inframe_deletion	ENST00000353703.9:c.374_376del	p.G125del	YWHAB	ENSG00000166913	ENST00000353703	tyrosine 3-monooxygenase/tryptophan 5-monooxygenase activation protein beta	14-3-3 phospho-serine/phospho-threonine binding proteins	P31946-1		0.330025			NA	NA			MODERATE	protein_coding	HGNC:12849		NM_139323.4	ENSP00000300161	P31946.240			0	0			0.94	0.176	FALSE	FALSE		NA
YWHAB: ENST00000353703.9:c.374_376del	YWHAB: inframe_deletion	JURKAT	chr20	44904063	AAGG	A	0.228	89	70	19	0/1	NA	deletion	inframe_deletion	ENST00000353703.9:c.374_376del	p.G125del	YWHAB	ENSG00000166913	ENST00000353703	tyrosine 3-monooxygenase/tryptophan 5-monooxygenase activation protein beta	14-3-3 phospho-serine/phospho-threonine binding proteins	P31946-1		0.330025			NA	NA			MODERATE	protein_coding	HGNC:12849		NM_139323.4	ENSP00000300161	P31946.240			0	0			0.94	0.176	FALSE	FALSE		NA
PREX1: ENST00000371941.4:c.3620A>T	PREX1: missense_variant	NALM-6	chr20	48642471	T	A	0.239	45	35	10	0/1	NA	SNV	missense_variant	ENST00000371941.4:c.3620A>T	p.D1207V	PREX1	ENSG00000124126	ENST00000371941	phosphatidylinositol-3%3B4,5-trisphosphate dependent Rac exchange factor 1	Rho guanine nucleotide exchange factors Pleckstrin homology domain containing PDZ domain containing	Q8TCU6-1		0.588529			NA	NA			MODERATE	protein_coding	HGNC:32594		NM_020820.4	ENSP00000361009	Q8TCU6.193	deleterious_low_confidence(0)	benign(0.434)	0	0			1	0.0897	FALSE	FALSE		NA
ZNFX1: ENST00000396105.6:c.5428C>T	ZNFX1: stop_gained	JURKAT	chr20	49247596	G	A	0.255	135	100	35	0/1	NA	SNV	stop_gained	ENST00000396105.6:c.5428C>T	p.Q1810Ter	ZNFX1	ENSG00000124201	ENST00000396105	zinc finger NFX1-type containing 1	UPF1 like RNA helicases	Q9P2E3-1		0.496259			NA	NA			HIGH	protein_coding	HGNC:29271		NM_021035.3	ENSP00000379412	Q9P2E3.168			0	0			1	0.0331	FALSE	FALSE		NA
ZNFX1: ENST00000396105.6:c.5428C>T	ZNFX1: stop_gained	JURKAT	chr20	49247596	G	A	0.225	70	55	15	0/1	NA	SNV	stop_gained	ENST00000396105.6:c.5428C>T	p.Q1810Ter	ZNFX1	ENSG00000124201	ENST00000396105	zinc finger NFX1-type containing 1	UPF1 like RNA helicases	Q9P2E3-1		0.496259			NA	NA			HIGH	protein_coding	HGNC:29271		NM_021035.3	ENSP00000379412	Q9P2E3.168			0	0			1	0.0331	FALSE	FALSE		NA
ZNFX1: ENST00000396105.6:c.3965G>A	ZNFX1: missense_variant	JURKAT	chr20	49249059	C	T	0.189	126	103	23	0/1	NA	SNV	missense_variant	ENST00000396105.6:c.3965G>A	p.C1322Y	ZNFX1	ENSG00000124201	ENST00000396105	zinc finger NFX1-type containing 1	UPF1 like RNA helicases	Q9P2E3-1		0.566085			NA	NA			MODERATE	protein_coding	HGNC:29271		NM_021035.3	ENSP00000379412	Q9P2E3.168	deleterious(0)	probably_damaging(0.999)	0	0			1	0.0331	FALSE	FALSE	ENST00000371752;ENST00000396105;	NA
ZNFX1: ENST00000396105.6:c.3965G>A	ZNFX1: missense_variant	JURKAT	chr20	49249059	C	T	0.152	84	72	12	0/1	NA	SNV	missense_variant	ENST00000396105.6:c.3965G>A	p.C1322Y	ZNFX1	ENSG00000124201	ENST00000396105	zinc finger NFX1-type containing 1	UPF1 like RNA helicases	Q9P2E3-1		0.566085			NA	NA			MODERATE	protein_coding	HGNC:29271		NM_021035.3	ENSP00000379412	Q9P2E3.168	deleterious(0)	probably_damaging(0.999)	0	0			1	0.0331	FALSE	FALSE	ENST00000371752;ENST00000396105;	NA
ZNFX1: ENST00000396105.6:c.2176G>T	ZNFX1: stop_gained	JURKAT	chr20	49263459	C	A	0.2	13	11	2	0/1	NA	SNV	stop_gained	ENST00000396105.6:c.2176G>T	p.E726Ter	ZNFX1	ENSG00000124201	ENST00000396105	zinc finger NFX1-type containing 1	UPF1 like RNA helicases	Q9P2E3-1		0.476309	ZNFX1	ENSG00000124201.15	1	1	(ZNFX1|ENSG00000124201.15|1|1.00)		HIGH	protein_coding	HGNC:29271		NM_021035.3	ENSP00000379412	Q9P2E3.168			0	0			1	0.0331	FALSE	FALSE		NA
ITSN1: ENST00000381318.8:c.484del	ITSN1: frameshift_variant	JURKAT	chr21	33750276	CG	C	0.201	60	49	11	0/1	NA	deletion	frameshift_variant	ENST00000381318.8:c.484del	p.A162LfsTer33	ITSN1	ENSG00000205726	ENST00000381318			Q15811-1		0.40399	ITSN1	ENSG00000205726.15	1	1			HIGH	protein_coding	HGNC:6183		NM_003024.3	ENSP00000370719	Q15811.225			0	0			1	0.512	FALSE	FALSE		NA
RUNX1: ENST00000675419.1:c.445G>A	RUNX1: missense_variant	JURKAT	chr21	34880620	C	T	0.432	36	21	15	0/1	NA	SNV	missense_variant	ENST00000675419.1:c.445G>A	p.A149T	RUNX1	ENSG00000159216	ENST00000675419	runt related transcription factor 1		Q01196-8	752926959	0.411471			NA	NA		SO:0001583|missense_variant	MODERATE	protein_coding	HGNC:10471	rs752926959&COSV55872500&COSV55873109	NM_001754.5	ENSP00000501943	Q01196.251	deleterious_low_confidence(0)		0	6.574e-06	uncertain_significance	0&1&1	0.45	0.146	FALSE	FALSE	ENST00000344691;ENST00000437180;ENST00000300305;ENST00000399240;ENST00000358356;ENST00000399237;ENST00000455571;	NA
RUNX1: ENST00000675419.1:c.445G>A	RUNX1: missense_variant	JURKAT	chr21	34880620	C	T	0.492	50	26	24	0/1	NA	SNV	missense_variant	ENST00000675419.1:c.445G>A	p.A149T	RUNX1	ENSG00000159216	ENST00000675419	runt related transcription factor 1		Q01196-8	752926959	0.411471			NA	NA		SO:0001583|missense_variant	MODERATE	protein_coding	HGNC:10471	rs752926959&COSV55872500&COSV55873109	NM_001754.5	ENSP00000501943	Q01196.251	deleterious_low_confidence(0)		0	6.574e-06	uncertain_significance	0&1&1	0.45	0.146	FALSE	FALSE	ENST00000344691;ENST00000437180;ENST00000300305;ENST00000399240;ENST00000358356;ENST00000399237;ENST00000455571;	NA
CHAF1B: ENST00000314103.6:c.356G>T	CHAF1B: missense_variant	JURKAT	chr21	36391647	G	T	0.166	35	30	5	0/1	NA	SNV	missense_variant	ENST00000314103.6:c.356G>T	p.W119L	CHAF1B	ENSG00000159259	ENST00000314103	chromatin assembly factor 1 subunit B	WD repeat domain containing			0.456359			NA	NA			MODERATE	protein_coding	HGNC:1911		NM_005441.3	ENSP00000315700	Q13112.217	deleterious(0.03)	probably_damaging(0.981)	0	0			0.54	0.333	FALSE	FALSE		NA
AGPAT3: ENST00000291572.13:c.157C>G	AGPAT3: missense_variant	NALM-6	chr21	43959838	C	G	0.556	34	15	19	0/1	NA	SNV	missense_variant	ENST00000291572.13:c.157C>G	p.L53V	AGPAT3	ENSG00000160216	ENST00000291572	1-acylglycerol-3-phosphate O-acyltransferase 3	1-acylglycerol-3-phosphate O-acyltransferases	Q9NRZ7-1		0.660848			NA	NA			MODERATE	protein_coding	HGNC:326		NM_020132.5	ENSP00000291572	Q9NRZ7.177	deleterious(0)	benign(0.226)	0	0			0.99	NA	FALSE	FALSE		NA
PCNT: ENST00000359568.10:c.3181G>A	PCNT: missense_variant	JURKAT	chr21	46381709	G	A	0.227	221	169	52	0/1	NA	SNV	missense_variant	ENST00000359568.10:c.3181G>A	p.E1061K	PCNT	ENSG00000160299	ENST00000359568	pericentrin		O95613-1		0.433915			NA	NA			MODERATE	protein_coding	HGNC:16068		NM_006031.6	ENSP00000352572	O95613.204	deleterious(0)	benign(0.012)	0	0			0	0.898	FALSE	FALSE		NA
PCNT: ENST00000359568.10:c.3181G>A	PCNT: missense_variant	JURKAT	chr21	46381709	G	A	0.262	253	187	66	0/1	NA	SNV	missense_variant	ENST00000359568.10:c.3181G>A	p.E1061K	PCNT	ENSG00000160299	ENST00000359568	pericentrin		O95613-1		0.433915			NA	NA			MODERATE	protein_coding	HGNC:16068		NM_006031.6	ENSP00000352572	O95613.204	deleterious(0)	benign(0.012)	0	0			0	0.898	FALSE	FALSE		NA
PCNT: ENST00000359568.10:c.9425C>T	PCNT: missense_variant	JURKAT	chr21	46440886	C	T	0.444	81	43	38	0/1	NA	SNV	missense_variant	ENST00000359568.10:c.9425C>T	p.A3142V	PCNT	ENSG00000160299	ENST00000359568	pericentrin		O95613-1		0.408978			NA	NA			MODERATE	protein_coding	HGNC:16068		NM_006031.6	ENSP00000352572	O95613.204	deleterious(0)	probably_damaging(0.997)	0	0			0	0.898	FALSE	FALSE		NA
PCNT: ENST00000359568.10:c.9425C>T	PCNT: missense_variant	JURKAT	chr21	46440886	C	T	0.571	72	30	42	0/1	NA	SNV	missense_variant	ENST00000359568.10:c.9425C>T	p.A3142V	PCNT	ENSG00000160299	ENST00000359568	pericentrin		O95613-1		0.408978			NA	NA			MODERATE	protein_coding	HGNC:16068		NM_006031.6	ENSP00000352572	O95613.204	deleterious(0)	probably_damaging(0.997)	0	0			0	0.898	FALSE	FALSE		NA
HIRA: ENST00000263208.5:c.179C>A	HIRA: missense_variant	NALM-6	chr22	19408515	G	T	0.181	83	69	14	0/1	NA	SNV	missense_variant	ENST00000263208.5:c.179C>A	p.P60H	HIRA	ENSG00000100084	ENST00000263208	histone cell cycle regulator	WD repeat domain containing	P54198-1		0.446384			NA	NA			MODERATE	protein_coding	HGNC:4916	COSV99600383	NM_003325.4	ENSP00000263208	P54198.206	deleterious(0)	probably_damaging(0.993)	0	0		1	1	0.0158	FALSE	FALSE		NA
ASPHD2: ENST00000215906.6:c.755G>A	ASPHD2: missense_variant	NALM-6	chr22	26434370	G	A	0.468	211	110	101	0/1	NA	SNV	missense_variant	ENST00000215906.6:c.755G>A	p.R252H	ASPHD2	ENSG00000128203	ENST00000215906	aspartate beta-hydroxylase domain containing 2				0.531172			NA	NA			MODERATE	protein_coding	HGNC:30437	rs1192540003&COSV53219670	NM_020437.5	ENSP00000215906	Q6ICH7.130	deleterious(0.04)	probably_damaging(0.995)	3.983e-06	0		0&1	0.53	0.323	FALSE	FALSE		NA
EWSR1: ENST00000397938.7:c.838C>T	EWSR1: stop_gained	JURKAT	chr22	29288650	C	T	0.245	38	29	9	0/1	NA	SNV	stop_gained	ENST00000397938.7:c.838C>T	p.Q280Ter	EWSR1	ENSG00000182944	ENST00000397938	EWS RNA binding protein 1	Zinc fingers RANBP2-type RNA binding motif containing	Q01844-1		0.498753	EWSR1	ENSG00000182944.18	1	1	(EWSR1|ENSG00000182944.18|1|1.00)		HIGH	protein_coding	HGNC:3508		NM_005243.4	ENSP00000381031	Q01844.238			0	0			1	0.0688	TRUE	FALSE		NA
EWSR1: ENST00000397938.7:c.838C>T	EWSR1: stop_gained	JURKAT	chr22	29288650	C	T	0.286	28	20	8	0/1	NA	SNV	stop_gained	ENST00000397938.7:c.838C>T	p.Q280Ter	EWSR1	ENSG00000182944	ENST00000397938	EWS RNA binding protein 1	Zinc fingers RANBP2-type RNA binding motif containing	Q01844-1		0.498753	EWSR1	ENSG00000182944.18	1	1	(EWSR1|ENSG00000182944.18|1|1.00)		HIGH	protein_coding	HGNC:3508		NM_005243.4	ENSP00000381031	Q01844.238			0	0			1	0.0688	TRUE	FALSE		NA
EWSR1: ENST00000397938.7:c.1865del	EWSR1: frameshift_variant	JURKAT	chr22	29299780	GC	G	0.372	6	4	2	0/1	NA	deletion	frameshift_variant	ENST00000397938.7:c.1865del	p.P622LfsTer4	EWSR1	ENSG00000182944	ENST00000397938	EWS RNA binding protein 1	Zinc fingers RANBP2-type RNA binding motif containing	Q01844-1		0.600998	EWSR1	ENSG00000182944.18	1	1			HIGH	protein_coding	HGNC:3508	COSV58427582	NM_005243.4	ENSP00000381031	Q01844.238			0	0		1	1	0.0688	TRUE	FALSE		NA
YWHAH: ENST00000248975.6:c.526G>A	YWHAH: missense_variant	JURKAT	chr22	31956577	G	A	0.175	57	47	10	0/1	NA	SNV	missense_variant	ENST00000248975.6:c.526G>A	p.A176T	YWHAH	ENSG00000128245	ENST00000248975	tyrosine 3-monooxygenase/tryptophan 5-monooxygenase activation protein eta	14-3-3 phospho-serine/phospho-threonine binding proteins			0.503741			NA	NA			MODERATE	protein_coding	HGNC:12853		NM_003405.4	ENSP00000248975	Q04917.230	deleterious_low_confidence(0)	probably_damaging(0.997)	0	0			0.56	0.106	FALSE	FALSE		NA
MYH9: ENST00000216181.11:c.2632C>T	MYH9: missense_variant&splice_region_variant	NALM-6	chr22	36301057	G	A	0.526	54	25	29	0/1	NA	SNV	missense_variant&splice_region_variant	ENST00000216181.11:c.2632C>T	p.L878F	MYH9	ENSG00000100345	ENST00000216181	myosin heavy chain 9	Deafness associated genes Myosin heavy chains	P35579-1		0.561097			NA	NA			MODERATE	protein_coding	HGNC:7579		NM_002473.6	ENSP00000216181	P35579.247	deleterious_low_confidence(0)	probably_damaging(0.937)	0	0			1	0.00606	FALSE	FALSE		NA
MYH9: ENST00000216181.11:c.1360G>A	MYH9: missense_variant	JURKAT	chr22	36316537	C	T	0.507	145	72	73	0/1	NA	SNV	missense_variant	ENST00000216181.11:c.1360G>A	p.A454T	MYH9	ENSG00000100345	ENST00000216181	myosin heavy chain 9	Deafness associated genes Myosin heavy chains	P35579-1		0.533666			NA	NA			MODERATE	protein_coding	HGNC:7579		NM_002473.6	ENSP00000216181	P35579.247	deleterious_low_confidence(0)	benign(0.105)	0	0			1	0.00606	FALSE	FALSE		NA
MYH9: ENST00000216181.11:c.1360G>A	MYH9: missense_variant	JURKAT	chr22	36316537	C	T	0.501	65	32	33	0/1	NA	SNV	missense_variant	ENST00000216181.11:c.1360G>A	p.A454T	MYH9	ENSG00000100345	ENST00000216181	myosin heavy chain 9	Deafness associated genes Myosin heavy chains	P35579-1		0.533666			NA	NA			MODERATE	protein_coding	HGNC:7579		NM_002473.6	ENSP00000216181	P35579.247	deleterious_low_confidence(0)	benign(0.105)	0	0			1	0.00606	FALSE	FALSE		NA
MYH9: ENST00000216181.11:c.353G>A	MYH9: missense_variant	JURKAT	chr22	36341507	C	T	0.266	69	50	19	0/1	NA	SNV	missense_variant	ENST00000216181.11:c.353G>A	p.C118Y	MYH9	ENSG00000100345	ENST00000216181	myosin heavy chain 9	Deafness associated genes Myosin heavy chains	P35579-1		0.521197			NA	NA			MODERATE	protein_coding	HGNC:7579	rs1423923026&COSV53391569	NM_002473.6	ENSP00000216181	P35579.247	deleterious_low_confidence(0)	probably_damaging(1)	3.977e-06	0		0&1	1	0.00606	FALSE	FALSE	ENST00000216181;ENST00000401701;	NA
MYH9: ENST00000216181.11:c.353G>A	MYH9: missense_variant	JURKAT	chr22	36341507	C	T	0.333	60	42	18	0/1	NA	SNV	missense_variant	ENST00000216181.11:c.353G>A	p.C118Y	MYH9	ENSG00000100345	ENST00000216181	myosin heavy chain 9	Deafness associated genes Myosin heavy chains	P35579-1		0.521197			NA	NA			MODERATE	protein_coding	HGNC:7579	rs1423923026&COSV53391569	NM_002473.6	ENSP00000216181	P35579.247	deleterious_low_confidence(0)	probably_damaging(1)	3.977e-06	0		0&1	1	0.00606	FALSE	FALSE	ENST00000216181;ENST00000401701;	NA
CDC42EP1: ENST00000249014.5:c.710A>C	CDC42EP1: missense_variant	JURKAT	chr22	37568354	A	C	0.268	9	7	2	0|1	37568354	SNV	missense_variant	ENST00000249014.5:c.710A>C	p.N237T	CDC42EP1	ENSG00000128283	ENST00000249014	CDC42 effector protein 1	CDC42 effector proteins	Q00587-1		0.65586			NA	NA			MODERATE	protein_coding	HGNC:17014	rs867254270	NM_152243.3	ENSP00000249014	Q00587.188	tolerated(1)	unknown(0)	0	0			0	0.725	FALSE	FALSE		NA
SUN2: ENST00000689035.1:c.1658C>T	SUN2: missense_variant	JURKAT	chr22	38739347	G	A	0.343	76	46	30	0/1	NA	SNV	missense_variant	ENST00000689035.1:c.1658C>T	p.S553L	SUN2	ENSG00000100242	ENST00000689035	Sad1 and UNC84 domain containing 2		Q9UH99-1		0.61596			NA	NA			MODERATE	protein_coding	HGNC:14210		NM_015374.3	ENSP00000508608	Q9UH99.198	deleterious(0.02)	probably_damaging(0.997)	0	0			0	0.897	FALSE	FALSE		NA
SUN2: ENST00000689035.1:c.1658C>T	SUN2: missense_variant	JURKAT	chr22	38739347	G	A	0.25	35	27	8	0/1	NA	SNV	missense_variant	ENST00000689035.1:c.1658C>T	p.S553L	SUN2	ENSG00000100242	ENST00000689035	Sad1 and UNC84 domain containing 2		Q9UH99-1		0.61596			NA	NA			MODERATE	protein_coding	HGNC:14210		NM_015374.3	ENSP00000508608	Q9UH99.198	deleterious(0.02)	probably_damaging(0.997)	0	0			0	0.897	FALSE	FALSE		NA
EP300: ENST00000263253.9:c.3845C>T	EP300: missense_variant	JURKAT	chr22	41166637	C	T	0.182	70	59	11	0/1	NA	SNV	missense_variant	ENST00000263253.9:c.3845C>T	p.T1282I	EP300	ENSG00000100393	ENST00000263253	E1A binding protein p300	Zinc fingers ZZ-type Lysine acetyltransferases Bromodomain containing			0.261845			NA	NA			MODERATE	protein_coding	HGNC:3373		NM_001429.4	ENSP00000263253	Q09472.263	deleterious_low_confidence(0)		0	0			1	0.000482	FALSE	FALSE		NA
EP300: ENST00000263253.9:c.6354G>A	EP300: missense_variant	JURKAT	chr22	41178065	G	A	0.674	45	14	31	0/1	NA	SNV	missense_variant	ENST00000263253.9:c.6354G>A	p.M2118I	EP300	ENSG00000100393	ENST00000263253	E1A binding protein p300	Zinc fingers ZZ-type Lysine acetyltransferases Bromodomain containing			0.591022			NA	NA			MODERATE	protein_coding	HGNC:3373		NM_001429.4	ENSP00000263253	Q09472.263	tolerated_low_confidence(0.07)		0	0			1	0.000482	FALSE	FALSE		NA
EP300: ENST00000263253.9:c.6354G>A	EP300: missense_variant	JURKAT	chr22	41178065	G	A	0.815	25	4	21	0/1	NA	SNV	missense_variant	ENST00000263253.9:c.6354G>A	p.M2118I	EP300	ENSG00000100393	ENST00000263253	E1A binding protein p300	Zinc fingers ZZ-type Lysine acetyltransferases Bromodomain containing			0.591022			NA	NA			MODERATE	protein_coding	HGNC:3373		NM_001429.4	ENSP00000263253	Q09472.263	tolerated_low_confidence(0.07)		0	0			1	0.000482	FALSE	FALSE		NA
RANGAP1: ENST00000356244.8:c.1642C>T	RANGAP1: stop_gained	JURKAT	chr22	41249382	G	A	0.333	33	22	11	0/1	NA	SNV	stop_gained	ENST00000356244.8:c.1642C>T	p.Q548Ter	RANGAP1	ENSG00000100401	ENST00000356244	Ran GTPase activating protein 1				0.623441	RANGAP1	ENSG00000100401.20	1	1	(RANGAP1|ENSG00000100401.20|1|1.00)		HIGH	protein_coding	HGNC:9854		NM_002883.4	ENSP00000348577	P46060.230			0	0			0.13	0.315	FALSE	FALSE		NA
RANGAP1: ENST00000356244.8:c.1642C>T	RANGAP1: stop_gained	JURKAT	chr22	41249382	G	A	0.36	23	15	8	0/1	NA	SNV	stop_gained	ENST00000356244.8:c.1642C>T	p.Q548Ter	RANGAP1	ENSG00000100401	ENST00000356244	Ran GTPase activating protein 1				0.623441	RANGAP1	ENSG00000100401.20	1	1	(RANGAP1|ENSG00000100401.20|1|1.00)		HIGH	protein_coding	HGNC:9854		NM_002883.4	ENSP00000348577	P46060.230			0	0			0.13	0.315	FALSE	FALSE		NA
RANGAP1: ENST00000356244.8:c.1398del	RANGAP1: frameshift_variant	JURKAT	chr22	41251091	CG	C	0.26	31	23	8	0/1	NA	deletion	frameshift_variant	ENST00000356244.8:c.1398del	p.E467RfsTer8	RANGAP1	ENSG00000100401	ENST00000356244	Ran GTPase activating protein 1				0.581047	RANGAP1	ENSG00000100401.20	1	1			HIGH	protein_coding	HGNC:9854	COSV62363018	NM_002883.4	ENSP00000348577	P46060.230			0	0		1	0.13	0.315	FALSE	FALSE		NA
RANGAP1: ENST00000356244.8:c.1398del	RANGAP1: frameshift_variant	JURKAT	chr22	41251091	CG	C	0.351	36	24	12	0/1	NA	deletion	frameshift_variant	ENST00000356244.8:c.1398del	p.E467RfsTer8	RANGAP1	ENSG00000100401	ENST00000356244	Ran GTPase activating protein 1				0.581047	RANGAP1	ENSG00000100401.20	1	1			HIGH	protein_coding	HGNC:9854	COSV62363018	NM_002883.4	ENSP00000348577	P46060.230			0	0		1	0.13	0.315	FALSE	FALSE		NA
CENPM: ENST00000215980.10:c.262G>A	CENPM: missense_variant	JURKAT	chr22	41945273	C	T	0.542	24	10	14	0/1	NA	SNV	missense_variant	ENST00000215980.10:c.262G>A	p.V88M	CENPM	ENSG00000100162	ENST00000215980	centromere protein M	Constitutive centromere associated network Minor histocompatibility antigens	Q9NSP4-1		0.503741			NA	NA			MODERATE	protein_coding	HGNC:18352		NM_024053.5	ENSP00000215980	Q9NSP4.155	deleterious(0.02)	benign(0.058)	0	0			0.21	0.419	FALSE	FALSE		NA
CENPM: ENST00000215980.10:c.262G>A	CENPM: missense_variant	JURKAT	chr22	41945273	C	T	0.726	52	14	38	0/1	NA	SNV	missense_variant	ENST00000215980.10:c.262G>A	p.V88M	CENPM	ENSG00000100162	ENST00000215980	centromere protein M	Constitutive centromere associated network Minor histocompatibility antigens	Q9NSP4-1		0.503741			NA	NA			MODERATE	protein_coding	HGNC:18352		NM_024053.5	ENSP00000215980	Q9NSP4.155	deleterious(0.02)	benign(0.058)	0	0			0.21	0.419	FALSE	FALSE		NA
PRR5: ENST00000336985.11:c.416G>A	PRR5: missense_variant&splice_region_variant	JURKAT	chr22	44732252	G	A	0.214	12	10	2	0/1	NA	SNV	missense_variant&splice_region_variant	ENST00000336985.11:c.416G>A	p.G139D	PRR5	ENSG00000186654	ENST00000336985	proline rich 5	MTOR complex 2	P85299-1		0.653367			NA	NA			MODERATE	protein_coding	HGNC:31682		NM_181333.4	ENSP00000337464	P85299.120	deleterious(0)	probably_damaging(1)	0	0			0.97	0.655	FALSE	FALSE		NA
TUBGCP6: ENST00000248846.10:c.3557A>G	TUBGCP6: missense_variant	HEL	chr22	50220802	T	C	0.445	403	225	178	0/1	NA	SNV	missense_variant	ENST00000248846.10:c.3557A>G	p.N1186S	TUBGCP6	ENSG00000128159	ENST00000248846	tubulin gamma complex associated protein 6		Q96RT7-1		0.628429			NA	NA			MODERATE	protein_coding	HGNC:18127	rs781240206	NM_020461.4	ENSP00000248846	Q96RT7.178	tolerated(0.62)	unknown(0)	7.956e-06	0			0	0.892	FALSE	FALSE		NA
ITPR1: ENST00000649015.2:c.5226G>T	ITPR1: missense_variant	JURKAT	chr3	4733093	G	T	0.47	16	9	7	0/1	NA	SNV	missense_variant	ENST00000649015.2:c.5226G>T	p.E1742D	ITPR1	ENSG00000150995	ENST00000649015	inositol 1%3B4,5-trisphosphate receptor type 1	Inositol 1%3B4,5-triphosphate receptors Protein phosphatase 1 regulatory subunits	Q14643-1		0.438903			NA	NA			MODERATE	protein_coding	HGNC:6180		NM_001378452.1	ENSP00000497605	Q14643.234	deleterious_low_confidence(0)	benign(0.143)	0	0			1	0.0141	FALSE	FALSE		NA
ITPR1: ENST00000649015.2:c.5226G>T	ITPR1: missense_variant	JURKAT	chr3	4733093	G	T	0.447	46	26	20	0/1	NA	SNV	missense_variant	ENST00000649015.2:c.5226G>T	p.E1742D	ITPR1	ENSG00000150995	ENST00000649015	inositol 1%3B4,5-trisphosphate receptor type 1	Inositol 1%3B4,5-triphosphate receptors Protein phosphatase 1 regulatory subunits	Q14643-1		0.438903			NA	NA			MODERATE	protein_coding	HGNC:6180		NM_001378452.1	ENSP00000497605	Q14643.234	deleterious_low_confidence(0)	benign(0.143)	0	0			1	0.0141	FALSE	FALSE		NA
ZNF852: ENST00000436261.6:c.1576G>A	ZNF852: missense_variant	JURKAT	chr3	44499199	C	T	0.466	13	7	6	0/1	NA	SNV	missense_variant	ENST00000436261.6:c.1576G>A	p.A526T	ZNF852	ENSG00000178917	ENST00000436261	zinc finger protein 852	Zinc fingers C2H2-type			0.451372			NA	NA			MODERATE	protein_coding	HGNC:27713			ENSP00000389841	Q6ZMS4.140	tolerated_low_confidence(0.41)		0	0			0	NA	FALSE	FALSE		NA
ZNF852: ENST00000436261.6:c.1576G>A	ZNF852: missense_variant	JURKAT	chr3	44499199	C	T	0.386	105	64	41	0/1	NA	SNV	missense_variant	ENST00000436261.6:c.1576G>A	p.A526T	ZNF852	ENSG00000178917	ENST00000436261	zinc finger protein 852	Zinc fingers C2H2-type			0.451372			NA	NA			MODERATE	protein_coding	HGNC:27713			ENSP00000389841	Q6ZMS4.140	tolerated_low_confidence(0.41)		0	0			0	NA	FALSE	FALSE		NA
ZNF852: ENST00000436261.6:c.634del	ZNF852: frameshift_variant	JURKAT	chr3	44500142	TC	T	0.467	28	15	13	0/1	NA	deletion	frameshift_variant	ENST00000436261.6:c.634del	p.E212KfsTer183	ZNF852	ENSG00000178917	ENST00000436261	zinc finger protein 852	Zinc fingers C2H2-type			0.458853			NA	NA			HIGH	protein_coding	HGNC:27713			ENSP00000389841	Q6ZMS4.140			0	0			0	NA	FALSE	FALSE		NA
ZNF852: ENST00000436261.6:c.634del	ZNF852: frameshift_variant	JURKAT	chr3	44500142	TC	T	0.567	52	22	30	0/1	NA	deletion	frameshift_variant	ENST00000436261.6:c.634del	p.E212KfsTer183	ZNF852	ENSG00000178917	ENST00000436261	zinc finger protein 852	Zinc fingers C2H2-type			0.458853			NA	NA			HIGH	protein_coding	HGNC:27713			ENSP00000389841	Q6ZMS4.140			0	0			0	NA	FALSE	FALSE		NA
ZNF852: ENST00000436261.6:c.251G>A	ZNF852: missense_variant	JURKAT	chr3	44500526	C	T	0.546	58	28	30	0/1	NA	SNV	missense_variant	ENST00000436261.6:c.251G>A	p.G84E	ZNF852	ENSG00000178917	ENST00000436261	zinc finger protein 852	Zinc fingers C2H2-type			0.394015			NA	NA			MODERATE	protein_coding	HGNC:27713			ENSP00000389841	Q6ZMS4.140	tolerated(0.72)		0	0			0	NA	FALSE	FALSE		NA
ZNF852: ENST00000436261.6:c.251G>A	ZNF852: missense_variant	JURKAT	chr3	44500526	C	T	0.473	174	92	82	0/1	NA	SNV	missense_variant	ENST00000436261.6:c.251G>A	p.G84E	ZNF852	ENSG00000178917	ENST00000436261	zinc finger protein 852	Zinc fingers C2H2-type			0.394015			NA	NA			MODERATE	protein_coding	HGNC:27713			ENSP00000389841	Q6ZMS4.140	tolerated(0.72)		0	0			0	NA	FALSE	FALSE		NA
KIF15: ENST00000326047.9:c.2670dup	KIF15: frameshift_variant	JURKAT	chr3	44826153	C	CA	0.243	141	106	35	0/1	NA	insertion	frameshift_variant	ENST00000326047.9:c.2670dup	p.E891RfsTer3	KIF15	ENSG00000163808	ENST00000326047	kinesin family member 15	Kinesins	Q9NS87-1		0.3575	KIF15	ENSG00000163808.17	1	1			HIGH	protein_coding	HGNC:17273		NM_020242.3	ENSP00000324020	Q9NS87.164			0	0			0	0.936	FALSE	FALSE		NA
KIF15: ENST00000326047.9:c.2670dup	KIF15: frameshift_variant	JURKAT	chr3	44826153	C	CA	0.274	139	101	38	0/1	NA	insertion	frameshift_variant	ENST00000326047.9:c.2670dup	p.E891RfsTer3	KIF15	ENSG00000163808	ENST00000326047	kinesin family member 15	Kinesins	Q9NS87-1		0.3575	KIF15	ENSG00000163808.17	1	1			HIGH	protein_coding	HGNC:17273		NM_020242.3	ENSP00000324020	Q9NS87.164			0	0			0	0.936	FALSE	FALSE		NA
COL7A1: ENST00000681320.1:c.2132G>A	COL7A1: missense_variant	JURKAT	chr3	48589637	C	T	0.283	76	54	22	0/1	NA	SNV	missense_variant	ENST00000681320.1:c.2132G>A	p.G711D	COL7A1	ENSG00000114270	ENST00000681320	collagen type VII alpha 1 chain	Collagens Fibronectin type III domain containing	Q02388-1		0.600998			NA	NA			MODERATE	protein_coding	HGNC:2214		NM_000094.4	ENSP00000506558	Q02388.243	deleterious(0.02)	unknown(0)	0	0			0	0.0371	FALSE	FALSE		NA
COL7A1: ENST00000681320.1:c.2132G>A	COL7A1: missense_variant	JURKAT	chr3	48589637	C	T	0.358	38	25	13	0/1	NA	SNV	missense_variant	ENST00000681320.1:c.2132G>A	p.G711D	COL7A1	ENSG00000114270	ENST00000681320	collagen type VII alpha 1 chain	Collagens Fibronectin type III domain containing	Q02388-1		0.600998			NA	NA			MODERATE	protein_coding	HGNC:2214		NM_000094.4	ENSP00000506558	Q02388.243	deleterious(0.02)	unknown(0)	0	0			0	0.0371	FALSE	FALSE		NA
COL7A1: ENST00000681320.1:c.2050+2T>G	COL7A1: splice_donor_variant	NALM-6	chr3	48590211	A	C	0.173	21	18	3	0|1	48590211	SNV	splice_donor_variant	ENST00000681320.1:c.2050+2T>G		COL7A1	ENSG00000114270	ENST00000681320	collagen type VII alpha 1 chain	Collagens Fibronectin type III domain containing	Q02388-1		0.61596	COL7A1	ENSG00000114270.18	1	1			HIGH	protein_coding	HGNC:2214	rs113750125	NM_000094.4	ENSP00000506558	Q02388.243			0	0			0	0.0371	FALSE	FALSE		NA
DCP1A: ENST00000610213.6:c.1009C>T	DCP1A: stop_gained	JURKAT	chr3	53292443	G	A	0.224	39	30	9	0/1	NA	SNV	stop_gained	ENST00000610213.6:c.1009C>T	p.R337Ter	DCP1A	ENSG00000272886	ENST00000610213	decapping mRNA 1A		Q9NPI6-1		0.558603	DCP1A	ENSG00000272886.6	1	1	(DCP1A|ENSG00000272886.6|1|1.00)		HIGH	protein_coding	HGNC:18714	COSV53688105	NM_018403.7	ENSP00000476386	Q9NPI6.179			0	0		1	0.94	NA	FALSE	FALSE		NA
DCP1A: ENST00000610213.6:c.1009C>T	DCP1A: stop_gained	JURKAT	chr3	53292443	G	A	0.24	53	41	12	0/1	NA	SNV	stop_gained	ENST00000610213.6:c.1009C>T	p.R337Ter	DCP1A	ENSG00000272886	ENST00000610213	decapping mRNA 1A		Q9NPI6-1		0.558603	DCP1A	ENSG00000272886.6	1	1	(DCP1A|ENSG00000272886.6|1|1.00)		HIGH	protein_coding	HGNC:18714	COSV53688105	NM_018403.7	ENSP00000476386	Q9NPI6.179			0	0		1	0.94	NA	FALSE	FALSE		NA
ARHGEF3: ENST00000296315.8:c.1201C>T	ARHGEF3: stop_gained	JURKAT	chr3	56732265	G	A	0.389	55	34	21	0/1	NA	SNV	stop_gained	ENST00000296315.8:c.1201C>T	p.R401Ter	ARHGEF3	ENSG00000163947	ENST00000296315	Rho guanine nucleotide exchange factor 3	Rho guanine nucleotide exchange factors	Q9NR81-1		0.473815			NA	NA			HIGH	protein_coding	HGNC:683		NM_019555.3	ENSP00000296315	Q9NR81.176			0	0			0.99	0.483	FALSE	FALSE		NA
ARHGEF3: ENST00000296315.8:c.1201C>T	ARHGEF3: stop_gained	JURKAT	chr3	56732265	G	A	0.483	56	29	27	0/1	NA	SNV	stop_gained	ENST00000296315.8:c.1201C>T	p.R401Ter	ARHGEF3	ENSG00000163947	ENST00000296315	Rho guanine nucleotide exchange factor 3	Rho guanine nucleotide exchange factors	Q9NR81-1		0.473815			NA	NA			HIGH	protein_coding	HGNC:683		NM_019555.3	ENSP00000296315	Q9NR81.176			0	0			0.99	0.483	FALSE	FALSE		NA
FLNB: ENST00000295956.9:c.307G>A	FLNB: missense_variant	JURKAT	chr3	58077060	G	A	0.42	145	83	62	0/1	NA	SNV	missense_variant	ENST00000295956.9:c.307G>A	p.V103M	FLNB	ENSG00000136068	ENST00000295956	filamin B		O75369-1		0.44389			NA	NA			MODERATE	protein_coding	HGNC:3755		NM_001457.4	ENSP00000295956	O75369.232	deleterious_low_confidence(0)		0	0			0	0.00269	FALSE	FALSE	ENST00000490882;ENST00000295956;ENST00000358537;ENST00000429972;	NA
FLNB: ENST00000295956.9:c.307G>A	FLNB: missense_variant	JURKAT	chr3	58077060	G	A	0.45	135	75	60	0/1	NA	SNV	missense_variant	ENST00000295956.9:c.307G>A	p.V103M	FLNB	ENSG00000136068	ENST00000295956	filamin B		O75369-1		0.44389			NA	NA			MODERATE	protein_coding	HGNC:3755		NM_001457.4	ENSP00000295956	O75369.232	deleterious_low_confidence(0)		0	0			0	0.00269	FALSE	FALSE	ENST00000490882;ENST00000295956;ENST00000358537;ENST00000429972;	NA
FLNB: ENST00000295956.9:c.809T>C	FLNB: missense_variant	JURKAT	chr3	58094857	T	C	0.476	189	99	90	0/1	NA	SNV	missense_variant	ENST00000295956.9:c.809T>C	p.M270T	FLNB	ENSG00000136068	ENST00000295956	filamin B		O75369-1		0.533666			NA	NA			MODERATE	protein_coding	HGNC:3755		NM_001457.4	ENSP00000295956	O75369.232	deleterious_low_confidence(0)		0	0			0	0.00269	FALSE	FALSE		NA
FLNB: ENST00000295956.9:c.809T>C	FLNB: missense_variant	JURKAT	chr3	58094857	T	C	0.453	205	114	91	0/1	NA	SNV	missense_variant	ENST00000295956.9:c.809T>C	p.M270T	FLNB	ENSG00000136068	ENST00000295956	filamin B		O75369-1		0.533666			NA	NA			MODERATE	protein_coding	HGNC:3755		NM_001457.4	ENSP00000295956	O75369.232	deleterious_low_confidence(0)		0	0			0	0.00269	FALSE	FALSE		NA
FLNB: ENST00000295956.9:c.5255C>T	FLNB: missense_variant	NALM-6	chr3	58142723	C	T	0.181	78	65	13	0/1	NA	SNV	missense_variant	ENST00000295956.9:c.5255C>T	p.P1752L	FLNB	ENSG00000136068	ENST00000295956	filamin B		O75369-1		0.546135			NA	NA			MODERATE	protein_coding	HGNC:3755	COSV55876198	NM_001457.4	ENSP00000295956	O75369.232	deleterious_low_confidence(0)		0	0		1	0	0.00269	FALSE	FALSE	ENST00000490882;ENST00000295956;ENST00000358537;ENST00000429972;ENST00000493452;	NA
POLQ: ENST00000264233.6:c.5872A>G	POLQ: missense_variant	JURKAT	chr3	121483484	T	C	0.506	99	48	51	0/1	NA	SNV	missense_variant	ENST00000264233.6:c.5872A>G	p.K1958E	POLQ	ENSG00000051341	ENST00000264233	DNA polymerase theta	DNA polymerases	O75417-1		0.314214			NA	NA			MODERATE	protein_coding	HGNC:9186	rs1411275556	NM_199420.4	ENSP00000264233	O75417.162	tolerated(0.17)	benign(0.003)	0	0			0	0.648	FALSE	FALSE		NA
POLQ: ENST00000264233.6:c.5872A>G	POLQ: missense_variant	JURKAT	chr3	121483484	T	C	0.468	95	52	43	0/1	NA	SNV	missense_variant	ENST00000264233.6:c.5872A>G	p.K1958E	POLQ	ENSG00000051341	ENST00000264233	DNA polymerase theta	DNA polymerases	O75417-1		0.314214			NA	NA			MODERATE	protein_coding	HGNC:9186	rs1411275556	NM_199420.4	ENSP00000264233	O75417.162	tolerated(0.17)	benign(0.003)	0	0			0	0.648	FALSE	FALSE		NA
CCDC14: ENST00000409697.8:c.1331C>A	CCDC14: missense_variant	JURKAT	chr3	123944861	G	T	0.452	29	16	13	0/1	NA	SNV	missense_variant	ENST00000409697.8:c.1331C>A	p.A444D	CCDC14	ENSG00000175455	ENST00000409697	coiled-coil domain containing 14				0.349127			NA	NA			MODERATE	protein_coding	HGNC:25766		NM_001366335.1	ENSP00000386866		deleterious(0)	probably_damaging(0.96)	0	0			0	0.985	FALSE	FALSE		NA
CCDC14: ENST00000409697.8:c.1331C>A	CCDC14: missense_variant	JURKAT	chr3	123944861	G	T	0.433	232	133	99	0/1	NA	SNV	missense_variant	ENST00000409697.8:c.1331C>A	p.A444D	CCDC14	ENSG00000175455	ENST00000409697	coiled-coil domain containing 14				0.349127			NA	NA			MODERATE	protein_coding	HGNC:25766		NM_001366335.1	ENSP00000386866		deleterious(0)	probably_damaging(0.96)	0	0			0	0.985	FALSE	FALSE		NA
RASA2: ENST00000286364.9:c.1136C>A	RASA2: missense_variant	JURKAT	chr3	141571521	C	A	0.485	131	66	65	0/1	NA	SNV	missense_variant	ENST00000286364.9:c.1136C>A	p.T379N	RASA2	ENSG00000155903	ENST00000286364	RAS p21 protein activator 2	Pleckstrin homology domain containing C2 and RasGAP domain containing	Q15283-2		0.34414			NA	NA			MODERATE	protein_coding	HGNC:9872		NM_006506.5	ENSP00000286364	Q15283.185	deleterious_low_confidence(0)	benign(0.306)	0	0			0	NA	FALSE	FALSE		NA
RASA2: ENST00000286364.9:c.1136C>A	RASA2: missense_variant	JURKAT	chr3	141571521	C	A	0.454	119	66	53	0/1	NA	SNV	missense_variant	ENST00000286364.9:c.1136C>A	p.T379N	RASA2	ENSG00000155903	ENST00000286364	RAS p21 protein activator 2	Pleckstrin homology domain containing C2 and RasGAP domain containing	Q15283-2		0.34414			NA	NA			MODERATE	protein_coding	HGNC:9872		NM_006506.5	ENSP00000286364	Q15283.185	deleterious_low_confidence(0)	benign(0.306)	0	0			0	NA	FALSE	FALSE		NA
ATR: ENST00000350721.9:c.3792A>G	ATR: missense_variant	JURKAT	chr3	142536135	T	C	0.398	93	53	40	0/1	NA	SNV	missense_variant	ENST00000350721.9:c.3792A>G	p.I1264M	ATR	ENSG00000175054	ENST00000350721	ATR serine/threonine kinase		Q13535-1		0.301746			NA	NA			MODERATE	protein_coding	HGNC:882	rs1174955283	NM_001184.4	ENSP00000343741	Q13535.204	deleterious(0)	possibly_damaging(0.825)	4.001e-06	0			0.7	0.718	FALSE	FALSE		NA
ATR: ENST00000350721.9:c.3792A>G	ATR: missense_variant	JURKAT	chr3	142536135	T	C	0.483	120	61	59	0/1	NA	SNV	missense_variant	ENST00000350721.9:c.3792A>G	p.I1264M	ATR	ENSG00000175054	ENST00000350721	ATR serine/threonine kinase		Q13535-1		0.301746			NA	NA			MODERATE	protein_coding	HGNC:882	rs1174955283	NM_001184.4	ENSP00000343741	Q13535.204	deleterious(0)	possibly_damaging(0.825)	4.001e-06	0			0.7	0.718	FALSE	FALSE		NA
EIF2A: ENST00000460851.6:c.1472A>G	EIF2A: missense_variant	HEL	chr3	150575737	A	G	0.265	126	93	33	0/1	NA	SNV	missense_variant	ENST00000460851.6:c.1472A>G	p.H491R	EIF2A	ENSG00000144895	ENST00000460851	eukaryotic translation initiation factor 2A	WD repeat domain containing	Q9BY44-1		0.391521			NA	NA			MODERATE	protein_coding	HGNC:3254		NM_032025.5	ENSP00000417229	Q9BY44.156	tolerated(1)	benign(0)	0	0			0	0.884	FALSE	FALSE		NA
SEC62: ENST00000337002.9:c.1019A>C	SEC62: missense_variant	NALM-6	chr3	169992882	A	C	0.529	69	32	37	0/1	NA	SNV	missense_variant	ENST00000337002.9:c.1019A>C	p.H340P	SEC62	ENSG00000008952	ENST00000337002	SEC62 homolog, preprotein translocation factor				0.428928			NA	NA			MODERATE	protein_coding	HGNC:11846		NM_003262.4	ENSP00000337688	Q99442.174	tolerated(0.12)	benign(0.268)	0	0			0.97	0.2	FALSE	FALSE		NA
TTC14: ENST00000296015.9:c.2061del	TTC14: frameshift_variant	JURKAT	chr3	180610284	CA	C	0.244	49	38	11	0/1	NA	deletion	frameshift_variant	ENST00000296015.9:c.2061del	p.K687NfsTer19	TTC14	ENSG00000163728	ENST00000296015	tetratricopeptide repeat domain 14	Tetratricopeptide repeat domain containing	Q96N46-1		0.379052	TTC14	ENSG00000163728.11	1	1			HIGH	protein_coding	HGNC:24697	rs753444686	NM_133462.4	ENSP00000296015	Q96N46.168			0	0			0	0.526	FALSE	FALSE		NA
TTC14: ENST00000296015.9:c.2061del	TTC14: frameshift_variant	JURKAT	chr3	180610284	CA	C	0.17	97	82	15	0/1	NA	deletion	frameshift_variant	ENST00000296015.9:c.2061del	p.K687NfsTer19	TTC14	ENSG00000163728	ENST00000296015	tetratricopeptide repeat domain 14	Tetratricopeptide repeat domain containing	Q96N46-1		0.379052	TTC14	ENSG00000163728.11	1	1			HIGH	protein_coding	HGNC:24697	rs753444686	NM_133462.4	ENSP00000296015	Q96N46.168			0	0			0	0.526	FALSE	FALSE		NA
FXR1: ENST00000357559.9:c.1526G>A	FXR1: missense_variant	JURKAT	chr3	180970281	G	A	0.453	80	46	34	0/1	NA	SNV	missense_variant	ENST00000357559.9:c.1526G>A	p.R509Q	FXR1	ENSG00000114416	ENST00000357559	FMR1 autosomal homolog 1		P51114-1		0.334165			NA	NA			MODERATE	protein_coding	HGNC:4023	rs1306954007&COSV59762123	NM_005087.4	ENSP00000350170	P51114.212	deleterious_low_confidence(0)		0	0		0&1	1	0.425	FALSE	FALSE		NA
FXR1: ENST00000357559.9:c.1526G>A	FXR1: missense_variant	JURKAT	chr3	180970281	G	A	0.529	86	40	46	0/1	NA	SNV	missense_variant	ENST00000357559.9:c.1526G>A	p.R509Q	FXR1	ENSG00000114416	ENST00000357559	FMR1 autosomal homolog 1		P51114-1		0.334165			NA	NA			MODERATE	protein_coding	HGNC:4023	rs1306954007&COSV59762123	NM_005087.4	ENSP00000350170	P51114.212	deleterious_low_confidence(0)		0	0		0&1	1	0.425	FALSE	FALSE		NA
FXR1: ENST00000357559.9:c.1643G>A	FXR1: missense_variant	JURKAT	chr3	180975352	G	A	0.214	31	26	5	0/1	NA	SNV	missense_variant	ENST00000357559.9:c.1643G>A	p.S548N	FXR1	ENSG00000114416	ENST00000357559	FMR1 autosomal homolog 1		P51114-1		0.311721			NA	NA			MODERATE	protein_coding	HGNC:4023		NM_005087.4	ENSP00000350170	P51114.212	deleterious_low_confidence(0)		0	0			1	0.425	FALSE	FALSE		NA
FXR1: ENST00000357559.9:c.1643G>A	FXR1: missense_variant	JURKAT	chr3	180975352	G	A	0.219	76	60	16	0/1	NA	SNV	missense_variant	ENST00000357559.9:c.1643G>A	p.S548N	FXR1	ENSG00000114416	ENST00000357559	FMR1 autosomal homolog 1		P51114-1		0.311721			NA	NA			MODERATE	protein_coding	HGNC:4023		NM_005087.4	ENSP00000350170	P51114.212	deleterious_low_confidence(0)		0	0			1	0.425	FALSE	FALSE		NA
DLG1: ENST00000667157.1:c.2384G>A	DLG1: missense_variant	JURKAT	chr3	197059988	C	T	0.425	95	56	39	0/1	NA	SNV	missense_variant	ENST00000667157.1:c.2384G>A	p.C795Y	DLG1	ENSG00000075711	ENST00000667157	discs large MAGUK scaffold protein 1	Scribble complex Membrane associated guanylate kinases PDZ domain containing	Q12959-4		0.339152			NA	NA			MODERATE	protein_coding	HGNC:2900		NM_001366207.1	ENSP00000499414	Q12959.240	deleterious_low_confidence(0)		0	0			1	0.621	FALSE	FALSE		NA
DLG1: ENST00000667157.1:c.2384G>A	DLG1: missense_variant	JURKAT	chr3	197059988	C	T	0.492	67	34	33	0/1	NA	SNV	missense_variant	ENST00000667157.1:c.2384G>A	p.C795Y	DLG1	ENSG00000075711	ENST00000667157	discs large MAGUK scaffold protein 1	Scribble complex Membrane associated guanylate kinases PDZ domain containing	Q12959-4		0.339152			NA	NA			MODERATE	protein_coding	HGNC:2900		NM_001366207.1	ENSP00000499414	Q12959.240	deleterious_low_confidence(0)		0	0			1	0.621	FALSE	FALSE		NA
PLK4: ENST00000270861.10:c.1686del	PLK4: frameshift_variant	JURKAT	chr4	127890087	GT	G	0.174	54	45	9	0/1	NA	deletion	frameshift_variant	ENST00000270861.10:c.1686del	p.F562LfsTer26	PLK4	ENSG00000142731	ENST00000270861	polo like kinase 4		O00444-1		0.394015	PLK4	ENSG00000142731.11	1	1			HIGH	protein_coding	HGNC:11397		NM_014264.5	ENSP00000270861	O00444.197			0	0			0.78	0.831	FALSE	FALSE		NA
MND1: ENST00000240488.8:c.416C>T	MND1: missense_variant	JURKAT	chr4	153397283	C	T	0.345	28	20	8	0/1	NA	SNV	missense_variant	ENST00000240488.8:c.416C>T	p.A139V	MND1	ENSG00000121211	ENST00000240488	meiotic nuclear divisions 1				0.309227			NA	NA			MODERATE	protein_coding	HGNC:24839	COSV53653554	NM_032117.4	ENSP00000240488	Q9BWT6.137	deleterious(0.04)	benign(0.015)	0	0		1	0	0.527	FALSE	FALSE		NA
MND1: ENST00000240488.8:c.416C>T	MND1: missense_variant	JURKAT	chr4	153397283	C	T	0.177	219	182	37	0/1	NA	SNV	missense_variant	ENST00000240488.8:c.416C>T	p.A139V	MND1	ENSG00000121211	ENST00000240488	meiotic nuclear divisions 1				0.309227			NA	NA			MODERATE	protein_coding	HGNC:24839	COSV53653554	NM_032117.4	ENSP00000240488	Q9BWT6.137	deleterious(0.04)	benign(0.015)	0	0		1	0	0.527	FALSE	FALSE		NA
FGA: ENST00000403106.8:c.848C>T	FGA: missense_variant	NALM-6	chr4	154586581	G	A	0.461	199	105	94	0/1	NA	SNV	missense_variant	ENST00000403106.8:c.848C>T	p.T283M	FGA	ENSG00000171560	ENST00000403106	fibrinogen alpha chain	Endogenous ligands Fibrinogen C domain containing	P02671-2		0.521197			NA	NA			MODERATE	protein_coding	HGNC:3661	rs555704618	NM_021871.4	ENSP00000385981	P02671.258	deleterious(0.03)	possibly_damaging(0.895)	3.983e-06	6.572e-06			0	0.356	FALSE	FALSE		NA
CASP3: ENST00000308394.9:c.570G>T	CASP3: missense_variant	JURKAT	chr4	184631071	C	A	0.375	52	32	20	0/1	NA	SNV	missense_variant	ENST00000308394.9:c.570G>T	p.E190D	CASP3	ENSG00000164305	ENST00000308394	caspase 3	Caspases			0.369077			NA	NA			MODERATE	protein_coding	HGNC:1504	rs1049210	NM_004346.4	ENSP00000311032	P42574.240	deleterious(0)	probably_damaging(0.996)	0	0			0.18	0.628	FALSE	FALSE		NA
CASP3: ENST00000308394.9:c.570G>T	CASP3: missense_variant	JURKAT	chr4	184631071	C	A	0.474	58	31	27	0/1	NA	SNV	missense_variant	ENST00000308394.9:c.570G>T	p.E190D	CASP3	ENSG00000164305	ENST00000308394	caspase 3	Caspases			0.369077			NA	NA			MODERATE	protein_coding	HGNC:1504	rs1049210	NM_004346.4	ENSP00000311032	P42574.240	deleterious(0)	probably_damaging(0.996)	0	0			0.18	0.628	FALSE	FALSE		NA
TENT4A: ENST00000230859.8:c.584G>T	TENT4A: missense_variant	JURKAT	chr5	6714567	G	T	0.5	3	1	2	0/1	NA	SNV	missense_variant	ENST00000230859.8:c.584G>T	p.S195I	TENT4A	ENSG00000112941	ENST00000230859					0.798005			NA	NA			MODERATE	protein_coding	HGNC:16705		NM_006999.6	ENSP00000230859		deleterious(0)	benign(0.289)	0	0			NA	NA	FALSE	FALSE		NA
TRIO: ENST00000344204.9:c.1198C>T	TRIO: missense_variant	JURKAT	chr5	14297093	C	T	0.361	48	30	18	0/1	NA	SNV	missense_variant	ENST00000344204.9:c.1198C>T	p.R400C	TRIO	ENSG00000038382	ENST00000344204	trio Rho guanine nucleotide exchange factor	Rho guanine nucleotide exchange factors I-set domain containing	O75962-1		0.516209			NA	NA			MODERATE	protein_coding	HGNC:12303	rs959111835&COSV60080882	NM_007118.4	ENSP00000339299	O75962.222	deleterious_low_confidence(0)		0	0		0&1	1	0.254	FALSE	FALSE		NA
TRIO: ENST00000344204.9:c.1198C>T	TRIO: missense_variant	JURKAT	chr5	14297093	C	T	0.416	61	36	25	0/1	NA	SNV	missense_variant	ENST00000344204.9:c.1198C>T	p.R400C	TRIO	ENSG00000038382	ENST00000344204	trio Rho guanine nucleotide exchange factor	Rho guanine nucleotide exchange factors I-set domain containing	O75962-1		0.516209			NA	NA			MODERATE	protein_coding	HGNC:12303	rs959111835&COSV60080882	NM_007118.4	ENSP00000339299	O75962.222	deleterious_low_confidence(0)		0	0		0&1	1	0.254	FALSE	FALSE		NA
TRIO: ENST00000344204.9:c.7486C>T	TRIO: stop_gained	JURKAT	chr5	14488114	C	T	0.478	24	12	12	0/1	NA	SNV	stop_gained	ENST00000344204.9:c.7486C>T	p.R2496Ter	TRIO	ENSG00000038382	ENST00000344204	trio Rho guanine nucleotide exchange factor	Rho guanine nucleotide exchange factors I-set domain containing	O75962-1		0.743142	TRIO	ENSG00000038382.22	1	1	(TRIO|ENSG00000038382.22|1|1.00)		HIGH	protein_coding	HGNC:12303	COSV59992640	NM_007118.4	ENSP00000339299	O75962.222			0	0		1	1	0.254	FALSE	FALSE		NA
TRIO: ENST00000344204.9:c.7486C>T	TRIO: stop_gained	JURKAT	chr5	14488114	C	T	0.6	8	3	5	0/1	NA	SNV	stop_gained	ENST00000344204.9:c.7486C>T	p.R2496Ter	TRIO	ENSG00000038382	ENST00000344204	trio Rho guanine nucleotide exchange factor	Rho guanine nucleotide exchange factors I-set domain containing	O75962-1		0.743142	TRIO	ENSG00000038382.22	1	1	(TRIO|ENSG00000038382.22|1|1.00)		HIGH	protein_coding	HGNC:12303	COSV59992640	NM_007118.4	ENSP00000339299	O75962.222			0	0		1	1	0.254	FALSE	FALSE		NA
NIPBL: ENST00000282516.13:c.1808del	NIPBL: frameshift_variant	NALM-6	chr5	36984980	TA	T	0.438	152	86	66	0/1	NA	deletion	frameshift_variant	ENST00000282516.13:c.1808del	p.K603SfsTer11	NIPBL	ENSG00000164190	ENST00000282516	NIPBL, cohesin loading factor		Q6KC79-1	727503767	0.379052	NIPBL	ENSG00000164190.19	1	1		SO:0001589|frameshift_variant	HIGH	protein_coding	HGNC:28862	rs727503767	NM_133433.4	ENSP00000282516	Q6KC79.185			4.01e-06	0	pathogenic		1	6.89e-05	FALSE	FALSE		NA
NIPBL: ENST00000282516.13:c.4841G>A	NIPBL: missense_variant	NALM-6	chr5	37017083	G	A	0.498	60	30	30	0/1	NA	SNV	missense_variant	ENST00000282516.13:c.4841G>A	p.G1614E	NIPBL	ENSG00000164190	ENST00000282516	NIPBL, cohesin loading factor		Q6KC79-1		0.274314			NA	NA			MODERATE	protein_coding	HGNC:28862		NM_133433.4	ENSP00000282516	Q6KC79.185	deleterious_low_confidence(0)	probably_damaging(1)	0	0			1	6.89e-05	FALSE	FALSE	ENST00000282516;ENST00000448238;	NA
DEPDC1B: ENST00000265036.10:c.234del	DEPDC1B: frameshift_variant	JURKAT	chr5	60687041	AT	A	0.316	155	107	48	0/1	NA	deletion	frameshift_variant	ENST00000265036.10:c.234del	p.K78NfsTer3	DEPDC1B	ENSG00000035499	ENST00000265036	DEP domain containing 1B		Q8WUY9-1		0.461347	DEPDC1B	ENSG00000035499.13	1	1			HIGH	protein_coding	HGNC:24902		NM_018369.3	ENSP00000265036	Q8WUY9.158			0	0			0	0.479	FALSE	FALSE		NA
DEPDC1B: ENST00000265036.10:c.234del	DEPDC1B: frameshift_variant	JURKAT	chr5	60687041	AT	A	0.207	136	109	27	0/1	NA	deletion	frameshift_variant	ENST00000265036.10:c.234del	p.K78NfsTer3	DEPDC1B	ENSG00000035499	ENST00000265036	DEP domain containing 1B		Q8WUY9-1		0.461347	DEPDC1B	ENSG00000035499.13	1	1			HIGH	protein_coding	HGNC:24902		NM_018369.3	ENSP00000265036	Q8WUY9.158			0	0			0	0.479	FALSE	FALSE		NA
DEPDC1B: ENST00000265036.10:c.85C>T	DEPDC1B: missense_variant	JURKAT	chr5	60687191	G	A	0.294	73	54	19	0/1	NA	SNV	missense_variant	ENST00000265036.10:c.85C>T	p.P29S	DEPDC1B	ENSG00000035499	ENST00000265036	DEP domain containing 1B		Q8WUY9-1		0.406484			NA	NA			MODERATE	protein_coding	HGNC:24902	rs774689755&COSV54008309	NM_018369.3	ENSP00000265036	Q8WUY9.158	deleterious(0.03)		7.96e-06	0		0&1	0	0.479	FALSE	FALSE		NA
DEPDC1B: ENST00000265036.10:c.85C>T	DEPDC1B: missense_variant	JURKAT	chr5	60687191	G	A	0.42	95	55	40	0/1	NA	SNV	missense_variant	ENST00000265036.10:c.85C>T	p.P29S	DEPDC1B	ENSG00000035499	ENST00000265036	DEP domain containing 1B		Q8WUY9-1		0.406484			NA	NA			MODERATE	protein_coding	HGNC:24902	rs774689755&COSV54008309	NM_018369.3	ENSP00000265036	Q8WUY9.158	deleterious(0.03)		7.96e-06	0		0&1	0	0.479	FALSE	FALSE		NA
CDK7: ENST00000256443.8:c.175G>A	CDK7: missense_variant	JURKAT	chr5	69254616	G	A	0.501	70	36	34	0/1	NA	SNV	missense_variant	ENST00000256443.8:c.175G>A	p.A59T	CDK7	ENSG00000134058	ENST00000256443	cyclin dependent kinase 7	Cyclin dependent kinases			0.389027			NA	NA			MODERATE	protein_coding	HGNC:1778		NM_001799.4	ENSP00000256443	P50613.230	deleterious(0)	possibly_damaging(0.799)	0	0			0	0.724	FALSE	FALSE		NA
CDK7: ENST00000256443.8:c.175G>A	CDK7: missense_variant	JURKAT	chr5	69254616	G	A	0.365	91	58	33	0/1	NA	SNV	missense_variant	ENST00000256443.8:c.175G>A	p.A59T	CDK7	ENSG00000134058	ENST00000256443	cyclin dependent kinase 7	Cyclin dependent kinases			0.389027			NA	NA			MODERATE	protein_coding	HGNC:1778		NM_001799.4	ENSP00000256443	P50613.230	deleterious(0)	possibly_damaging(0.799)	0	0			0	0.724	FALSE	FALSE		NA
TNPO1: ENST00000337273.10:c.2530del	TNPO1: frameshift_variant	JURKAT	chr5	72903717	AT	A	0.499	98	47	51	0/1	NA	deletion	frameshift_variant	ENST00000337273.10:c.2530del	p.C844VfsTer45	TNPO1	ENSG00000083312	ENST00000337273	transportin 1	Importins	Q92973-1		0.304239	TNPO1	ENSG00000083312.19	1	1			HIGH	protein_coding	HGNC:6401	rs757314136	NM_002270.4	ENSP00000336712	Q92973.225			0	0			1	0.0473	FALSE	FALSE		NA
TNPO1: ENST00000337273.10:c.2530del	TNPO1: frameshift_variant	JURKAT	chr5	72903717	AT	A	0.467	120	66	54	0/1	NA	deletion	frameshift_variant	ENST00000337273.10:c.2530del	p.C844VfsTer45	TNPO1	ENSG00000083312	ENST00000337273	transportin 1	Importins	Q92973-1		0.304239	TNPO1	ENSG00000083312.19	1	1			HIGH	protein_coding	HGNC:6401	rs757314136	NM_002270.4	ENSP00000336712	Q92973.225			0	0			1	0.0473	FALSE	FALSE		NA
HMGCR: ENST00000287936.9:c.1694G>A	HMGCR: missense_variant	JURKAT	chr5	75355186	G	A	0.492	60	31	29	0/1	NA	SNV	missense_variant	ENST00000287936.9:c.1694G>A	p.S565N	HMGCR	ENSG00000113161	ENST00000287936	3-hydroxy-3-methylglutaryl-CoA reductase		P04035-1		0.40399			NA	NA			MODERATE	protein_coding	HGNC:5006		NM_000859.3	ENSP00000287936	P04035.240	deleterious(0)	probably_damaging(0.997)	0	0			1	0.203	FALSE	FALSE		NA
HMGCR: ENST00000287936.9:c.1694G>A	HMGCR: missense_variant	JURKAT	chr5	75355186	G	A	0.589	56	24	32	0/1	NA	SNV	missense_variant	ENST00000287936.9:c.1694G>A	p.S565N	HMGCR	ENSG00000113161	ENST00000287936	3-hydroxy-3-methylglutaryl-CoA reductase		P04035-1		0.40399			NA	NA			MODERATE	protein_coding	HGNC:5006		NM_000859.3	ENSP00000287936	P04035.240	deleterious(0)	probably_damaging(0.997)	0	0			1	0.203	FALSE	FALSE		NA
APC: ENST00000257430.9:c.1042C>T	APC: stop_gained	JURKAT	chr5	112819074	C	T	0.239	110	84	26	0/1	NA	SNV	stop_gained	ENST00000257430.9:c.1042C>T	p.R348Ter	APC	ENSG00000134982	ENST00000257430	APC, WNT signaling pathway regulator	Protein phosphatase 1 regulatory subunits Armadillo repeat containing	P25054-1	1314843920	0.441397	APC	ENSG00000134982.17	1	1	(APC|ENSG00000134982.17|1|1.00)	SO:0001587|nonsense,SO:0001627|intron_variant	HIGH	protein_coding	HGNC:583	rs1314843920&CM013690&COSV57335557	NM_000038.6	ENSP00000257430	P25054.261			3.984e-06	0	uncertain_significance&pathogenic	0&0&1	1	0.00386	FALSE	TRUE		NA
APC: ENST00000257430.9:c.1042C>T	APC: stop_gained	JURKAT	chr5	112819074	C	T	0.288	79	57	22	0/1	NA	SNV	stop_gained	ENST00000257430.9:c.1042C>T	p.R348Ter	APC	ENSG00000134982	ENST00000257430	APC, WNT signaling pathway regulator	Protein phosphatase 1 regulatory subunits Armadillo repeat containing	P25054-1	1314843920	0.441397	APC	ENSG00000134982.17	1	1	(APC|ENSG00000134982.17|1|1.00)	SO:0001587|nonsense,SO:0001627|intron_variant	HIGH	protein_coding	HGNC:583	rs1314843920&CM013690&COSV57335557	NM_000038.6	ENSP00000257430	P25054.261			3.984e-06	0	uncertain_significance&pathogenic	0&0&1	1	0.00386	FALSE	TRUE		NA
APC: ENST00000257430.9:c.2567G>A	APC: missense_variant	NALM-6	chr5	112838161	G	A	0.482	164	83	81	0/1	NA	SNV	missense_variant	ENST00000257430.9:c.2567G>A	p.R856H	APC	ENSG00000134982	ENST00000257430	APC, WNT signaling pathway regulator	Protein phosphatase 1 regulatory subunits Armadillo repeat containing	P25054-1	757164742	0.421446			NA	NA		SO:0001583|missense_variant	MODERATE	protein_coding	HGNC:583	rs757164742&CD971991&COSV57330445	NM_000038.6	ENSP00000257430	P25054.261	deleterious_low_confidence(0)	probably_damaging(0.951)	7.964e-06	0	uncertain_significance	0&0&1	1	0.00386	FALSE	FALSE		NA
RAPGEF6: ENST00000509018.6:c.845C>T	RAPGEF6: missense_variant	NALM-6	chr5	131508168	G	A	0.182	294	242	52	0/1	NA	SNV	missense_variant	ENST00000509018.6:c.845C>T	p.A282V	RAPGEF6	ENSG00000158987	ENST00000509018	Rap guanine nucleotide exchange factor 6	PDZ domain containing	Q8TEU7-1		0.321696			NA	NA			MODERATE	protein_coding	HGNC:20655	COSV99727202	NM_016340.6	ENSP00000421684	Q8TEU7.185	deleterious_low_confidence(0)		0	0		1	1	0.778	FALSE	FALSE		NA
PPP2CA: ENST00000481195.6:c.413G>A	PPP2CA: missense_variant	JURKAT	chr5	134201921	C	T	0.226	74	58	16	0/1	NA	SNV	missense_variant	ENST00000481195.6:c.413G>A	p.G138E	PPP2CA	ENSG00000113575	ENST00000481195	protein phosphatase 2 catalytic subunit alpha	STRIPAK complex Protein phosphatase catalytic subunits	P67775-1		0.339152			NA	NA			MODERATE	protein_coding	HGNC:9299		NM_002715.4	ENSP00000418447	P67775.180	deleterious_low_confidence(0.01)	probably_damaging(0.987)	0	0			0.99	NA	FALSE	FALSE		NA
BRD8: ENST00000254900.10:c.998-1G>A	BRD8: splice_acceptor_variant	JURKAT	chr5	138166109	C	T	0.489	151	76	75	0/1	NA	SNV	splice_acceptor_variant	ENST00000254900.10:c.998-1G>A		BRD8	ENSG00000112983	ENST00000254900	bromodomain containing 8	Bromodomain containing	Q9H0E9-1		0.436409	BRD8	ENSG00000112983.18	1	1			HIGH	protein_coding	HGNC:19874		NM_139199.2	ENSP00000254900	Q9H0E9.179			0	0			0	0.87	FALSE	FALSE		NA
BRD8: ENST00000254900.10:c.998-1G>A	BRD8: splice_acceptor_variant	JURKAT	chr5	138166109	C	T	0.474	144	74	70	0/1	NA	SNV	splice_acceptor_variant	ENST00000254900.10:c.998-1G>A		BRD8	ENSG00000112983	ENST00000254900	bromodomain containing 8	Bromodomain containing	Q9H0E9-1		0.436409	BRD8	ENSG00000112983.18	1	1			HIGH	protein_coding	HGNC:19874		NM_139199.2	ENSP00000254900	Q9H0E9.179			0	0			0	0.87	FALSE	FALSE		NA
NR3C1: ENST00000394464.7:c.1430G>A	NR3C1: missense_variant	JURKAT	chr5	143310135	C	T	0.49	50	25	25	0/1	NA	SNV	missense_variant	ENST00000394464.7:c.1430G>A	p.R477H	NR3C1	ENSG00000113580	ENST00000394464	nuclear receptor subfamily 3 group C member 1	Nuclear hormone receptors	P04150-1	104893913	0.356608			NA	NA		SO:0001583|missense_variant,SO:0001619|non-coding_transcript_variant	MODERATE	protein_coding	HGNC:7978	rs104893913&CM014593&COSV51541690	NM_000176.3	ENSP00000377977	P04150.278	deleterious(0)	probably_damaging(1)	3.979e-06	0	pathogenic	0&0&1	0.31	0.0657	FALSE	FALSE	ENST00000394464;ENST00000343796;ENST00000415690;ENST00000424646;ENST00000504572;ENST00000394466;ENST00000231509;ENST00000503201;	NA
NR3C1: ENST00000394464.7:c.1430G>A	NR3C1: missense_variant	JURKAT	chr5	143310135	C	T	0.531	48	22	26	0/1	NA	SNV	missense_variant	ENST00000394464.7:c.1430G>A	p.R477H	NR3C1	ENSG00000113580	ENST00000394464	nuclear receptor subfamily 3 group C member 1	Nuclear hormone receptors	P04150-1	104893913	0.356608			NA	NA		SO:0001583|missense_variant,SO:0001619|non-coding_transcript_variant	MODERATE	protein_coding	HGNC:7978	rs104893913&CM014593&COSV51541690	NM_000176.3	ENSP00000377977	P04150.278	deleterious(0)	probably_damaging(1)	3.979e-06	0	pathogenic	0&0&1	0.31	0.0657	FALSE	FALSE	ENST00000394464;ENST00000343796;ENST00000415690;ENST00000424646;ENST00000504572;ENST00000394466;ENST00000231509;ENST00000503201;	NA
TCERG1: ENST00000679501.2:c.520A>T	TCERG1: missense_variant	JURKAT	chr5	146458965	A	T	0.2	147	119	28	0/1	NA	SNV	missense_variant	ENST00000679501.2:c.520A>T	p.T174S	TCERG1	ENSG00000113649	ENST00000679501	transcription elongation regulator 1				0.541147			NA	NA			MODERATE	protein_coding	HGNC:15630		NM_001382548.1	ENSP00000505217		deleterious_low_confidence(0.02)	unknown(0)	0	0			1	0.571	FALSE	FALSE		NA
TCERG1: ENST00000679501.2:c.520A>T	TCERG1: missense_variant	JURKAT	chr5	146458965	A	T	0.232	127	97	30	0/1	NA	SNV	missense_variant	ENST00000679501.2:c.520A>T	p.T174S	TCERG1	ENSG00000113649	ENST00000679501	transcription elongation regulator 1				0.541147			NA	NA			MODERATE	protein_coding	HGNC:15630		NM_001382548.1	ENSP00000505217		deleterious_low_confidence(0.02)	unknown(0)	0	0			1	0.571	FALSE	FALSE		NA
TCERG1: ENST00000679501.2:c.2998del	TCERG1: frameshift_variant	JURKAT	chr5	146507901	TA	T	0.485	36	18	18	0/1	NA	deletion	frameshift_variant	ENST00000679501.2:c.2998del	p.I1000SfsTer41	TCERG1	ENSG00000113649	ENST00000679501	transcription elongation regulator 1				0.351621	TCERG1	ENSG00000113649.13	1	1			HIGH	protein_coding	HGNC:15630		NM_001382548.1	ENSP00000505217				0	0			1	0.571	FALSE	FALSE		NA
LARP1: ENST00000518297.6:c.1978del	LARP1: frameshift_variant	JURKAT	chr5	154802261	AG	A	0.279	96	69	27	0/1	NA	deletion	frameshift_variant	ENST00000518297.6:c.1978del	p.D660TfsTer12	LARP1	ENSG00000155506	ENST00000518297	La ribonucleoprotein domain family member 1	La ribonucleoprotein domain containing	Q6PKG0-1		0.528678	LARP1	ENSG00000155506.19	1	1			HIGH	protein_coding	HGNC:29531		NM_033551.3	ENSP00000428589	Q6PKG0.177			0	0			1	0.573	FALSE	FALSE		NA
LARP1: ENST00000518297.6:c.1978del	LARP1: frameshift_variant	JURKAT	chr5	154802261	AG	A	0.281	62	45	17	0/1	NA	deletion	frameshift_variant	ENST00000518297.6:c.1978del	p.D660TfsTer12	LARP1	ENSG00000155506	ENST00000518297	La ribonucleoprotein domain family member 1	La ribonucleoprotein domain containing	Q6PKG0-1		0.528678	LARP1	ENSG00000155506.19	1	1			HIGH	protein_coding	HGNC:29531		NM_033551.3	ENSP00000428589	Q6PKG0.177			0	0			1	0.573	FALSE	FALSE		NA
DOCK2: ENST00000520908.7:c.2555-1G>T	DOCK2: splice_acceptor_variant	JURKAT	chr5	169803057	G	T	0.256	40	31	9	0/1	NA	SNV	splice_acceptor_variant	ENST00000520908.7:c.2555-1G>T		DOCK2	ENSG00000134516	ENST00000520908	dedicator of cytokinesis 2	DOCK C2 domain containing	Q92608-1		0.399002	DOCK2	ENSG00000134516.20	1	1			HIGH	protein_coding	HGNC:2988		NM_004946.3	ENSP00000429283	Q92608.197			0	0			1	0.335	FALSE	FALSE		NA
DOCK2: ENST00000520908.7:c.2555-1G>T	DOCK2: splice_acceptor_variant	JURKAT	chr5	169803057	G	T	0.25	59	45	14	0/1	NA	SNV	splice_acceptor_variant	ENST00000520908.7:c.2555-1G>T		DOCK2	ENSG00000134516	ENST00000520908	dedicator of cytokinesis 2	DOCK C2 domain containing	Q92608-1		0.399002	DOCK2	ENSG00000134516.20	1	1			HIGH	protein_coding	HGNC:2988		NM_004946.3	ENSP00000429283	Q92608.197			0	0			1	0.335	FALSE	FALSE		NA
GRK6: ENST00000355472.10:c.302G>A	GRK6: missense_variant	JURKAT	chr5	177432273	G	A	0.163	69	59	10	0/1	NA	SNV	missense_variant	ENST00000355472.10:c.302G>A	p.C101Y	GRK6	ENSG00000198055	ENST00000355472	G protein-coupled receptor kinase 6		P43250-1		0.630923			NA	NA			MODERATE	protein_coding	HGNC:4545	rs769189900&COSV62682231	NM_001004106.3	ENSP00000347655	P43250.209	tolerated_low_confidence(0.15)	benign(0.071)	7.96e-06	0		0&1	0.25	0.549	FALSE	FALSE		NA
GRK6: ENST00000355472.10:c.302G>A	GRK6: missense_variant	JURKAT	chr5	177432273	G	A	0.217	49	37	12	0/1	NA	SNV	missense_variant	ENST00000355472.10:c.302G>A	p.C101Y	GRK6	ENSG00000198055	ENST00000355472	G protein-coupled receptor kinase 6		P43250-1		0.630923			NA	NA			MODERATE	protein_coding	HGNC:4545	rs769189900&COSV62682231	NM_001004106.3	ENSP00000347655	P43250.209	tolerated_low_confidence(0.15)	benign(0.071)	7.96e-06	0		0&1	0.25	0.549	FALSE	FALSE		NA
MDC1: ENST00000376406.8:c.5381C>T	MDC1: missense_variant	JURKAT	chr6	30703802	G	A	0.245	116	86	30	0/1	NA	SNV	missense_variant	ENST00000376406.8:c.5381C>T	p.A1794V	MDC1	ENSG00000137337	ENST00000376406	mediator of DNA damage checkpoint 1		Q14676-1		0.538653			NA	NA			MODERATE	protein_coding	HGNC:21163		NM_014641.3	ENSP00000365588	Q14676.211	tolerated(0.34)	benign(0.003)	0	0			0	0.63	FALSE	FALSE		NA
MDC1: ENST00000376406.8:c.5381C>T	MDC1: missense_variant	JURKAT	chr6	30703802	G	A	0.163	118	100	18	0/1	NA	SNV	missense_variant	ENST00000376406.8:c.5381C>T	p.A1794V	MDC1	ENSG00000137337	ENST00000376406	mediator of DNA damage checkpoint 1		Q14676-1		0.538653			NA	NA			MODERATE	protein_coding	HGNC:21163		NM_014641.3	ENSP00000365588	Q14676.211	tolerated(0.34)	benign(0.003)	0	0			0	0.63	FALSE	FALSE		NA
MDC1: ENST00000376406.8:c.5076G>A	MDC1: missense_variant	JURKAT	chr6	30704107	C	T	0.536	104	48	56	0/1	NA	SNV	missense_variant	ENST00000376406.8:c.5076G>A	p.M1692I	MDC1	ENSG00000137337	ENST00000376406	mediator of DNA damage checkpoint 1		Q14676-1		0.548628			NA	NA			MODERATE	protein_coding	HGNC:21163		NM_014641.3	ENSP00000365588	Q14676.211	tolerated(0.1)	benign(0.007)	0	0			0	0.63	FALSE	FALSE		NA
MDC1: ENST00000376406.8:c.5076G>A	MDC1: missense_variant	JURKAT	chr6	30704107	C	T	0.435	92	52	40	0/1	NA	SNV	missense_variant	ENST00000376406.8:c.5076G>A	p.M1692I	MDC1	ENSG00000137337	ENST00000376406	mediator of DNA damage checkpoint 1		Q14676-1		0.548628			NA	NA			MODERATE	protein_coding	HGNC:21163		NM_014641.3	ENSP00000365588	Q14676.211	tolerated(0.1)	benign(0.007)	0	0			0	0.63	FALSE	FALSE		NA
MDC1: ENST00000376406.8:c.2521G>A	MDC1: missense_variant	JURKAT	chr6	30708058	C	T	0.501	280	139	141	0/1	NA	SNV	missense_variant	ENST00000376406.8:c.2521G>A	p.E841K	MDC1	ENSG00000137337	ENST00000376406	mediator of DNA damage checkpoint 1		Q14676-1		0.471322			NA	NA			MODERATE	protein_coding	HGNC:21163		NM_014641.3	ENSP00000365588	Q14676.211	tolerated(0.27)	possibly_damaging(0.83)	0	0			0	0.63	FALSE	FALSE		NA
MDC1: ENST00000376406.8:c.2521G>A	MDC1: missense_variant	JURKAT	chr6	30708058	C	T	0.41	169	101	68	0/1	NA	SNV	missense_variant	ENST00000376406.8:c.2521G>A	p.E841K	MDC1	ENSG00000137337	ENST00000376406	mediator of DNA damage checkpoint 1		Q14676-1		0.471322			NA	NA			MODERATE	protein_coding	HGNC:21163		NM_014641.3	ENSP00000365588	Q14676.211	tolerated(0.27)	possibly_damaging(0.83)	0	0			0	0.63	FALSE	FALSE		NA
MDC1: ENST00000376406.8:c.2036_2037insG	MDC1: frameshift_variant	JURKAT	chr6	30711905	A	AC	0.26	95	71	24	0/1	NA	insertion	frameshift_variant	ENST00000376406.8:c.2036_2037insG	p.G680WfsTer6	MDC1	ENSG00000137337	ENST00000376406	mediator of DNA damage checkpoint 1		Q14676-1		0.5175	MDC1	ENSG00000137337.16	1	1			HIGH	protein_coding	HGNC:21163		NM_014641.3	ENSP00000365588	Q14676.211			0	0			0	0.63	FALSE	FALSE		NA
MDC1: ENST00000376406.8:c.2036_2037insG	MDC1: frameshift_variant	JURKAT	chr6	30711905	A	AC	0.29	49	35	14	0/1	NA	insertion	frameshift_variant	ENST00000376406.8:c.2036_2037insG	p.G680WfsTer6	MDC1	ENSG00000137337	ENST00000376406	mediator of DNA damage checkpoint 1		Q14676-1		0.5175	MDC1	ENSG00000137337.16	1	1			HIGH	protein_coding	HGNC:21163		NM_014641.3	ENSP00000365588	Q14676.211			0	0			0	0.63	FALSE	FALSE		NA
TUBB: ENST00000327892.13:c.1013G>C	TUBB: missense_variant	JURKAT	chr6	30724075	G	C	0.45	101	55	46	0/1	NA	SNV	missense_variant	ENST00000327892.13:c.1013G>C	p.S338T	TUBB	ENSG00000196230	ENST00000327892	tubulin beta class I	Tubulins			0.57606			NA	NA			MODERATE	protein_coding	HGNC:20778	COSV58357513	NM_178014.4	ENSP00000339001	P07437.244	deleterious_low_confidence(0)		0	0		1	0.88	0.115	FALSE	FALSE		NA
TUBB: ENST00000327892.13:c.1013G>C	TUBB: missense_variant	JURKAT	chr6	30724075	G	C	0.423	110	62	48	0/1	NA	SNV	missense_variant	ENST00000327892.13:c.1013G>C	p.S338T	TUBB	ENSG00000196230	ENST00000327892	tubulin beta class I	Tubulins			0.57606			NA	NA			MODERATE	protein_coding	HGNC:20778	COSV58357513	NM_178014.4	ENSP00000339001	P07437.244	deleterious_low_confidence(0)		0	0		1	0.88	0.115	FALSE	FALSE		NA
HSPA1L: ENST00000375654.5:c.1519A>G	HSPA1L: missense_variant	JURKAT	chr6	31810454	T	C	0.454	186	100	86	0/1	NA	SNV	missense_variant	ENST00000375654.5:c.1519A>G	p.N507D	HSPA1L	ENSG00000204390	ENST00000375654	heat shock protein family A (Hsp70) member 1 like	TIM23 complex Heat shock 70kDa proteins			0.478803			NA	NA			MODERATE	protein_coding	HGNC:5234	rs754272971	NM_005527.4	ENSP00000364805	P34931.204	deleterious_low_confidence(0)	probably_damaging(0.998)	3.98e-06	0			0	0.844	FALSE	FALSE		NA
HSPA1L: ENST00000375654.5:c.1519A>G	HSPA1L: missense_variant	JURKAT	chr6	31810454	T	C	0.527	179	84	95	0/1	NA	SNV	missense_variant	ENST00000375654.5:c.1519A>G	p.N507D	HSPA1L	ENSG00000204390	ENST00000375654	heat shock protein family A (Hsp70) member 1 like	TIM23 complex Heat shock 70kDa proteins			0.478803			NA	NA			MODERATE	protein_coding	HGNC:5234	rs754272971	NM_005527.4	ENSP00000364805	P34931.204	deleterious_low_confidence(0)	probably_damaging(0.998)	3.98e-06	0			0	0.844	FALSE	FALSE		NA
HSPA1L: ENST00000375654.5:c.470G>A	HSPA1L: missense_variant	JURKAT	chr6	31811503	C	T	0.206	60	48	12	0/1	NA	SNV	missense_variant	ENST00000375654.5:c.470G>A	p.R157H	HSPA1L	ENSG00000204390	ENST00000375654	heat shock protein family A (Hsp70) member 1 like	TIM23 complex Heat shock 70kDa proteins			0.456359			NA	NA			MODERATE	protein_coding	HGNC:5234	rs772111227	NM_005527.4	ENSP00000364805	P34931.204	deleterious_low_confidence(0)	probably_damaging(0.972)	3.977e-06	0			0	0.844	FALSE	FALSE		NA
HSPA1L: ENST00000375654.5:c.470G>A	HSPA1L: missense_variant	JURKAT	chr6	31811503	C	T	0.189	61	49	12	0/1	NA	SNV	missense_variant	ENST00000375654.5:c.470G>A	p.R157H	HSPA1L	ENSG00000204390	ENST00000375654	heat shock protein family A (Hsp70) member 1 like	TIM23 complex Heat shock 70kDa proteins			0.456359			NA	NA			MODERATE	protein_coding	HGNC:5234	rs772111227	NM_005527.4	ENSP00000364805	P34931.204	deleterious_low_confidence(0)	probably_damaging(0.972)	3.977e-06	0			0	0.844	FALSE	FALSE		NA
HSPA1L: ENST00000375654.5:c.215C>A	HSPA1L: missense_variant	JURKAT	chr6	31811758	G	T	0.38	199	122	77	0/1	NA	SNV	missense_variant	ENST00000375654.5:c.215C>A	p.A72D	HSPA1L	ENSG00000204390	ENST00000375654	heat shock protein family A (Hsp70) member 1 like	TIM23 complex Heat shock 70kDa proteins			0.513716			NA	NA			MODERATE	protein_coding	HGNC:5234		NM_005527.4	ENSP00000364805	P34931.204	deleterious_low_confidence(0)	possibly_damaging(0.623)	0	0			0	0.844	FALSE	FALSE		NA
HSPA1L: ENST00000375654.5:c.215C>A	HSPA1L: missense_variant	JURKAT	chr6	31811758	G	T	0.544	144	64	80	0/1	NA	SNV	missense_variant	ENST00000375654.5:c.215C>A	p.A72D	HSPA1L	ENSG00000204390	ENST00000375654	heat shock protein family A (Hsp70) member 1 like	TIM23 complex Heat shock 70kDa proteins			0.513716			NA	NA			MODERATE	protein_coding	HGNC:5234		NM_005527.4	ENSP00000364805	P34931.204	deleterious_low_confidence(0)	possibly_damaging(0.623)	0	0			0	0.844	FALSE	FALSE		NA
EFHC1: ENST00000371068.11:c.125G>A	EFHC1: missense_variant	JURKAT	chr6	52424007	G	A	0.427	134	76	58	0/1	NA	SNV	missense_variant	ENST00000371068.11:c.125G>A	p.R42H	EFHC1	ENSG00000096093	ENST00000371068	EF-hand domain containing 1	EF-hand domain containing	Q5JVL4-1	773598517	0.416459			NA	NA		SO:0001583|missense_variant,SO:0001619|non-coding_transcript_variant	MODERATE	protein_coding	HGNC:16406	rs773598517&COSV64135537	NM_018100.4	ENSP00000360107	Q5JVL4.163	tolerated(0.36)	benign(0.031)	0	6.578e-06	uncertain_significance	0&1	0	0.993	FALSE	FALSE		NA
EFHC1: ENST00000371068.11:c.125G>A	EFHC1: missense_variant	JURKAT	chr6	52424007	G	A	0.518	141	68	73	0/1	NA	SNV	missense_variant	ENST00000371068.11:c.125G>A	p.R42H	EFHC1	ENSG00000096093	ENST00000371068	EF-hand domain containing 1	EF-hand domain containing	Q5JVL4-1	773598517	0.416459			NA	NA		SO:0001583|missense_variant,SO:0001619|non-coding_transcript_variant	MODERATE	protein_coding	HGNC:16406	rs773598517&COSV64135537	NM_018100.4	ENSP00000360107	Q5JVL4.163	tolerated(0.36)	benign(0.031)	0	6.578e-06	uncertain_significance	0&1	0	0.993	FALSE	FALSE		NA
PHIP: ENST00000275034.5:c.3707G>A	PHIP: missense_variant	NALM-6	chr6	78958550	C	T	0.478	109	56	53	0/1	NA	SNV	missense_variant	ENST00000275034.5:c.3707G>A	p.R1236Q	PHIP	ENSG00000146247	ENST00000275034	pleckstrin homology domain interacting protein	DDB1 and CUL4 associated factors Bromodomain containing WD repeat domain containing			0.301746			NA	NA			MODERATE	protein_coding	HGNC:15673	rs200576047&COSV51504034	NM_017934.7	ENSP00000275034	Q8WWQ0.172	tolerated_low_confidence(0.89)	benign(0.081)	0	6.586e-06		0&1	1	0.444	FALSE	FALSE		NA
SYNCRIP: ENST00000369622.8:c.854_855insA	SYNCRIP: frameshift_variant	JURKAT	chr6	85622635	G	GT	0.407	154	91	63	0/1	NA	insertion	frameshift_variant	ENST00000369622.8:c.854_855insA	p.N285KfsTer8	SYNCRIP	ENSG00000135316	ENST00000369622	synaptotagmin binding cytoplasmic RNA interacting protein	RNA binding motif containing	O60506-1	1562086177	0.365	SYNCRIP	ENSG00000135316.19	1	1		SO:0001589|frameshift_variant	HIGH	protein_coding	HGNC:16918	rs1562086177	NM_006372.5	ENSP00000358635	O60506.211			3.98e-06	0	uncertain_significance		1	NA	FALSE	FALSE		NA
SYNCRIP: ENST00000369622.8:c.854_855insA	SYNCRIP: frameshift_variant	JURKAT	chr6	85622635	G	GT	0.541	150	67	83	0/1	NA	insertion	frameshift_variant	ENST00000369622.8:c.854_855insA	p.N285KfsTer8	SYNCRIP	ENSG00000135316	ENST00000369622	synaptotagmin binding cytoplasmic RNA interacting protein	RNA binding motif containing	O60506-1	1562086177	0.365	SYNCRIP	ENSG00000135316.19	1	1		SO:0001589|frameshift_variant	HIGH	protein_coding	HGNC:16918	rs1562086177	NM_006372.5	ENSP00000358635	O60506.211			3.98e-06	0	uncertain_significance		1	NA	FALSE	FALSE		NA
HSF2: ENST00000368455.9:c.259G>A	HSF2: missense_variant	JURKAT	chr6	122412693	G	A	0.32	80	54	26	0/1	NA	SNV	missense_variant	ENST00000368455.9:c.259G>A	p.G87S	HSF2	ENSG00000025156	ENST00000368455	heat shock transcription factor 2		Q03933-1		0.361596			NA	NA			MODERATE	protein_coding	HGNC:5225	rs754648493	NM_004506.4	ENSP00000357440	Q03933.199	deleterious(0)		3.982e-06	6.58e-06			0.92	0.115	FALSE	FALSE		NA
HSF2: ENST00000368455.9:c.259G>A	HSF2: missense_variant	JURKAT	chr6	122412693	G	A	0.496	106	52	54	0/1	NA	SNV	missense_variant	ENST00000368455.9:c.259G>A	p.G87S	HSF2	ENSG00000025156	ENST00000368455	heat shock transcription factor 2		Q03933-1		0.361596			NA	NA			MODERATE	protein_coding	HGNC:5225	rs754648493	NM_004506.4	ENSP00000357440	Q03933.199	deleterious(0)		3.982e-06	6.58e-06			0.92	0.115	FALSE	FALSE		NA
AHI1: ENST00000265602.11:c.757A>G	AHI1: missense_variant	JURKAT	chr6	135463299	T	C	0.243	122	94	28	0/1	NA	SNV	missense_variant	ENST00000265602.11:c.757A>G	p.T253A	AHI1	ENSG00000135541	ENST00000265602	Abelson helper integration site 1	WD repeat domain containing	Q8N157-1		0.309227			NA	NA			MODERATE	protein_coding	HGNC:21575	rs966319786	NM_001134831.2	ENSP00000265602	Q8N157.174	tolerated(0.1)	benign(0.027)	0	6.6e-06			0	0.998	FALSE	FALSE		NA
AHI1: ENST00000265602.11:c.757A>G	AHI1: missense_variant	JURKAT	chr6	135463299	T	C	0.235	202	154	48	0/1	NA	SNV	missense_variant	ENST00000265602.11:c.757A>G	p.T253A	AHI1	ENSG00000135541	ENST00000265602	Abelson helper integration site 1	WD repeat domain containing	Q8N157-1		0.309227			NA	NA			MODERATE	protein_coding	HGNC:21575	rs966319786	NM_001134831.2	ENSP00000265602	Q8N157.174	tolerated(0.1)	benign(0.027)	0	6.6e-06			0	0.998	FALSE	FALSE		NA
AHI1: ENST00000265602.11:c.581G>A	AHI1: missense_variant	JURKAT	chr6	135465982	C	T	0.442	117	63	54	0/1	NA	SNV	missense_variant	ENST00000265602.11:c.581G>A	p.C194Y	AHI1	ENSG00000135541	ENST00000265602	Abelson helper integration site 1	WD repeat domain containing	Q8N157-1		0.379052			NA	NA			MODERATE	protein_coding	HGNC:21575		NM_001134831.2	ENSP00000265602	Q8N157.174	deleterious(0.04)	benign(0.025)	0	0			0	0.998	FALSE	FALSE		NA
AHI1: ENST00000265602.11:c.581G>A	AHI1: missense_variant	JURKAT	chr6	135465982	C	T	0.507	204	102	102	0/1	NA	SNV	missense_variant	ENST00000265602.11:c.581G>A	p.C194Y	AHI1	ENSG00000135541	ENST00000265602	Abelson helper integration site 1	WD repeat domain containing	Q8N157-1		0.379052			NA	NA			MODERATE	protein_coding	HGNC:21575		NM_001134831.2	ENSP00000265602	Q8N157.174	deleterious(0.04)	benign(0.025)	0	0			0	0.998	FALSE	FALSE		NA
KATNA1: ENST00000367411.7:c.532G>A	KATNA1: missense_variant	JURKAT	chr6	149604752	C	T	0.416	140	84	56	0/1	NA	SNV	missense_variant	ENST00000367411.7:c.532G>A	p.E178K	KATNA1	ENSG00000186625	ENST00000367411	katanin catalytic subunit A1	AAA ATPases	O75449-1		0.411471			NA	NA			MODERATE	protein_coding	HGNC:6216	COSV59501492	NM_007044.4	ENSP00000356381	O75449.182	deleterious_low_confidence(0.01)	benign(0.364)	0	0		1	0	0.328	FALSE	FALSE		NA
KATNA1: ENST00000367411.7:c.532G>A	KATNA1: missense_variant	JURKAT	chr6	149604752	C	T	0.548	129	59	70	0/1	NA	SNV	missense_variant	ENST00000367411.7:c.532G>A	p.E178K	KATNA1	ENSG00000186625	ENST00000367411	katanin catalytic subunit A1	AAA ATPases	O75449-1		0.411471			NA	NA			MODERATE	protein_coding	HGNC:6216	COSV59501492	NM_007044.4	ENSP00000356381	O75449.182	deleterious_low_confidence(0.01)	benign(0.364)	0	0		1	0	0.328	FALSE	FALSE		NA
TULP4: ENST00000367097.8:c.439G>A	TULP4: missense_variant	JURKAT	chr6	158429793	G	A	0.418	200	115	85	0/1	NA	SNV	missense_variant	ENST00000367097.8:c.439G>A	p.G147R	TULP4	ENSG00000130338	ENST00000367097	tubby like protein 4	WD repeat domain containing	Q9NRJ4-1		0.431421			NA	NA			MODERATE	protein_coding	HGNC:15530		NM_020245.5	ENSP00000356064	Q9NRJ4.180	deleterious_low_confidence(0)	probably_damaging(0.999)	0	0			1	0.11	FALSE	FALSE		NA
TULP4: ENST00000367097.8:c.439G>A	TULP4: missense_variant	JURKAT	chr6	158429793	G	A	0.471	160	85	75	0/1	NA	SNV	missense_variant	ENST00000367097.8:c.439G>A	p.G147R	TULP4	ENSG00000130338	ENST00000367097	tubby like protein 4	WD repeat domain containing	Q9NRJ4-1		0.431421			NA	NA			MODERATE	protein_coding	HGNC:15530		NM_020245.5	ENSP00000356064	Q9NRJ4.180	deleterious_low_confidence(0)	probably_damaging(0.999)	0	0			1	0.11	FALSE	FALSE		NA
TULP4: ENST00000367097.8:c.4461del	TULP4: frameshift_variant	JURKAT	chr6	158504118	CG	C	0.454	9	5	4	0/1	NA	deletion	frameshift_variant	ENST00000367097.8:c.4461del	p.R1488GfsTer2	TULP4	ENSG00000130338	ENST00000367097	tubby like protein 4	WD repeat domain containing	Q9NRJ4-1		0.610973			NA	NA			HIGH	protein_coding	HGNC:15530	rs749489411	NM_020245.5	ENSP00000356064	Q9NRJ4.180			0	0			1	0.11	FALSE	FALSE		NA
SLC22A3: ENST00000275300.3:c.97G>A	SLC22A3: missense_variant	JURKAT	chr6	160348516	G	A	0.539	25	11	14	0/1	NA	SNV	missense_variant	ENST00000275300.3:c.97G>A	p.A33T	SLC22A3	ENSG00000146477	ENST00000275300	solute carrier family 22 member 3	Solute carriers			0.758105			NA	NA			MODERATE	protein_coding	HGNC:10967		NM_021977.4	ENSP00000275300	O75751.168	tolerated(0.35)	benign(0.038)	0	0			0	0.682	FALSE	FALSE		NA
SLC22A3: ENST00000275300.3:c.97G>A	SLC22A3: missense_variant	JURKAT	chr6	160348516	G	A	0.507	13	7	6	0/1	NA	SNV	missense_variant	ENST00000275300.3:c.97G>A	p.A33T	SLC22A3	ENSG00000146477	ENST00000275300	solute carrier family 22 member 3	Solute carriers			0.758105			NA	NA			MODERATE	protein_coding	HGNC:10967		NM_021977.4	ENSP00000275300	O75751.168	tolerated(0.35)	benign(0.038)	0	0			0	0.682	FALSE	FALSE		NA
MAD1L1: ENST00000265854.12:c.1889G>A	MAD1L1: missense_variant	NALM-6	chr7	1898309	C	T	0.506	78	37	41	0/1	NA	SNV	missense_variant	ENST00000265854.12:c.1889G>A	p.R630H	MAD1L1	ENSG00000002822	ENST00000265854	mitotic arrest deficient 1 like 1		Q9Y6D9-1		0.645885			NA	NA			MODERATE	protein_coding	HGNC:6762	rs776471145&COSV56230581	NM_001013836.2	ENSP00000265854	Q9Y6D9.192	deleterious(0.02)	probably_damaging(1)	8.024e-06	0		0&1	0	0.924	FALSE	FALSE	ENST00000265854;ENST00000402746;ENST00000399654;ENST00000406869;ENST00000450235;ENST00000437877;	NA
KBTBD2: ENST00000304056.9:c.99A>G	KBTBD2: missense_variant	JURKAT	chr7	32879506	T	C	0.5	28	14	14	0/1	NA	SNV	missense_variant	ENST00000304056.9:c.99A>G	p.I33M	KBTBD2	ENSG00000170852	ENST00000304056	kelch repeat and BTB domain containing 2	BTB domain containing			0.336658			NA	NA			MODERATE	protein_coding	HGNC:21751		NM_015483.3	ENSP00000302586	Q8IY47.157	deleterious(0)	possibly_damaging(0.54)	0	0			0.99	0.145	FALSE	FALSE		NA
KBTBD2: ENST00000304056.9:c.99A>G	KBTBD2: missense_variant	JURKAT	chr7	32879506	T	C	0.569	54	23	31	0/1	NA	SNV	missense_variant	ENST00000304056.9:c.99A>G	p.I33M	KBTBD2	ENSG00000170852	ENST00000304056	kelch repeat and BTB domain containing 2	BTB domain containing			0.336658			NA	NA			MODERATE	protein_coding	HGNC:21751		NM_015483.3	ENSP00000302586	Q8IY47.157	deleterious(0)	possibly_damaging(0.54)	0	0			0.99	0.145	FALSE	FALSE		NA
CLIP2: ENST00000223398.11:c.340G>A	CLIP2: missense_variant	JURKAT	chr7	74338666	G	A	0.714	5	1	4	0/1	NA	SNV	missense_variant	ENST00000223398.11:c.340G>A	p.D114N	CLIP2	ENSG00000106665	ENST00000223398	CAP-Gly domain containing linker protein 2		Q9UDT6-1		0.693267			NA	NA			MODERATE	protein_coding	HGNC:2586	rs899051453	NM_003388.5	ENSP00000223398	Q9UDT6.170	tolerated(0.4)		0	0			1	0.127	FALSE	FALSE		NA
CLIP2: ENST00000223398.11:c.340G>A	CLIP2: missense_variant	JURKAT	chr7	74338666	G	A	0.5	4	2	2	0/1	NA	SNV	missense_variant	ENST00000223398.11:c.340G>A	p.D114N	CLIP2	ENSG00000106665	ENST00000223398	CAP-Gly domain containing linker protein 2		Q9UDT6-1		0.693267			NA	NA			MODERATE	protein_coding	HGNC:2586	rs899051453	NM_003388.5	ENSP00000223398	Q9UDT6.170	tolerated(0.4)		0	0			1	0.127	FALSE	FALSE		NA
PHTF2: ENST00000416283.6:c.457G>A	PHTF2: missense_variant	JURKAT	chr7	77908804	G	A	0.406	32	20	12	0/1	NA	SNV	missense_variant	ENST00000416283.6:c.457G>A	p.V153I	PHTF2	ENSG00000006576	ENST00000416283	putative homeodomain transcription factor 2		Q8N3S3-1		0.349127			NA	NA			MODERATE	protein_coding	HGNC:13411			ENSP00000400958	Q8N3S3.137	tolerated(0.07)	benign(0.041)	0	0			0.02	0.142	FALSE	FALSE		NA
PHTF2: ENST00000416283.6:c.457G>A	PHTF2: missense_variant	JURKAT	chr7	77908804	G	A	0.511	93	47	46	0/1	NA	SNV	missense_variant	ENST00000416283.6:c.457G>A	p.V153I	PHTF2	ENSG00000006576	ENST00000416283	putative homeodomain transcription factor 2		Q8N3S3-1		0.349127			NA	NA			MODERATE	protein_coding	HGNC:13411			ENSP00000400958	Q8N3S3.137	tolerated(0.07)	benign(0.041)	0	0			0.02	0.142	FALSE	FALSE		NA
ADAM22: ENST00000413139.2:c.607+1G>A	ADAM22: splice_donor_variant	JURKAT	chr7	88116815	G	A	0.361	38	25	13	0/1	NA	SNV	splice_donor_variant	ENST00000413139.2:c.607+1G>A		ADAM22	ENSG00000008277	ENST00000413139	ADAM metallopeptidase domain 22	ADAM metallopeptidase domain containing			0.379052	ADAM22	ENSG00000008277.15	1	1			HIGH	protein_coding	HGNC:201		NM_001324418.2	ENSP00000412085				0	0			1	0.768	FALSE	FALSE		NA
ADAM22: ENST00000413139.2:c.607+1G>A	ADAM22: splice_donor_variant	JURKAT	chr7	88116815	G	A	0.572	26	11	15	0/1	NA	SNV	splice_donor_variant	ENST00000413139.2:c.607+1G>A		ADAM22	ENSG00000008277	ENST00000413139	ADAM metallopeptidase domain 22	ADAM metallopeptidase domain containing			0.379052	ADAM22	ENSG00000008277.15	1	1			HIGH	protein_coding	HGNC:201		NM_001324418.2	ENSP00000412085				0	0			1	0.768	FALSE	FALSE		NA
MCM7: ENST00000303887.10:c.1397C>T	MCM7: missense_variant	JURKAT	chr7	100095972	G	A	0.478	57	30	27	0/1	NA	SNV	missense_variant	ENST00000303887.10:c.1397C>T	p.T466I	MCM7	ENSG00000166508	ENST00000303887	minichromosome maintenance complex component 7	Protein phosphatase 1 regulatory subunits MCM family	P33993-1		0.618454			NA	NA			MODERATE	protein_coding	HGNC:6950		NM_005916.5	ENSP00000307288	P33993.228	deleterious(0)	probably_damaging(0.993)	0	0			0	0.98	FALSE	FALSE		NA
MCM7: ENST00000303887.10:c.1397C>T	MCM7: missense_variant	JURKAT	chr7	100095972	G	A	0.454	38	21	17	0/1	NA	SNV	missense_variant	ENST00000303887.10:c.1397C>T	p.T466I	MCM7	ENSG00000166508	ENST00000303887	minichromosome maintenance complex component 7	Protein phosphatase 1 regulatory subunits MCM family	P33993-1		0.618454			NA	NA			MODERATE	protein_coding	HGNC:6950		NM_005916.5	ENSP00000307288	P33993.228	deleterious(0)	probably_damaging(0.993)	0	0			0	0.98	FALSE	FALSE		NA
MEPCE: ENST00000310512.4:c.1451G>A	MEPCE: missense_variant	JURKAT	chr7	100431469	G	A	0.51	50	24	26	0/1	NA	SNV	missense_variant	ENST00000310512.4:c.1451G>A	p.R484H	MEPCE	ENSG00000146834	ENST00000310512	methylphosphate capping enzyme	Seven-beta-strand methyltransferase motif containing	Q7L2J0-1		0.613466			NA	NA			MODERATE	protein_coding	HGNC:20247	COSV52768968	NM_019606.6	ENSP00000308546	Q7L2J0.172	deleterious(0)	probably_damaging(0.963)	0	0		1	1	NA	FALSE	FALSE		NA
MEPCE: ENST00000310512.4:c.1451G>A	MEPCE: missense_variant	JURKAT	chr7	100431469	G	A	0.629	34	12	22	0/1	NA	SNV	missense_variant	ENST00000310512.4:c.1451G>A	p.R484H	MEPCE	ENSG00000146834	ENST00000310512	methylphosphate capping enzyme	Seven-beta-strand methyltransferase motif containing	Q7L2J0-1		0.613466			NA	NA			MODERATE	protein_coding	HGNC:20247	COSV52768968	NM_019606.6	ENSP00000308546	Q7L2J0.172	deleterious(0)	probably_damaging(0.963)	0	0		1	1	NA	FALSE	FALSE		NA
MET: ENST00000397752.8:c.476A>G	MET: missense_variant	JURKAT	chr7	116699560	A	G	0.193	143	116	27	0/1	NA	SNV	missense_variant	ENST00000397752.8:c.476A>G	p.H159R	MET	ENSG00000105976	ENST00000397752	MET proto-oncogene, receptor tyrosine kinase	Deafness associated genes Receptor Tyrosine Kinases	P08581-1		0.466334			NA	NA			MODERATE	protein_coding	HGNC:7029		NM_000245.4	ENSP00000380860	P08581.268	tolerated(0.56)	benign(0.01)	0	0			1	0.442	FALSE	FALSE		NA
MET: ENST00000397752.8:c.476A>G	MET: missense_variant	JURKAT	chr7	116699560	A	G	0.227	130	102	28	0/1	NA	SNV	missense_variant	ENST00000397752.8:c.476A>G	p.H159R	MET	ENSG00000105976	ENST00000397752	MET proto-oncogene, receptor tyrosine kinase	Deafness associated genes Receptor Tyrosine Kinases	P08581-1		0.466334			NA	NA			MODERATE	protein_coding	HGNC:7029		NM_000245.4	ENSP00000380860	P08581.268	tolerated(0.56)	benign(0.01)	0	0			1	0.442	FALSE	FALSE		NA
MET: ENST00000397752.8:c.3933del	MET: frameshift_variant	JURKAT	chr7	116795785	AC	A	0.436	154	91	63	0/1	NA	deletion	frameshift_variant	ENST00000397752.8:c.3933del	p.L1312YfsTer4	MET	ENSG00000105976	ENST00000397752	MET proto-oncogene, receptor tyrosine kinase	Deafness associated genes Receptor Tyrosine Kinases	P08581-1		0.436409	MET	ENSG00000105976.16	1	1			HIGH	protein_coding	HGNC:7029		NM_000245.4	ENSP00000380860	P08581.268			0	0			1	0.442	TRUE	FALSE		NA
MET: ENST00000397752.8:c.3933del	MET: frameshift_variant	JURKAT	chr7	116795785	AC	A	0.5	133	65	68	0/1	NA	deletion	frameshift_variant	ENST00000397752.8:c.3933del	p.L1312YfsTer4	MET	ENSG00000105976	ENST00000397752	MET proto-oncogene, receptor tyrosine kinase	Deafness associated genes Receptor Tyrosine Kinases	P08581-1		0.436409	MET	ENSG00000105976.16	1	1			HIGH	protein_coding	HGNC:7029		NM_000245.4	ENSP00000380860	P08581.268			0	0			1	0.442	TRUE	FALSE		NA
CALD1: ENST00000361675.7:c.677T>C	CALD1: missense_variant	HA1E	chr7	134933446	T	C	0.501	295	146	149	0/1	NA	SNV	missense_variant	ENST00000361675.7:c.677T>C	p.M226T	CALD1	ENSG00000122786	ENST00000361675	caldesmon 1		Q05682-1		0.441397			NA	NA			MODERATE	protein_coding	HGNC:1441	rs767233502	NM_033138.4	ENSP00000354826	Q05682.205	tolerated_low_confidence(0.6)	unknown(0)	4.033e-06	6.59e-06			1	0.714	FALSE	FALSE		NA
MNX1: ENST00000252971.11:c.617G>A	MNX1: missense_variant	JURKAT	chr7	157009734	C	T	0.199	18	15	3	0/1	NA	SNV	missense_variant	ENST00000252971.11:c.617G>A	p.G206D	MNX1	ENSG00000130675	ENST00000252971	motor neuron and pancreas homeobox 1	HOXL subclass homeoboxes	P50219-1		0.755611			NA	NA			MODERATE	protein_coding	HGNC:4979		NM_005515.4	ENSP00000252971	P50219.182	deleterious(0)	benign(0.198)	0	0			NA	NA	FALSE	FALSE		NA
MNX1: ENST00000252971.11:c.370G>A	MNX1: missense_variant	HA1E	chr7	157009981	C	T	0.5	3	1	2	0/1	NA	SNV	missense_variant	ENST00000252971.11:c.370G>A	p.A124T	MNX1	ENSG00000130675	ENST00000252971	motor neuron and pancreas homeobox 1	HOXL subclass homeoboxes	P50219-1		0.837905			NA	NA			MODERATE	protein_coding	HGNC:4979		NM_005515.4	ENSP00000252971	P50219.182	tolerated(0.45)	unknown(0)	0	0			NA	NA	FALSE	FALSE		NA
CSGALNACT1: ENST00000692225.2:c.1594del	CSGALNACT1: frameshift_variant	JURKAT	chr8	19405784	GT	G	0.268	103	77	26	0/1	NA	deletion	frameshift_variant	ENST00000692225.2:c.1594del	p.T532HfsTer43	CSGALNACT1	ENSG00000147408	ENST00000692225	chondroitin sulfate N-acetylgalactosaminyltransferase 1	Beta 4-glycosyltransferases	Q8TDX6-1		0.488778			NA	NA			HIGH	protein_coding	HGNC:24290		NM_001354483.2	ENSP00000509853	Q8TDX6.165			0	0			0	0.799	FALSE	FALSE		NA
CSGALNACT1: ENST00000692225.2:c.1594del	CSGALNACT1: frameshift_variant	JURKAT	chr8	19405784	GT	G	0.352	76	50	26	0/1	NA	deletion	frameshift_variant	ENST00000692225.2:c.1594del	p.T532HfsTer43	CSGALNACT1	ENSG00000147408	ENST00000692225	chondroitin sulfate N-acetylgalactosaminyltransferase 1	Beta 4-glycosyltransferases	Q8TDX6-1		0.488778			NA	NA			HIGH	protein_coding	HGNC:24290		NM_001354483.2	ENSP00000509853	Q8TDX6.165			0	0			0	0.799	FALSE	FALSE		NA
KCTD9: ENST00000221200.9:c.695G>A	KCTD9: missense_variant	JURKAT	chr8	25435481	C	T	0.288	54	38	16	0/1	NA	SNV	missense_variant	ENST00000221200.9:c.695G>A	p.R232H	KCTD9	ENSG00000104756	ENST00000221200	potassium channel tetramerization domain containing 9	BTB domain containing			0.349127			NA	NA			MODERATE	protein_coding	HGNC:22401	COSV55339708	NM_017634.4	ENSP00000221200	Q7L273.150	tolerated(0.07)	probably_damaging(0.953)	0	0		1	0.07	0.496	FALSE	FALSE		NA
KCTD9: ENST00000221200.9:c.695G>A	KCTD9: missense_variant	JURKAT	chr8	25435481	C	T	0.191	138	113	25	0/1	NA	SNV	missense_variant	ENST00000221200.9:c.695G>A	p.R232H	KCTD9	ENSG00000104756	ENST00000221200	potassium channel tetramerization domain containing 9	BTB domain containing			0.349127			NA	NA			MODERATE	protein_coding	HGNC:22401	COSV55339708	NM_017634.4	ENSP00000221200	Q7L273.150	tolerated(0.07)	probably_damaging(0.953)	0	0		1	0.07	0.496	FALSE	FALSE		NA
CDCA2: ENST00000330560.8:c.478A>G	CDCA2: missense_variant	U-937	chr8	25466265	A	G	0.637	70	25	45	0/1	NA	SNV	missense_variant	ENST00000330560.8:c.478A>G	p.K160E	CDCA2	ENSG00000184661	ENST00000330560	cell division cycle associated 2	Protein phosphatase 1 regulatory subunits	Q69YH5-1		0.354115			NA	NA			MODERATE	protein_coding	HGNC:14623		NM_152562.4	ENSP00000328228	Q69YH5.137	tolerated(0.07)	benign(0.369)	0	0			0	0.907	FALSE	FALSE		NA
CDCA2: ENST00000330560.8:c.662T>C	CDCA2: missense_variant	NALM-6	chr8	25468340	T	C	0.449	136	75	61	0/1	NA	SNV	missense_variant	ENST00000330560.8:c.662T>C	p.V221A	CDCA2	ENSG00000184661	ENST00000330560	cell division cycle associated 2	Protein phosphatase 1 regulatory subunits	Q69YH5-1		0.394015			NA	NA			MODERATE	protein_coding	HGNC:14623	COSV57948931	NM_152562.4	ENSP00000328228	Q69YH5.137	tolerated(0.89)	benign(0)	0	0		1	0	0.907	FALSE	FALSE		NA
CDCA2: ENST00000330560.8:c.944G>A	CDCA2: missense_variant	JURKAT	chr8	25480036	G	A	0.485	69	36	33	0/1	NA	SNV	missense_variant	ENST00000330560.8:c.944G>A	p.C315Y	CDCA2	ENSG00000184661	ENST00000330560	cell division cycle associated 2	Protein phosphatase 1 regulatory subunits	Q69YH5-1		0.411471			NA	NA			MODERATE	protein_coding	HGNC:14623		NM_152562.4	ENSP00000328228	Q69YH5.137	tolerated(0.21)	benign(0)	0	0			0	0.907	FALSE	FALSE		NA
CDCA2: ENST00000330560.8:c.944G>A	CDCA2: missense_variant	JURKAT	chr8	25480036	G	A	0.513	73	35	38	0/1	NA	SNV	missense_variant	ENST00000330560.8:c.944G>A	p.C315Y	CDCA2	ENSG00000184661	ENST00000330560	cell division cycle associated 2	Protein phosphatase 1 regulatory subunits	Q69YH5-1		0.411471			NA	NA			MODERATE	protein_coding	HGNC:14623		NM_152562.4	ENSP00000328228	Q69YH5.137	tolerated(0.21)	benign(0)	0	0			0	0.907	FALSE	FALSE		NA
PPP2R2A: ENST00000380737.8:c.595C>T	PPP2R2A: missense_variant	JURKAT	chr8	26361109	C	T	0.394	129	79	50	0/1	NA	SNV	missense_variant	ENST00000380737.8:c.595C>T	p.R199W	PPP2R2A	ENSG00000221914	ENST00000380737	protein phosphatase 2 regulatory subunit Balpha	Protein phosphatase 2 regulatory subunits WD repeat domain containing	P63151-1		0.336658			NA	NA			MODERATE	protein_coding	HGNC:9304	rs149032179	NM_002717.4	ENSP00000370113	P63151.178	deleterious_low_confidence(0)	probably_damaging(1)	4.286e-06	6.576e-06			0.96	0.402	FALSE	FALSE		NA
PPP2R2A: ENST00000380737.8:c.595C>T	PPP2R2A: missense_variant	JURKAT	chr8	26361109	C	T	0.483	116	60	56	0/1	NA	SNV	missense_variant	ENST00000380737.8:c.595C>T	p.R199W	PPP2R2A	ENSG00000221914	ENST00000380737	protein phosphatase 2 regulatory subunit Balpha	Protein phosphatase 2 regulatory subunits WD repeat domain containing	P63151-1		0.336658			NA	NA			MODERATE	protein_coding	HGNC:9304	rs149032179	NM_002717.4	ENSP00000370113	P63151.178	deleterious_low_confidence(0)	probably_damaging(1)	4.286e-06	6.576e-06			0.96	0.402	FALSE	FALSE		NA
ELP3: ENST00000256398.13:c.1090C>T	ELP3: stop_gained	NALM-6	chr8	28137881	C	T	0.436	55	31	24	0/1	NA	SNV	stop_gained	ENST00000256398.13:c.1090C>T	p.R364Ter	ELP3	ENSG00000134014	ENST00000256398	elongator acetyltransferase complex subunit 3	Lysine acetyltransferases Elongator acetyltransferase complex GCN5 related N-acetyltransferases	Q9H9T3-1		0.418953	ELP3	ENSG00000134014.18	1	1	(ELP3|ENSG00000134014.18|1|1.00)		HIGH	protein_coding	HGNC:20696	rs979470376	NM_018091.6	ENSP00000256398	Q9H9T3.183			0	6.577e-06			0	0.42	FALSE	FALSE		NA
PRKDC: ENST00000314191.7:c.5648G>A	PRKDC: missense_variant	JURKAT	chr8	47863501	C	T	0.456	185	100	85	0/1	NA	SNV	missense_variant	ENST00000314191.7:c.5648G>A	p.R1883H	PRKDC	ENSG00000253729	ENST00000314191	protein kinase, DNA-activated, catalytic polypeptide		P78527-1		0.266833			NA	NA			MODERATE	protein_coding	HGNC:9413	COSV58048425	NM_006904.7	ENSP00000313420	P78527.231	deleterious_low_confidence(0)	probably_damaging(0.964)	0	0		1	1	NA	FALSE	FALSE		NA
PRKDC: ENST00000314191.7:c.5648G>A	PRKDC: missense_variant	JURKAT	chr8	47863501	C	T	0.431	299	170	129	0/1	NA	SNV	missense_variant	ENST00000314191.7:c.5648G>A	p.R1883H	PRKDC	ENSG00000253729	ENST00000314191	protein kinase, DNA-activated, catalytic polypeptide		P78527-1		0.266833			NA	NA			MODERATE	protein_coding	HGNC:9413	COSV58048425	NM_006904.7	ENSP00000313420	P78527.231	deleterious_low_confidence(0)	probably_damaging(0.964)	0	0		1	1	NA	FALSE	FALSE		NA
SQLE: ENST00000265896.10:c.146G>A	SQLE: missense_variant	JURKAT	chr8	124999549	G	A	0.475	42	21	21	0/1	NA	SNV	missense_variant	ENST00000265896.10:c.146G>A	p.R49Q	SQLE	ENSG00000104549	ENST00000265896	squalene epoxidase				0.546135			NA	NA			MODERATE	protein_coding	HGNC:11279		NM_003129.4	ENSP00000265896	Q14534.186	tolerated_low_confidence(0.11)	benign(0.298)	0	0			0.91	0.303	FALSE	FALSE		NA
SQLE: ENST00000265896.10:c.146G>A	SQLE: missense_variant	JURKAT	chr8	124999549	G	A	0.444	71	39	32	0/1	NA	SNV	missense_variant	ENST00000265896.10:c.146G>A	p.R49Q	SQLE	ENSG00000104549	ENST00000265896	squalene epoxidase				0.546135			NA	NA			MODERATE	protein_coding	HGNC:11279		NM_003129.4	ENSP00000265896	Q14534.186	tolerated_low_confidence(0.11)	benign(0.298)	0	0			0.91	0.303	FALSE	FALSE		NA
RHPN1: ENST00000289013.11:c.1270C>T	RHPN1: missense_variant	JURKAT	chr8	143380642	C	T	0.556	16	7	9	0/1	NA	SNV	missense_variant	ENST00000289013.11:c.1270C>T	p.H424Y	RHPN1	ENSG00000158106	ENST00000289013	rhophilin Rho GTPase binding protein 1	PDZ domain containing			0.685786			NA	NA			MODERATE	protein_coding	HGNC:19973		NM_052924.3	ENSP00000289013	Q8TCX5.157	tolerated(0.11)	probably_damaging(0.996)	0	0			0	0.818	FALSE	FALSE		NA
RHPN1: ENST00000289013.11:c.1855C>T	RHPN1: missense_variant	JURKAT	chr8	143382493	C	T	0.291	16	12	4	0/1	NA	SNV	missense_variant	ENST00000289013.11:c.1855C>T	p.H619Y	RHPN1	ENSG00000158106	ENST00000289013	rhophilin Rho GTPase binding protein 1	PDZ domain containing			0.688279			NA	NA			MODERATE	protein_coding	HGNC:19973		NM_052924.3	ENSP00000289013	Q8TCX5.157	tolerated(0.62)	benign(0.189)	0	0			0	0.818	FALSE	FALSE		NA
RHPN1: ENST00000289013.11:c.1855C>T	RHPN1: missense_variant	JURKAT	chr8	143382493	C	T	0.269	13	10	3	0/1	NA	SNV	missense_variant	ENST00000289013.11:c.1855C>T	p.H619Y	RHPN1	ENSG00000158106	ENST00000289013	rhophilin Rho GTPase binding protein 1	PDZ domain containing			0.688279			NA	NA			MODERATE	protein_coding	HGNC:19973		NM_052924.3	ENSP00000289013	Q8TCX5.157	tolerated(0.62)	benign(0.189)	0	0			0	0.818	FALSE	FALSE		NA
RECQL4: ENST00000617875.6:c.2212A>C	RECQL4: missense_variant	JURKAT	chr8	144513469	T	G	0.309	46	34	12	0/1	NA	SNV	missense_variant	ENST00000617875.6:c.2212A>C	p.K738Q	RECQL4	ENSG00000160957	ENST00000617875	RecQ like helicase 4	RecQ like helicases			0.660848			NA	NA			MODERATE	protein_coding	HGNC:9949		NM_004260.4	ENSP00000482313	O94761.202	deleterious(0.02)	benign(0.237)	0	0			NA	NA	FALSE	FALSE		NA
RECQL4: ENST00000617875.6:c.2212A>C	RECQL4: missense_variant	JURKAT	chr8	144513469	T	G	0.179	42	36	6	0/1	NA	SNV	missense_variant	ENST00000617875.6:c.2212A>C	p.K738Q	RECQL4	ENSG00000160957	ENST00000617875	RecQ like helicase 4	RecQ like helicases			0.660848			NA	NA			MODERATE	protein_coding	HGNC:9949		NM_004260.4	ENSP00000482313	O94761.202	deleterious(0.02)	benign(0.237)	0	0			NA	NA	FALSE	FALSE		NA
RECQL4: ENST00000617875.6:c.610del	RECQL4: frameshift_variant	JURKAT	chr8	144516508	GC	G	0.284	15	11	4	0/1	NA	deletion	frameshift_variant	ENST00000617875.6:c.610del	p.A204PfsTer9	RECQL4	ENSG00000160957	ENST00000617875	RecQ like helicase 4	RecQ like helicases			0.625935	RECQL4	ENSG00000160957.15	1	1			HIGH	protein_coding	HGNC:9949	rs1564807934	NM_004260.4	ENSP00000482313	O94761.202			0	0			NA	NA	FALSE	TRUE		NA
RECQL4: ENST00000617875.6:c.610del	RECQL4: frameshift_variant	JURKAT	chr8	144516508	GC	G	0.273	51	38	13	0/1	NA	deletion	frameshift_variant	ENST00000617875.6:c.610del	p.A204PfsTer9	RECQL4	ENSG00000160957	ENST00000617875	RecQ like helicase 4	RecQ like helicases			0.625935	RECQL4	ENSG00000160957.15	1	1			HIGH	protein_coding	HGNC:9949	rs1564807934	NM_004260.4	ENSP00000482313	O94761.202			0	0			NA	NA	FALSE	TRUE		NA
FANCG: ENST00000378643.8:c.958C>T	FANCG: stop_gained	JURKAT	chr9	35076550	G	A	0.271	73	55	18	0/1	NA	SNV	stop_gained	ENST00000378643.8:c.958C>T	p.Q320Ter	FANCG	ENSG00000221829	ENST00000378643	Fanconi anemia complementation group G	Fanconi anemia complementation groups			0.503741	FANCG	ENSG00000221829.11	1	1	(FANCG|ENSG00000221829.11|1|1.00)		HIGH	protein_coding	HGNC:3588		NM_004629.2	ENSP00000367910	O15287.208			0	0			0	0.873	FALSE	FALSE		NA
FANCG: ENST00000378643.8:c.958C>T	FANCG: stop_gained	JURKAT	chr9	35076550	G	A	0.264	89	66	23	0/1	NA	SNV	stop_gained	ENST00000378643.8:c.958C>T	p.Q320Ter	FANCG	ENSG00000221829	ENST00000378643	Fanconi anemia complementation group G	Fanconi anemia complementation groups			0.503741	FANCG	ENSG00000221829.11	1	1	(FANCG|ENSG00000221829.11|1|1.00)		HIGH	protein_coding	HGNC:3588		NM_004629.2	ENSP00000367910	O15287.208			0	0			0	0.873	FALSE	FALSE		NA
MELK: ENST00000298048.7:c.517G>A	MELK: missense_variant	JURKAT	chr9	36599436	G	A	0.398	128	73	55	0/1	NA	SNV	missense_variant	ENST00000298048.7:c.517G>A	p.A173T	MELK	ENSG00000165304	ENST00000298048	maternal embryonic leucine zipper kinase		Q14680-1		0.371571			NA	NA			MODERATE	protein_coding	HGNC:16870		NM_014791.4	ENSP00000298048	Q14680.201	deleterious(0)	probably_damaging(0.953)	0	0			0	0.916	FALSE	FALSE		NA
MELK: ENST00000298048.7:c.517G>A	MELK: missense_variant	JURKAT	chr9	36599436	G	A	0.485	115	61	54	0/1	NA	SNV	missense_variant	ENST00000298048.7:c.517G>A	p.A173T	MELK	ENSG00000165304	ENST00000298048	maternal embryonic leucine zipper kinase		Q14680-1		0.371571			NA	NA			MODERATE	protein_coding	HGNC:16870		NM_014791.4	ENSP00000298048	Q14680.201	deleterious(0)	probably_damaging(0.953)	0	0			0	0.916	FALSE	FALSE		NA
KLF9: ENST00000377126.4:c.217T>C	KLF9: missense_variant	JURKAT	chr9	70413147	A	G	0.462	65	35	30	0/1	NA	SNV	missense_variant	ENST00000377126.4:c.217T>C	p.Y73H	KLF9	ENSG00000119138	ENST00000377126	Kruppel like factor 9	Kruppel like factors Zinc fingers C2H2-type			0.630923			NA	NA			MODERATE	protein_coding	HGNC:1123	COSV65807495	NM_001206.4	ENSP00000366330	Q13886.178	tolerated(0.51)	benign(0.019)	0	0		1	0.88	NA	FALSE	FALSE		NA
KLF9: ENST00000377126.4:c.217T>C	KLF9: missense_variant	JURKAT	chr9	70413147	A	G	0.421	60	36	24	0/1	NA	SNV	missense_variant	ENST00000377126.4:c.217T>C	p.Y73H	KLF9	ENSG00000119138	ENST00000377126	Kruppel like factor 9	Kruppel like factors Zinc fingers C2H2-type			0.630923			NA	NA			MODERATE	protein_coding	HGNC:1123	COSV65807495	NM_001206.4	ENSP00000366330	Q13886.178	tolerated(0.51)	benign(0.019)	0	0		1	0.88	NA	FALSE	FALSE		NA
GADD45G: ENST00000252506.11:c.223C>T	GADD45G: stop_gained	JURKAT	chr9	89605734	C	T	0.483	62	32	30	0/1	NA	SNV	stop_gained	ENST00000252506.11:c.223C>T	p.Q75Ter	GADD45G	ENSG00000130222	ENST00000252506	growth arrest and DNA damage inducible gamma				0.670823	GADD45G	ENSG00000130222.11	1	1	(GADD45G|ENSG00000130222.11|1|1.00)		HIGH	protein_coding	HGNC:4097		NM_006705.4	ENSP00000252506	O95257.168			0	0			0.72	NA	FALSE	FALSE		NA
GADD45G: ENST00000252506.11:c.223C>T	GADD45G: stop_gained	JURKAT	chr9	89605734	C	T	0.464	28	14	14	0/1	NA	SNV	stop_gained	ENST00000252506.11:c.223C>T	p.Q75Ter	GADD45G	ENSG00000130222	ENST00000252506	growth arrest and DNA damage inducible gamma				0.670823	GADD45G	ENSG00000130222.11	1	1	(GADD45G|ENSG00000130222.11|1|1.00)		HIGH	protein_coding	HGNC:4097		NM_006705.4	ENSP00000252506	O95257.168			0	0			0.72	NA	FALSE	FALSE		NA
CDC14B: ENST00000375241.6:c.92T>A	CDC14B: missense_variant	NALM-6	chr9	96619287	A	T	0.302	21	15	6	0/1	NA	SNV	missense_variant	ENST00000375241.6:c.92T>A	p.I31N	CDC14B	ENSG00000081377	ENST00000375241	cell division cycle 14B	CDC14 phosphatases	O60729-1		0.790524			NA	NA			MODERATE	protein_coding	HGNC:1719		NM_033331.4	ENSP00000364389	O60729.173	tolerated_low_confidence(0.21)	benign(0)	0	0			0.58	0.125	FALSE	FALSE		NA
ANP32B: ENST00000339399.5:c.215G>A	ANP32B: missense_variant	JURKAT	chr9	97998566	G	A	0.382	102	65	37	0/1	NA	SNV	missense_variant	ENST00000339399.5:c.215G>A	p.S72N	ANP32B	ENSG00000136938	ENST00000339399	acidic nuclear phosphoprotein 32 family member B	ANP32 acidic nuclear phosphoproteins	Q92688-1		0.334165			NA	NA			MODERATE	protein_coding	HGNC:16677		NM_006401.3	ENSP00000345848	Q92688.194	deleterious_low_confidence(0)		0	0			0.96	NA	FALSE	FALSE		NA
ANP32B: ENST00000339399.5:c.215G>A	ANP32B: missense_variant	JURKAT	chr9	97998566	G	A	0.567	112	51	61	0/1	NA	SNV	missense_variant	ENST00000339399.5:c.215G>A	p.S72N	ANP32B	ENSG00000136938	ENST00000339399	acidic nuclear phosphoprotein 32 family member B	ANP32 acidic nuclear phosphoproteins	Q92688-1		0.334165			NA	NA			MODERATE	protein_coding	HGNC:16677		NM_006401.3	ENSP00000345848	Q92688.194	deleterious_low_confidence(0)		0	0			0.96	NA	FALSE	FALSE		NA
SMC2: ENST00000374793.8:c.2593A>G	SMC2: missense_variant&splice_region_variant	JURKAT	chr9	104126782	A	G	0.49	50	26	24	0/1	NA	SNV	missense_variant&splice_region_variant	ENST00000374793.8:c.2593A>G	p.K865E	SMC2	ENSG00000136824	ENST00000374793	structural maintenance of chromosomes 2	Structural maintenance of chromosomes proteins Condensin I subunits Condensin II subunits	O95347-1		0.354115			NA	NA			MODERATE	protein_coding	HGNC:14011		NM_006444.3	ENSP00000363925	O95347.190	tolerated(0.17)	benign(0.007)	0	0			1	0.175	FALSE	FALSE		NA
SMC2: ENST00000374793.8:c.2593A>G	SMC2: missense_variant&splice_region_variant	JURKAT	chr9	104126782	A	G	0.574	63	29	34	0/1	NA	SNV	missense_variant&splice_region_variant	ENST00000374793.8:c.2593A>G	p.K865E	SMC2	ENSG00000136824	ENST00000374793	structural maintenance of chromosomes 2	Structural maintenance of chromosomes proteins Condensin I subunits Condensin II subunits	O95347-1		0.354115			NA	NA			MODERATE	protein_coding	HGNC:14011		NM_006444.3	ENSP00000363925	O95347.190	tolerated(0.17)	benign(0.007)	0	0			1	0.175	FALSE	FALSE		NA
ODF2: ENST00000351030.8:c.1063G>T	ODF2: missense_variant	JURKAT	chr9	128473712	G	T	0.25	53	40	13	0/1	NA	SNV	missense_variant	ENST00000351030.8:c.1063G>T	p.D355Y	ODF2	ENSG00000136811	ENST00000351030	outer dense fiber of sperm tails 2				0.521197			NA	NA			MODERATE	protein_coding	HGNC:8114		NM_001351578.2	ENSP00000342581		deleterious(0)	benign(0.107)	0	0			0.37	0.78	FALSE	FALSE		NA
ODF2: ENST00000351030.8:c.1063G>T	ODF2: missense_variant	JURKAT	chr9	128473712	G	T	0.222	63	50	13	0/1	NA	SNV	missense_variant	ENST00000351030.8:c.1063G>T	p.D355Y	ODF2	ENSG00000136811	ENST00000351030	outer dense fiber of sperm tails 2				0.521197			NA	NA			MODERATE	protein_coding	HGNC:8114		NM_001351578.2	ENSP00000342581		deleterious(0)	benign(0.107)	0	0			0.37	0.78	FALSE	FALSE		NA
SPTAN1: ENST00000372739.7:c.4721C>T	SPTAN1: missense_variant	JURKAT	chr9	128609247	C	T	0.191	46	38	8	0/1	NA	SNV	missense_variant	ENST00000372739.7:c.4721C>T	p.A1574V	SPTAN1	ENSG00000197694	ENST00000372739	spectrin alpha, non-erythrocytic 1	Spectrins EF-hand domain containing	Q13813-2		0.448878			NA	NA			MODERATE	protein_coding	HGNC:11273	rs779393978&COSV63986293	NM_001130438.3	ENSP00000361824	Q13813.231	deleterious_low_confidence(0)		3.977e-06	0		0&1	1	0.116	FALSE	FALSE		NA
SPTAN1: ENST00000372739.7:c.4721C>T	SPTAN1: missense_variant	JURKAT	chr9	128609247	C	T	0.187	79	64	15	0/1	NA	SNV	missense_variant	ENST00000372739.7:c.4721C>T	p.A1574V	SPTAN1	ENSG00000197694	ENST00000372739	spectrin alpha, non-erythrocytic 1	Spectrins EF-hand domain containing	Q13813-2		0.448878			NA	NA			MODERATE	protein_coding	HGNC:11273	rs779393978&COSV63986293	NM_001130438.3	ENSP00000361824	Q13813.231	deleterious_low_confidence(0)		3.977e-06	0		0&1	1	0.116	FALSE	FALSE		NA
SPTAN1: ENST00000372739.7:c.4996C>T	SPTAN1: stop_gained	JURKAT	chr9	128612199	C	T	0.433	105	61	44	0/1	NA	SNV	stop_gained	ENST00000372739.7:c.4996C>T	p.Q1666Ter	SPTAN1	ENSG00000197694	ENST00000372739	spectrin alpha, non-erythrocytic 1	Spectrins EF-hand domain containing	Q13813-2		0.476309	SPTAN1	ENSG00000197694.18	1	1	(SPTAN1|ENSG00000197694.18|1|1.00)		HIGH	protein_coding	HGNC:11273		NM_001130438.3	ENSP00000361824	Q13813.231			0	0			1	0.116	FALSE	FALSE		NA
SPTAN1: ENST00000372739.7:c.4996C>T	SPTAN1: stop_gained	JURKAT	chr9	128612199	C	T	0.433	122	69	53	0/1	NA	SNV	stop_gained	ENST00000372739.7:c.4996C>T	p.Q1666Ter	SPTAN1	ENSG00000197694	ENST00000372739	spectrin alpha, non-erythrocytic 1	Spectrins EF-hand domain containing	Q13813-2		0.476309	SPTAN1	ENSG00000197694.18	1	1	(SPTAN1|ENSG00000197694.18|1|1.00)		HIGH	protein_coding	HGNC:11273		NM_001130438.3	ENSP00000361824	Q13813.231			0	0			1	0.116	FALSE	FALSE		NA
SPTAN1: ENST00000372739.7:c.6661G>A	SPTAN1: missense_variant	JURKAT	chr9	128627470	G	A	0.321	25	17	8	0/1	NA	SNV	missense_variant	ENST00000372739.7:c.6661G>A	p.A2221T	SPTAN1	ENSG00000197694	ENST00000372739	spectrin alpha, non-erythrocytic 1	Spectrins EF-hand domain containing	Q13813-2	1858943245	0.638404			NA	NA		SO:0001583|missense_variant	MODERATE	protein_coding	HGNC:11273	rs1858943245&COSV100823873	NM_001130438.3	ENSP00000361824	Q13813.231	deleterious_low_confidence(0)		0	0	benign&uncertain_significance	0&1	1	0.116	FALSE	FALSE		NA
TSC1: ENST00000298552.9:c.3277C>T	TSC1: stop_gained	JURKAT	chr9	132896453	G	A	0.483	92	46	46	0/1	NA	SNV	stop_gained	ENST00000298552.9:c.3277C>T	p.R1093Ter	TSC1	ENSG00000165699	ENST00000298552	TSC complex subunit 1	TSC complex	Q92574-1	1431256375	0.563591			NA	NA		SO:0001587|nonsense	HIGH	protein_coding	HGNC:12362	rs1431256375	NM_000368.5	ENSP00000298552	Q92574.210			0	0	uncertain_significance		1	0.00544	FALSE	TRUE		NA
TSC1: ENST00000298552.9:c.3277C>T	TSC1: stop_gained	JURKAT	chr9	132896453	G	A	0.442	103	55	48	0/1	NA	SNV	stop_gained	ENST00000298552.9:c.3277C>T	p.R1093Ter	TSC1	ENSG00000165699	ENST00000298552	TSC complex subunit 1	TSC complex	Q92574-1	1431256375	0.563591			NA	NA		SO:0001587|nonsense	HIGH	protein_coding	HGNC:12362	rs1431256375	NM_000368.5	ENSP00000298552	Q92574.210			0	0	uncertain_significance		1	0.00544	FALSE	TRUE		NA
CDKL5: ENST00000623535.2:c.2816A>G	CDKL5: missense_variant	NALM-6	chrX	18628690	A	G	0.25	10	8	2	0/1	NA	SNV	missense_variant	ENST00000623535.2:c.2816A>G	p.H939R	CDKL5	ENSG00000008086	ENST00000623535	cyclin dependent kinase like 5	Cyclin dependent kinases Cilia and flagella associated	O76039-2		0.568579			NA	NA			MODERATE	protein_coding	HGNC:11411	COSV66112472	NM_001323289.2	ENSP00000485244	O76039.211	tolerated_low_confidence(0.08)	benign(0.068)	0	0		1	1	0.128	FALSE	FALSE		NA
ZFX: ENST00000304543.10:c.2357G>A	ZFX: missense_variant	NALM-6	chrX	24211315	G	A	0.988	78	0	78	1|1	NA	SNV	missense_variant	ENST00000304543.10:c.2357G>A	p.R786Q	ZFX	ENSG00000005889	ENST00000304543	zinc finger protein, X-linked	Zinc fingers C2H2-type	P17010-1		0.396509			NA	NA			MODERATE	protein_coding	HGNC:12869	rs748417793&COSV58447078	NM_003410.4	ENSP00000304985	P17010.206	deleterious(0)	benign(0.151)	0	0		0&1	0.99	0.0922	FALSE	FALSE		NA
DMD: ENST00000357033.9:c.4765G>A	DMD: missense_variant	NALM-6	chrX	32380590	C	T	0.991	108	0	108	1|1	NA	SNV	missense_variant	ENST00000357033.9:c.4765G>A	p.A1589T	DMD	ENSG00000198947	ENST00000357033	dystrophin	Zinc fingers ZZ-type X-linked mental retardation		770347305	0.299252			NA	NA		SO:0001583|missense_variant	MODERATE	protein_coding	HGNC:2928	rs770347305	NM_004006.3	ENSP00000354923		tolerated(0.13)	benign(0.226)	5.475e-06	0	uncertain_significance		1	0.342	FALSE	FALSE		NA
DMD: ENST00000357033.9:c.3254A>G	DMD: missense_variant	NALM-6	chrX	32464608	T	C	0.987	76	0	76	1|1	NA	SNV	missense_variant	ENST00000357033.9:c.3254A>G	p.K1085R	DMD	ENSG00000198947	ENST00000357033	dystrophin	Zinc fingers ZZ-type X-linked mental retardation			0.381546			NA	NA		SO:0001583|missense_variant	MODERATE	protein_coding	HGNC:2928		NM_004006.3	ENSP00000354923		tolerated(0.11)	benign(0.039)	0	0			1	0.342	FALSE	FALSE		NA
HDAC6: ENST00000334136.11:c.1688G>C	HDAC6: missense_variant	NALM-6	chrX	48816530	G	C	0.964	26	0	26	1|1	NA	SNV	missense_variant	ENST00000334136.11:c.1688G>C	p.S563T	HDAC6	ENSG00000094631	ENST00000334136	histone deacetylase 6	Histone deacetylases, class IIB Protein phosphatase 1 regulatory subunits	Q9UBN7-1		0.600998			NA	NA			MODERATE	protein_coding	HGNC:14064		NM_006044.4	ENSP00000334061	Q9UBN7.212	deleterious(0)	benign(0.223)	0	0			1	0.0346	FALSE	FALSE		NA
CCNB3: ENST00000376042.6:c.1452del	CCNB3: frameshift_variant	JURKAT	chrX	50309615	AC	A	0.363	21	14	7	0/1	NA	deletion	frameshift_variant	ENST00000376042.6:c.1452del	p.T485PfsTer5	CCNB3	ENSG00000147082	ENST00000376042	cyclin B3	Cyclins	Q8WWL7-1		0.441397	CCNB3	ENSG00000147082.18	1	1			HIGH	protein_coding	HGNC:18709		NM_033031.3	ENSP00000365210	Q8WWL7.168			0	0			0.57	0.418	TRUE	FALSE		NA
CCNB3: ENST00000376042.6:c.1452del	CCNB3: frameshift_variant	JURKAT	chrX	50309615	AC	A	0.459	36	20	16	0|1	50309615	deletion	frameshift_variant	ENST00000376042.6:c.1452del	p.T485PfsTer5	CCNB3	ENSG00000147082	ENST00000376042	cyclin B3	Cyclins	Q8WWL7-1		0.441397	CCNB3	ENSG00000147082.18	1	1			HIGH	protein_coding	HGNC:18709		NM_033031.3	ENSP00000365210	Q8WWL7.168			0	0			0.57	0.418	TRUE	FALSE		NA
SMC1A: ENST00000322213.9:c.142G>A	SMC1A: missense_variant	JURKAT	chrX	53415137	C	T	0.885	18	1	17	0/1	NA	SNV	missense_variant	ENST00000322213.9:c.142G>A	p.V48M	SMC1A	ENSG00000072501	ENST00000322213	structural maintenance of chromosomes 1A	Structural maintenance of chromosomes proteins Cohesin complex			0.516209			NA	NA			MODERATE	protein_coding	HGNC:11111		NM_006306.4	ENSP00000323421	Q14683.224	deleterious(0)	probably_damaging(1)	0	0			1	0.0219	FALSE	FALSE	ENST00000322213;ENST00000375340;ENST00000428014;	NA
SMC1A: ENST00000322213.9:c.142G>A	SMC1A: missense_variant	JURKAT	chrX	53415137	C	T	0.941	15	0	15	1|1	NA	SNV	missense_variant	ENST00000322213.9:c.142G>A	p.V48M	SMC1A	ENSG00000072501	ENST00000322213	structural maintenance of chromosomes 1A	Structural maintenance of chromosomes proteins Cohesin complex			0.516209			NA	NA			MODERATE	protein_coding	HGNC:11111		NM_006306.4	ENSP00000323421	Q14683.224	deleterious(0)	probably_damaging(1)	0	0			1	0.0219	FALSE	FALSE	ENST00000322213;ENST00000375340;ENST00000428014;	NA
OGT: ENST00000373719.8:c.323C>T	OGT: missense_variant	JURKAT	chrX	71537933	C	T	0.899	48	4	44	0/1	NA	SNV	missense_variant	ENST00000373719.8:c.323C>T	p.A108V	OGT	ENSG00000147162	ENST00000373719	O-linked N-acetylglucosamine (GlcNAc) transferase	O-linked N-acetylglucosaminyltransferases Tetratricopeptide repeat domain containing NSL histone acetyltransferase complex	O15294-1		0.44389			NA	NA			MODERATE	protein_coding	HGNC:8127		NM_181672.3	ENSP00000362824	O15294.234	deleterious_low_confidence(0)	possibly_damaging(0.796)	0	0			1	NA	FALSE	FALSE	ENST00000373719;ENST00000373701;ENST00000444774;	NA
OGT: ENST00000373719.8:c.323C>T	OGT: missense_variant	JURKAT	chrX	71537933	C	T	0.979	47	0	47	1|1	NA	SNV	missense_variant	ENST00000373719.8:c.323C>T	p.A108V	OGT	ENSG00000147162	ENST00000373719	O-linked N-acetylglucosamine (GlcNAc) transferase	O-linked N-acetylglucosaminyltransferases Tetratricopeptide repeat domain containing NSL histone acetyltransferase complex	O15294-1		0.44389			NA	NA			MODERATE	protein_coding	HGNC:8127		NM_181672.3	ENSP00000362824	O15294.234	deleterious_low_confidence(0)	possibly_damaging(0.796)	0	0			1	NA	FALSE	FALSE	ENST00000373719;ENST00000373701;ENST00000444774;	NA
HCFC1: ENST00000310441.12:c.4280C>G	HCFC1: missense_variant	JURKAT	chrX	153954119	G	C	0.154	27	24	3	0/1	NA	SNV	missense_variant	ENST00000310441.12:c.4280C>G	p.T1427R	HCFC1	ENSG00000172534	ENST00000310441	host cell factor C1	X-linked mental retardation Protein phosphatase 1 regulatory subunits ATAC complex NSL histone acetyltransferase complex	P51610-1		0.638404			NA	NA			MODERATE	protein_coding	HGNC:4839		NM_005334.3	ENSP00000309555	P51610.232	deleterious_low_confidence(0)		0	0			1	0.00303	FALSE	FALSE		NA
HCFC1: ENST00000310441.12:c.3898G>A	HCFC1: missense_variant	JURKAT	chrX	153954501	C	T	0.15	129	111	18	0/1	NA	SNV	missense_variant	ENST00000310441.12:c.3898G>A	p.G1300S	HCFC1	ENSG00000172534	ENST00000310441	host cell factor C1	X-linked mental retardation Protein phosphatase 1 regulatory subunits ATAC complex NSL histone acetyltransferase complex	P51610-1		0.67581			NA	NA			MODERATE	protein_coding	HGNC:4839		NM_005334.3	ENSP00000309555	P51610.232	deleterious_low_confidence(0.02)		0	0			1	0.00303	FALSE	FALSE		NA
HCFC1: ENST00000310441.12:c.3898G>A	HCFC1: missense_variant	JURKAT	chrX	153954501	C	T	0.232	29	23	6	0/1	NA	SNV	missense_variant	ENST00000310441.12:c.3898G>A	p.G1300S	HCFC1	ENSG00000172534	ENST00000310441	host cell factor C1	X-linked mental retardation Protein phosphatase 1 regulatory subunits ATAC complex NSL histone acetyltransferase complex	P51610-1		0.67581			NA	NA			MODERATE	protein_coding	HGNC:4839		NM_005334.3	ENSP00000309555	P51610.232	deleterious_low_confidence(0.02)		0	0			1	0.00303	FALSE	FALSE		NA
HCFC1: ENST00000310441.12:c.3157C>G	HCFC1: missense_variant	JURKAT	chrX	153955242	G	C	0.345	58	37	21	0/1	NA	SNV	missense_variant	ENST00000310441.12:c.3157C>G	p.Q1053E	HCFC1	ENSG00000172534	ENST00000310441	host cell factor C1	X-linked mental retardation Protein phosphatase 1 regulatory subunits ATAC complex NSL histone acetyltransferase complex	P51610-1		0.628429			NA	NA			MODERATE	protein_coding	HGNC:4839		NM_005334.3	ENSP00000309555	P51610.232	deleterious_low_confidence(0)		0	0			1	0.00303	FALSE	FALSE		NA
HCFC1: ENST00000310441.12:c.3157C>G	HCFC1: missense_variant	JURKAT	chrX	153955242	G	C	0.417	37	21	16	0/1	NA	SNV	missense_variant	ENST00000310441.12:c.3157C>G	p.Q1053E	HCFC1	ENSG00000172534	ENST00000310441	host cell factor C1	X-linked mental retardation Protein phosphatase 1 regulatory subunits ATAC complex NSL histone acetyltransferase complex	P51610-1		0.628429			NA	NA			MODERATE	protein_coding	HGNC:4839		NM_005334.3	ENSP00000309555	P51610.232	deleterious_low_confidence(0)		0	0			1	0.00303	FALSE	FALSE		NA
HCFC1: ENST00000310441.12:c.2351C>T	HCFC1: missense_variant&splice_region_variant	JURKAT	chrX	153957316	G	A	0.881	134	14	120	0/1	NA	SNV	missense_variant&splice_region_variant	ENST00000310441.12:c.2351C>T	p.T784M	HCFC1	ENSG00000172534	ENST00000310441	host cell factor C1	X-linked mental retardation Protein phosphatase 1 regulatory subunits ATAC complex NSL histone acetyltransferase complex	P51610-1		0.571072			NA	NA			MODERATE	protein_coding	HGNC:4839	rs1557115352&COSV60071063	NM_005334.3	ENSP00000309555	P51610.232	deleterious_low_confidence(0)		6e-06	0		0&1	1	0.00303	FALSE	FALSE		NA
HCFC1: ENST00000310441.12:c.2351C>T	HCFC1: missense_variant&splice_region_variant	JURKAT	chrX	153957316	G	A	0.966	31	0	31	1|1	NA	SNV	missense_variant&splice_region_variant	ENST00000310441.12:c.2351C>T	p.T784M	HCFC1	ENSG00000172534	ENST00000310441	host cell factor C1	X-linked mental retardation Protein phosphatase 1 regulatory subunits ATAC complex NSL histone acetyltransferase complex	P51610-1		0.571072			NA	NA			MODERATE	protein_coding	HGNC:4839	rs1557115352&COSV60071063	NM_005334.3	ENSP00000309555	P51610.232	deleterious_low_confidence(0)		6e-06	0		0&1	1	0.00303	FALSE	FALSE		NA
FLNA: ENST00000369850.10:c.5491C>T	FLNA: missense_variant	JURKAT	chrX	154354217	G	A	0.97	34	0	34	1|1	NA	SNV	missense_variant	ENST00000369850.10:c.5491C>T	p.R1831W	FLNA	ENSG00000196924	ENST00000369850	filamin A		P21333-1		0.620948			NA	NA			MODERATE	protein_coding	HGNC:3754	rs1260834543&COSV61052227	NM_001110556.2	ENSP00000358866	P21333.263	deleterious_low_confidence(0)		0	8.837e-06		0&1	1	0.000896	FALSE	FALSE		NA
FLNA: ENST00000369850.10:c.5491C>T	FLNA: missense_variant	JURKAT	chrX	154354217	G	A	0.959	23	0	23	1|1	NA	SNV	missense_variant	ENST00000369850.10:c.5491C>T	p.R1831W	FLNA	ENSG00000196924	ENST00000369850	filamin A		P21333-1		0.620948			NA	NA			MODERATE	protein_coding	HGNC:3754	rs1260834543&COSV61052227	NM_001110556.2	ENSP00000358866	P21333.263	deleterious_low_confidence(0)		0	8.837e-06		0&1	1	0.000896	FALSE	FALSE		NA
FLNA: ENST00000369850.10:c.3256G>A	FLNA: missense_variant	JURKAT	chrX	154360539	C	T	0.161	36	31	5	0/1	NA	SNV	missense_variant	ENST00000369850.10:c.3256G>A	p.A1086T	FLNA	ENSG00000196924	ENST00000369850	filamin A		P21333-1	782632029	0.660848			NA	NA		SO:0001583|missense_variant	MODERATE	protein_coding	HGNC:3754	rs782632029&COSV61042656	NM_001110556.2	ENSP00000358866	P21333.263	deleterious_low_confidence(0)		0	0	uncertain_significance	0&1	1	0.000896	FALSE	FALSE		NA
FLNA: ENST00000369850.10:c.1276C>T	FLNA: stop_gained	JURKAT	chrX	154366177	G	A	0.284	63	46	17	0/1	NA	SNV	stop_gained	ENST00000369850.10:c.1276C>T	p.Q426Ter	FLNA	ENSG00000196924	ENST00000369850	filamin A		P21333-1		0.660848	FLNA	ENSG00000196924.19	1	1	(FLNA|ENSG00000196924.19|1|1.00)		HIGH	protein_coding	HGNC:3754		NM_001110556.2	ENSP00000358866	P21333.263			0	0			1	0.000896	FALSE	FALSE		NA
FLNA: ENST00000369850.10:c.1276C>T	FLNA: stop_gained	JURKAT	chrX	154366177	G	A	0.408	22	14	8	0/1	NA	SNV	stop_gained	ENST00000369850.10:c.1276C>T	p.Q426Ter	FLNA	ENSG00000196924	ENST00000369850	filamin A		P21333-1		0.660848	FLNA	ENSG00000196924.19	1	1	(FLNA|ENSG00000196924.19|1|1.00)		HIGH	protein_coding	HGNC:3754		NM_001110556.2	ENSP00000358866	P21333.263			0	0			1	0.000896	FALSE	FALSE		NA
FLNA: ENST00000369850.10:c.8G>T	FLNA: missense_variant	JURKAT	chrX	154371238	C	A	0.416	10	6	4	0|1	154371238	SNV	missense_variant	ENST00000369850.10:c.8G>T	p.S3I	FLNA	ENSG00000196924	ENST00000369850	filamin A		P21333-1		0.695761			NA	NA			MODERATE	protein_coding	HGNC:3754		NM_001110556.2	ENSP00000358866	P21333.263	deleterious_low_confidence(0)		0	0			1	0.000896	FALSE	FALSE		NA
FLNA: ENST00000369850.10:c.3G>T	FLNA: start_lost	JURKAT	chrX	154371243	C	A	0.5	10	5	5	0|1	154371238	SNV	start_lost	ENST00000369850.10:c.3G>T	p.M1?	FLNA	ENSG00000196924	ENST00000369850	filamin A		P21333-1		0.695761	FLNA	ENSG00000196924.19	1	1			HIGH	protein_coding	HGNC:3754		NM_001110556.2	ENSP00000358866	P21333.263	deleterious_low_confidence(0.01)		0	0			1	0.000896	FALSE	FALSE		NA
[truncated: 68 more columns]
