# Supplementary material for: A deep single cell mass cytometry approach to capture canonical and noncanonical cell cycle states
Source: Nat Commun. 2025 Oct 3;16:8821. doi: 10.1038/s41467-025-63883-4 (PMC12494979; doi:10.1038/s41467-025-63883-4)
Supplement: Supplementary file 6 — Supplementary Data 3 [file 41467_2025_63883_MOESM6_ESM.xlsx]

## Sheet: Table 3 CNV analysis
Supplementary Data 3. CNV analysis
cell_line	HugoSymbol	cnv_gain_loss
HEL	CADM1	1
HEL	H2AX	1
HEL	ARHGEF12	1
HEL	SORL1	1
HEL	HSPA8	1
HEL	CHEK1	1
U-937	GABPB1	1
U-937	DMXL2	1
NALM-6	MSH2	-1
U-937	MAP3K20	1
U-937	CDCA7	1
U-937	PASK	-1
U-937	ATG4B	-1
U-937	DTYMK	-1
U-937	FAM110A	1
U-937	CDC25B	1
U-937	PANK2	1
U-937	PCNA	1
U-937	MCM8	1
U-937	CRLS1	1
U-937	BMP2	1
HEL	TPX2	1
HEL	KIF3B	1
HEL	ASXL1	1
HEL	MAPRE1	1
HEL	E2F1	1
HEL	ASIP	1
HEL	CEP250	1
HEL	ADAMTS1	1
HEL	USP16	1
HEL	TIAM1	1
HEL	IFNAR1	1
HEL	DONSON	1
HEL	ITSN1	1
HEL	RCAN1	1
HEL	RUNX1	1
HEL	CHAF1B	1
HEL	TFF3	1
HEL	PKNOX1	1
HEL	RRP1	1
HEL	AGPAT3	1
HEL	PCNT	1
U-937	SLC12A2	-1
U-937	LYRM7	-1
U-937	RAPGEF6	-1
U-937	MAPK14	1
U-937	MAPK13	1
U-937	SRSF3	1
U-937	CDKN1A	1
U-937	UNC5CL	1
U-937	CCND3	1
U-937	SRF	1
U-937	SLC25A27	1
U-937	CD2AP	1
U-937	CENPQ	1
HEL	SH3GL2	1
HEL	CDKN2A	-1
JURKAT	CDKN2A	-1
NALM-6	CDKN2A	-1
HEL	CDKN2B	-1
JURKAT	CDKN2B	-1
NALM-6	CDKN2B	-1
HEL	PLCXD1	-1
HEL	SHROOM2	-1
HEL	MID1	-1
HEL	CDKL5	-1
HEL	ZFX	-1
HEL	POLA1	-1
HEL	DMD	-1
HEL	MID1IP1	-1
HEL	TIMP1	-1
HEL	UXT	-1
HEL	SUV39H1	-1
HEL	HDAC6	-1
HEL	CCNB3	-1
HEL	SMC1A	-1
HEL	APEX2	-1
HEL	SPIN3	-1
HEL	SPIN4	-1
HEL	OPHN1	-1
HEL	KIF4A	-1
HEL	OGT	-1
HEL	ATRX	-1
HEL	MORF4L2	-1
HEL	RNF113A	-1
HEL	CUL4B	-1
HEL	STAG2	-1
HEL	HMGB3	-1
HEL	ARHGAP4	-1
HEL	HCFC1	-1
HEL	FLNA	-1
HEL	DKC1	-1
