# Supplementary material for: A deep single cell mass cytometry approach to capture canonical and noncanonical cell cycle states
Source: Nat Commun. 2025 Oct 3;16:8821. doi: 10.1038/s41467-025-63883-4 (PMC12494979; doi:10.1038/s41467-025-63883-4)
Supplement: Supplementary file 7 — Supplementary Data 4 [file 41467_2025_63883_MOESM7_ESM.xlsx]

## Sheet: Table 4 matrix for manual thres
Supplementary Data 4. Example design matrix
feature	G0G1	S	G2	M
CDT1	1	NA	-1	-1
Ki67	NA	1	1	1
pRb_s780	NA	1	1	1
Rb	NA	1	1	1
PLK1	-1	-1	1	1
PCNA	NA	1	1	1
pH3_s10	-1	-1	-1	1
DNA1	-1	NA	1	NA
DNA2	-1	NA	1	NA
Geminin	NA	NA	NA	NA
SLBP	NA	1	-1	-1
IdU_norm	-1	1	-1	-1
CyclinB1	-1	NA	1	1
