# Supplementary material for: A deep single cell mass cytometry approach to capture canonical and noncanonical cell cycle states
Source: Nat Commun. 2025 Oct 3;16:8821. doi: 10.1038/s41467-025-63883-4 (PMC12494979; doi:10.1038/s41467-025-63883-4)
Supplement: Supplementary file 8 — Supplementary Data 5 [file 41467_2025_63883_MOESM8_ESM.xlsx]

## Sheet: Table 5 drug treatments
Supplementary Data 5. Drug concentrations
drug	concentration for Jurkat cells (uM)	concentration during early stimulation of primary human T cells (uM) low	concentration during early stimulation of primary human T cells (uM) med	concentration during early stimulation of primary human T cells (uM) high
NoTx	0	0	0	0
palbociclib	5	0.5	1	2
Roscovitine (Seliciclib,CYC202)	100	1	5	10
Dinaciclib (SCH727965)	0.5	0.005	0.05	0.5
LDC4297 (LDC044297)	10	0.1	0.5	1
Ro-3306	100	0.25	0.5	1
GW8510	10	0.05	0.1	0.25
SU9516	5	-	-	-
Hydroxyurea	2000	-	-	-
Nocodazole	1	-	-	-
