# Supplementary material for: A deep single cell mass cytometry approach to capture canonical and noncanonical cell cycle states
Source: Nat Commun. 2025 Oct 3;16:8821. doi: 10.1038/s41467-025-63883-4 (PMC12494979; doi:10.1038/s41467-025-63883-4)
Supplement: Supplementary file 9 — Supplementary Data 6 [file 41467_2025_63883_MOESM9_ESM.xlsx]

## Sheet: Table 6 cell lines differential
Supplementary Data 6. Differential analysis results between cell lines from atlas data
tx	estimate	pval	comparison	group1	cell_line1	group2	cell_line2	feature	cell_line_comparison	padj	minus_log10padj
NoTx	0.666112	6.93301e-10	293T - HEL	293T	293T	HEL	HEL	IdU	293T-vs-HEL	2.34613e-08	7.62965
NoTx	0.737681	3.21318e-10	293T - JURKAT	293T	293T	JURKAT	JURKAT	IdU	293T-vs-JURKAT	2.21179e-08	7.65526
NoTx	0.210093	6.79761e-05	293T - NALM6	293T	293T	NALM6	NALM6	IdU	293T-vs-NALM6	0.00017153	3.76566
NoTx	0.334426	9.61768e-07	293T - U937	293T	293T	U937	U937	IdU	293T-vs-U937	4.61793e-06	5.33555
NoTx	0.0715691	0.104442	HEL - JURKAT	HEL	HEL	JURKAT	JURKAT	IdU	HEL-vs-JURKAT	0.137558	0.861514
NoTx	-0.456019	5.35856e-08	HEL - NALM6	HEL	HEL	NALM6	NALM6	IdU	HEL-vs-NALM6	5.56466e-07	6.25456
NoTx	-0.331686	1.0396e-06	HEL - U937	HEL	HEL	U937	U937	IdU	HEL-vs-U937	4.83951e-06	5.3152
NoTx	-0.527588	1.13475e-08	JURKAT - NALM6	JURKAT	JURKAT	NALM6	NALM6	IdU	JURKAT-vs-NALM6	1.91489e-07	6.71786
NoTx	-0.403255	1.68547e-07	JURKAT - U937	JURKAT	JURKAT	U937	U937	IdU	JURKAT-vs-U937	1.22994e-06	5.91012
NoTx	0.124333	0.00446972	NALM6 - U937	NALM6	NALM6	U937	U937	IdU	NALM6-vs-U937	0.00783653	2.10588
NoTx	0.859575	0.00043654	293T - HEL	293T	293T	HEL	HEL	MLL1	293T-vs-HEL	0.00099047	3.00416
NoTx	1.3194	1.05097e-05	293T - JURKAT	293T	293T	JURKAT	JURKAT	MLL1	293T-vs-JURKAT	3.18834e-05	4.49643
NoTx	1.42953	5.0242e-06	293T - NALM6	293T	293T	NALM6	NALM6	MLL1	293T-vs-NALM6	1.67473e-05	4.77605
NoTx	1.66924	1.17264e-06	293T - U937	293T	293T	U937	U937	MLL1	293T-vs-U937	5.3663e-06	5.27032
NoTx	0.459825	0.0336956	HEL - JURKAT	HEL	HEL	JURKAT	JURKAT	MLL1	HEL-vs-JURKAT	0.0494446	1.30588
NoTx	0.569959	0.00920266	HEL - NALM6	HEL	HEL	NALM6	NALM6	MLL1	HEL-vs-NALM6	0.0150589	1.82221
NoTx	0.809669	0.00070717	HEL - U937	HEL	HEL	U937	U937	MLL1	HEL-vs-U937	0.00149169	2.82632
NoTx	0.110134	0.90882	JURKAT - NALM6	JURKAT	JURKAT	NALM6	NALM6	MLL1	JURKAT-vs-NALM6	0.981526	0.00809836
NoTx	0.349844	0.12428	JURKAT - U937	JURKAT	JURKAT	U937	U937	MLL1	JURKAT-vs-U937	0.161325	0.792298
NoTx	0.23971	0.400355	NALM6 - U937	NALM6	NALM6	U937	U937	MLL1	NALM6-vs-U937	0.478381	0.320226
NoTx	-0.420923	0.00730096	293T - HEL	293T	293T	HEL	HEL	PLK1	293T-vs-HEL	0.0121683	1.91477
NoTx	0.700586	0.0001433	293T - JURKAT	293T	293T	JURKAT	JURKAT	PLK1	293T-vs-JURKAT	0.00034436	3.46299
NoTx	0.611583	0.00044537	293T - NALM6	293T	293T	NALM6	NALM6	PLK1	293T-vs-NALM6	0.00100207	2.9991
NoTx	0.302133	0.0519861	293T - U937	293T	293T	U937	U937	PLK1	293T-vs-U937	0.0717145	1.14439
NoTx	1.12151	2.06186e-06	HEL - JURKAT	HEL	HEL	JURKAT	JURKAT	PLK1	HEL-vs-JURKAT	8.69848e-06	5.06056
NoTx	1.03251	4.47062e-06	HEL - NALM6	HEL	HEL	NALM6	NALM6	PLK1	HEL-vs-NALM6	1.56762e-05	4.80476
NoTx	0.723056	0.00010933	HEL - U937	HEL	HEL	U937	U937	PLK1	HEL-vs-U937	0.00026594	3.57521
NoTx	-0.0890031	0.865876	JURKAT - NALM6	JURKAT	JURKAT	NALM6	NALM6	PLK1	JURKAT-vs-NALM6	0.950351	0.0221158
NoTx	-0.398453	0.0104876	JURKAT - U937	JURKAT	JURKAT	U937	U937	PLK1	JURKAT-vs-U937	0.0168551	1.77327
NoTx	-0.309449	0.0459798	NALM6 - U937	NALM6	NALM6	U937	U937	PLK1	NALM6-vs-U937	0.0646592	1.18937
NoTx	-0.307203	0.0421808	293T - HEL	293T	293T	HEL	HEL	Geminin	293T-vs-HEL	0.0596272	1.22456
NoTx	0.127651	0.633749	293T - JURKAT	293T	293T	JURKAT	JURKAT	Geminin	293T-vs-JURKAT	0.725051	0.139631
NoTx	0.146455	0.517281	293T - NALM6	293T	293T	NALM6	NALM6	Geminin	293T-vs-NALM6	0.603788	0.219116
NoTx	1.91024	8.98099e-09	293T - U937	293T	293T	U937	U937	Geminin	293T-vs-U937	1.73205e-07	6.76144
NoTx	0.434854	0.00496327	HEL - JURKAT	HEL	HEL	JURKAT	JURKAT	Geminin	HEL-vs-JURKAT	0.00864569	2.0632
NoTx	0.453658	0.0036797	HEL - NALM6	HEL	HEL	NALM6	NALM6	Geminin	HEL-vs-NALM6	0.00649359	2.18752
NoTx	2.21744	1.39543e-09	HEL - U937	HEL	HEL	U937	U937	Geminin	HEL-vs-U937	3.94975e-08	7.40343
NoTx	0.0188042	0.999504	JURKAT - NALM6	JURKAT	JURKAT	NALM6	NALM6	Geminin	JURKAT-vs-NALM6	0.999952	2.07156e-05
NoTx	1.78259	1.98992e-08	JURKAT - U937	JURKAT	JURKAT	U937	U937	Geminin	JURKAT-vs-U937	2.98488e-07	6.52507
NoTx	1.76378	2.23334e-08	NALM6 - U937	NALM6	NALM6	U937	U937	Geminin	NALM6-vs-U937	3.1737e-07	6.49843
NoTx	-0.269393	0.321471	293T - HEL	293T	293T	HEL	HEL	EZH2	293T-vs-HEL	0.390776	0.408072
NoTx	0.167335	0.720808	293T - JURKAT	293T	293T	JURKAT	JURKAT	EZH2	293T-vs-JURKAT	0.814302	0.0892145
NoTx	0.359192	0.12397	293T - NALM6	293T	293T	NALM6	NALM6	EZH2	293T-vs-NALM6	0.161325	0.792298
NoTx	0.453795	0.0415818	293T - U937	293T	293T	U937	U937	EZH2	293T-vs-U937	0.05909	1.22849
NoTx	0.436728	0.0507451	HEL - JURKAT	HEL	HEL	JURKAT	JURKAT	EZH2	HEL-vs-JURKAT	0.0706246	1.15104
NoTx	0.628585	0.00566144	HEL - NALM6	HEL	HEL	NALM6	NALM6	EZH2	HEL-vs-NALM6	0.00973623	2.01161
NoTx	0.723188	0.00206575	HEL - U937	HEL	HEL	U937	U937	EZH2	HEL-vs-U937	0.00387329	2.41192
NoTx	0.191857	0.617572	JURKAT - NALM6	JURKAT	JURKAT	NALM6	NALM6	EZH2	JURKAT-vs-NALM6	0.712583	0.147164
NoTx	0.286461	0.271419	JURKAT - U937	JURKAT	JURKAT	U937	U937	EZH2	JURKAT-vs-U937	0.336161	0.473453
NoTx	0.0946037	0.94927	NALM6 - U937	NALM6	NALM6	U937	U937	EZH2	NALM6-vs-U937	0.999952	2.07156e-05
NoTx	-0.0476244	0.033422	293T - HEL	293T	293T	HEL	HEL	pH3_s10	293T-vs-HEL	0.0493112	1.30705
NoTx	-0.0506224	0.0236478	293T - JURKAT	293T	293T	JURKAT	JURKAT	pH3_s10	293T-vs-JURKAT	0.036073	1.44282
NoTx	-0.0460773	0.0399761	293T - NALM6	293T	293T	NALM6	NALM6	pH3_s10	293T-vs-NALM6	0.057252	1.24221
NoTx	-0.0569735	0.0114738	293T - U937	293T	293T	U937	U937	pH3_s10	293T-vs-U937	0.0181165	1.74192
NoTx	-0.0029979	0.999343	HEL - JURKAT	HEL	HEL	JURKAT	JURKAT	pH3_s10	HEL-vs-JURKAT	0.999952	2.07156e-05
NoTx	0.0015471	0.999952	HEL - NALM6	HEL	HEL	NALM6	NALM6	pH3_s10	HEL-vs-NALM6	0.999952	2.07156e-05
NoTx	-0.0093491	0.952568	HEL - U937	HEL	HEL	U937	U937	pH3_s10	HEL-vs-U937	0.999952	2.07156e-05
NoTx	0.00454504	0.996672	JURKAT - NALM6	JURKAT	JURKAT	NALM6	NALM6	pH3_s10	JURKAT-vs-NALM6	0.999952	2.07156e-05
NoTx	-0.0063511	0.988157	JURKAT - U937	JURKAT	JURKAT	U937	U937	pH3_s10	JURKAT-vs-U937	0.999952	2.07156e-05
NoTx	-0.0108962	0.920921	NALM6 - U937	NALM6	NALM6	U937	U937	pH3_s10	NALM6-vs-U937	0.990633	0.00408742
NoTx	0.12218	0.150916	293T - HEL	293T	293T	HEL	HEL	p_CDC2	293T-vs-HEL	0.194963	0.710048
NoTx	0.56189	2.64974e-06	293T - JURKAT	293T	293T	JURKAT	JURKAT	p_CDC2	293T-vs-JURKAT	1.02803e-05	4.988
NoTx	0.340871	0.00023005	293T - NALM6	293T	293T	NALM6	NALM6	p_CDC2	293T-vs-NALM6	0.00052637	3.27871
NoTx	0.68372	4.17098e-07	293T - U937	293T	293T	U937	U937	p_CDC2	293T-vs-U937	2.24064e-06	5.64963
NoTx	0.43971	2.51608e-05	HEL - JURKAT	HEL	HEL	JURKAT	JURKAT	p_CDC2	HEL-vs-JURKAT	7.22703e-05	4.14104
NoTx	0.218691	0.00684052	HEL - NALM6	HEL	HEL	NALM6	NALM6	p_CDC2	HEL-vs-NALM6	0.0114717	1.94037
NoTx	0.56154	2.66525e-06	HEL - U937	HEL	HEL	U937	U937	p_CDC2	HEL-vs-U937	1.02803e-05	4.988
NoTx	-0.221019	0.00636564	JURKAT - NALM6	JURKAT	JURKAT	NALM6	NALM6	p_CDC2	JURKAT-vs-NALM6	0.0108096	1.96619
NoTx	0.12183	0.152557	JURKAT - U937	JURKAT	JURKAT	U937	U937	p_CDC2	JURKAT-vs-U937	0.196144	0.707424
NoTx	0.342849	0.00021914	NALM6 - U937	NALM6	NALM6	U937	U937	p_CDC2	NALM6-vs-U937	0.00050571	3.2961
NoTx	0.864105	0.00263931	293T - HEL	293T	293T	HEL	HEL	PCNA	293T-vs-HEL	0.00484771	2.31446
NoTx	0.670482	0.014807	293T - JURKAT	293T	293T	JURKAT	JURKAT	PCNA	293T-vs-JURKAT	0.0232435	1.6337
NoTx	0.401678	0.180563	293T - NALM6	293T	293T	NALM6	NALM6	PCNA	293T-vs-NALM6	0.228883	0.640387
NoTx	1.0076	0.00081673	293T - U937	293T	293T	U937	U937	PCNA	293T-vs-U937	0.00168334	2.77383
NoTx	-0.193623	0.763313	HEL - JURKAT	HEL	HEL	JURKAT	JURKAT	PCNA	HEL-vs-JURKAT	0.848125	0.0715399
NoTx	-0.462427	0.104303	HEL - NALM6	HEL	HEL	NALM6	NALM6	PCNA	HEL-vs-NALM6	0.137558	0.861514
NoTx	0.143495	0.90045	HEL - U937	HEL	HEL	U937	U937	PCNA	HEL-vs-U937	0.976392	0.0103758
NoTx	-0.268804	0.509547	JURKAT - NALM6	JURKAT	JURKAT	NALM6	NALM6	PCNA	JURKAT-vs-NALM6	0.598164	0.22318
NoTx	0.337118	0.310474	JURKAT - U937	JURKAT	JURKAT	U937	U937	PCNA	JURKAT-vs-U937	0.381036	0.419034
NoTx	0.605922	0.0270729	NALM6 - U937	NALM6	NALM6	U937	U937	PCNA	NALM6-vs-U937	0.0403849	1.39378
NoTx	-1.69618	2.38381e-07	293T - HEL	293T	293T	HEL	HEL	Rb	293T-vs-HEL	1.60719e-06	5.79393
NoTx	-1.7292	1.99751e-07	293T - JURKAT	293T	293T	JURKAT	JURKAT	Rb	293T-vs-JURKAT	1.41928e-06	5.84793
NoTx	-1.62885	3.46421e-07	293T - NALM6	293T	293T	NALM6	NALM6	Rb	293T-vs-NALM6	1.99008e-06	5.70113
NoTx	0.203848	0.40728	293T - U937	293T	293T	U937	U937	Rb	293T-vs-U937	0.48443	0.314769
NoTx	-0.0330201	0.998001	HEL - JURKAT	HEL	HEL	JURKAT	JURKAT	Rb	HEL-vs-JURKAT	0.999952	2.07156e-05
NoTx	0.0673301	0.970951	HEL - NALM6	HEL	HEL	NALM6	NALM6	Rb	HEL-vs-NALM6	0.999952	2.07156e-05
NoTx	1.90003	8.40146e-08	HEL - U937	HEL	HEL	U937	U937	Rb	HEL-vs-U937	7.56132e-07	6.1214
NoTx	0.10035	0.889499	JURKAT - NALM6	JURKAT	JURKAT	NALM6	NALM6	Rb	JURKAT-vs-NALM6	0.972327	0.0121878
NoTx	1.93305	7.1465e-08	JURKAT - U937	JURKAT	JURKAT	U937	U937	Rb	JURKAT-vs-U937	6.65363e-07	6.17694
NoTx	1.8327	1.17316e-07	NALM6 - U937	NALM6	NALM6	U937	U937	Rb	NALM6-vs-U937	9.05013e-07	6.04335
NoTx	-0.622099	0.0026372	293T - HEL	293T	293T	HEL	HEL	FoxM1	293T-vs-HEL	0.00484771	2.31446
NoTx	0.378074	0.0579997	293T - JURKAT	293T	293T	JURKAT	JURKAT	FoxM1	293T-vs-JURKAT	0.0786931	1.10406
NoTx	-0.280366	0.200843	293T - NALM6	293T	293T	NALM6	NALM6	FoxM1	293T-vs-NALM6	0.2534	0.596193
NoTx	1.08698	2.64239e-05	293T - U937	293T	293T	U937	U937	FoxM1	293T-vs-U937	7.50995e-05	4.12436
NoTx	1.00017	5.52953e-05	HEL - JURKAT	HEL	HEL	JURKAT	JURKAT	FoxM1	HEL-vs-JURKAT	0.00014356	3.84298
NoTx	0.341733	0.0930773	HEL - NALM6	HEL	HEL	NALM6	NALM6	FoxM1	HEL-vs-NALM6	0.125029	0.902989
NoTx	1.70908	3.95713e-07	HEL - U937	HEL	HEL	U937	U937	FoxM1	HEL-vs-U937	2.18046e-06	5.66145
NoTx	-0.65844	0.00172703	JURKAT - NALM6	JURKAT	JURKAT	NALM6	NALM6	FoxM1	JURKAT-vs-NALM6	0.00327246	2.48513
NoTx	0.708909	0.00097799	JURKAT - U937	JURKAT	JURKAT	U937	U937	FoxM1	JURKAT-vs-U937	0.0019854	2.70215
NoTx	1.36735	3.23153e-06	NALM6 - U937	NALM6	NALM6	U937	U937	FoxM1	NALM6-vs-U937	1.16335e-05	4.93429
NoTx	0.706111	0.00020942	293T - HEL	293T	293T	HEL	HEL	H3k9me3	293T-vs-HEL	0.00048744	3.31208
NoTx	0.989586	1.07381e-05	293T - JURKAT	293T	293T	JURKAT	JURKAT	H3k9me3	293T-vs-JURKAT	3.22144e-05	4.49195
NoTx	0.867579	3.51632e-05	293T - NALM6	293T	293T	NALM6	NALM6	H3k9me3	293T-vs-NALM6	9.58996e-05	4.01818
NoTx	-0.216203	0.248529	293T - U937	293T	293T	U937	U937	H3k9me3	293T-vs-U937	0.30923	0.509719
NoTx	0.283475	0.0904263	HEL - JURKAT	HEL	HEL	JURKAT	JURKAT	H3k9me3	HEL-vs-JURKAT	0.122076	0.913371
NoTx	0.161469	0.498478	HEL - NALM6	HEL	HEL	NALM6	NALM6	H3k9me3	HEL-vs-NALM6	0.587725	0.230826
NoTx	-0.922313	2.03364e-05	HEL - U937	HEL	HEL	U937	U937	H3k9me3	HEL-vs-U937	5.90413e-05	4.22884
NoTx	-0.122006	0.724149	JURKAT - NALM6	JURKAT	JURKAT	NALM6	NALM6	H3k9me3	JURKAT-vs-NALM6	0.814667	0.0890196
NoTx	-1.20579	1.71046e-06	JURKAT - U937	JURKAT	JURKAT	U937	U937	H3k9me3	JURKAT-vs-U937	7.57089e-06	5.12085
NoTx	-1.08378	4.64735e-06	NALM6 - U937	NALM6	NALM6	U937	U937	H3k9me3	NALM6-vs-U937	1.59744e-05	4.79658
NoTx	-1.44669	1.39913e-06	293T - HEL	293T	293T	HEL	HEL	pRb_s780	293T-vs-HEL	6.2961e-06	5.20093
NoTx	-1.21521	7.1389e-06	293T - JURKAT	293T	293T	JURKAT	JURKAT	pRb_s780	293T-vs-JURKAT	2.25801e-05	4.64627
NoTx	-1.17788	9.50718e-06	293T - NALM6	293T	293T	NALM6	NALM6	pRb_s780	293T-vs-NALM6	2.9505e-05	4.5301
NoTx	-0.505051	0.00899245	293T - U937	293T	293T	U937	U937	pRb_s780	293T-vs-U937	0.0148046	1.8296
NoTx	0.231476	0.322752	HEL - JURKAT	HEL	HEL	JURKAT	JURKAT	pRb_s780	HEL-vs-JURKAT	0.390776	0.408072
NoTx	0.268804	0.207372	HEL - NALM6	HEL	HEL	NALM6	NALM6	pRb_s780	HEL-vs-NALM6	0.260421	0.584324
NoTx	0.941637	7.0504e-05	HEL - U937	HEL	HEL	U937	U937	pRb_s780	HEL-vs-U937	0.00017626	3.75385
NoTx	0.037328	0.997136	JURKAT - NALM6	JURKAT	JURKAT	NALM6	NALM6	pRb_s780	JURKAT-vs-NALM6	0.999952	2.07156e-05
NoTx	0.710161	0.00074599	JURKAT - U937	JURKAT	JURKAT	U937	U937	pRb_s780	JURKAT-vs-U937	0.00156138	2.80649
NoTx	0.672833	0.00114011	NALM6 - U937	NALM6	NALM6	U937	U937	pRb_s780	NALM6-vs-U937	0.00228021	2.64202
NoTx	-1.5706	1.60916e-09	293T - HEL	293T	293T	HEL	HEL	RUNX1	293T-vs-HEL	3.94975e-08	7.40343
NoTx	-0.576332	3.50149e-05	293T - JURKAT	293T	293T	JURKAT	JURKAT	RUNX1	293T-vs-JURKAT	9.58996e-05	4.01818
NoTx	-0.216199	0.0463958	293T - NALM6	293T	293T	NALM6	NALM6	RUNX1	293T-vs-NALM6	0.0649061	1.18771
NoTx	-0.0899653	0.647042	293T - U937	293T	293T	U937	U937	RUNX1	293T-vs-U937	0.737136	0.132452
NoTx	0.994264	2.24776e-07	HEL - JURKAT	HEL	HEL	JURKAT	JURKAT	RUNX1	HEL-vs-JURKAT	1.55614e-06	5.80795
NoTx	1.3544	1.02137e-08	HEL - NALM6	HEL	HEL	NALM6	NALM6	RUNX1	HEL-vs-NALM6	1.83846e-07	6.73555
NoTx	1.48063	3.38093e-09	HEL - U937	HEL	HEL	U937	U937	RUNX1	HEL-vs-U937	7.02193e-08	7.15354
NoTx	0.360132	0.00173319	JURKAT - NALM6	JURKAT	JURKAT	NALM6	NALM6	RUNX1	JURKAT-vs-NALM6	0.00327246	2.48513
NoTx	0.486367	0.00015353	JURKAT - U937	JURKAT	JURKAT	U937	U937	RUNX1	JURKAT-vs-U937	0.00036362	3.43935
NoTx	0.126234	0.353438	NALM6 - U937	NALM6	NALM6	U937	U937	RUNX1	NALM6-vs-U937	0.426019	0.370571
NoTx	2.29787	5.33874e-08	293T - HEL	293T	293T	HEL	HEL	puromycin	293T-vs-HEL	5.56466e-07	6.25456
NoTx	1.05937	6.73522e-05	293T - JURKAT	293T	293T	JURKAT	JURKAT	puromycin	293T-vs-JURKAT	0.00017153	3.76566
NoTx	0.742223	0.00127465	293T - NALM6	293T	293T	NALM6	NALM6	puromycin	293T-vs-NALM6	0.00251209	2.59996
NoTx	2.16473	9.39277e-08	293T - U937	293T	293T	U937	U937	puromycin	293T-vs-U937	7.83065e-07	6.1062
NoTx	-1.2385	1.6775e-05	HEL - JURKAT	HEL	HEL	JURKAT	JURKAT	puromycin	HEL-vs-JURKAT	4.97719e-05	4.30302
NoTx	-1.55565	2.04002e-06	HEL - NALM6	HEL	HEL	NALM6	NALM6	puromycin	HEL-vs-NALM6	8.69848e-06	5.06056
NoTx	-0.133144	0.832168	HEL - U937	HEL	HEL	U937	U937	puromycin	HEL-vs-U937	0.917083	0.0375914
NoTx	-0.317146	0.172761	JURKAT - NALM6	JURKAT	JURKAT	NALM6	NALM6	puromycin	JURKAT-vs-NALM6	0.220026	0.657525
NoTx	1.10536	4.6372e-05	JURKAT - U937	JURKAT	JURKAT	U937	U937	puromycin	JURKAT-vs-U937	0.00012275	3.91098
NoTx	1.4225	4.71184e-06	NALM6 - U937	NALM6	NALM6	U937	U937	puromycin	NALM6-vs-U937	1.59744e-05	4.79658
NoTx	-1.04041	7.19219e-06	293T - HEL	293T	293T	HEL	HEL	SLBP	293T-vs-HEL	2.25801e-05	4.64627
NoTx	0.0129037	0.99992	293T - JURKAT	293T	293T	JURKAT	JURKAT	SLBP	293T-vs-JURKAT	0.999952	2.07156e-05
NoTx	-0.616333	0.00067369	293T - NALM6	293T	293T	NALM6	NALM6	SLBP	293T-vs-NALM6	0.00144362	2.84055
NoTx	0.520096	0.0024869	293T - U937	293T	293T	U937	U937	SLBP	293T-vs-U937	0.00463079	2.33435
NoTx	1.05331	6.41967e-06	HEL - JURKAT	HEL	HEL	JURKAT	JURKAT	SLBP	HEL-vs-JURKAT	2.06346e-05	4.6854
NoTx	0.424075	0.0102653	HEL - NALM6	HEL	HEL	NALM6	NALM6	SLBP	HEL-vs-NALM6	0.0165967	1.77998
NoTx	1.5605	1.63323e-07	HEL - U937	HEL	HEL	U937	U937	SLBP	HEL-vs-U937	1.22492e-06	5.91189
NoTx	-0.629236	0.00057052	JURKAT - NALM6	JURKAT	JURKAT	NALM6	NALM6	SLBP	JURKAT-vs-NALM6	0.00124225	2.90579
NoTx	0.507193	0.0029895	JURKAT - U937	JURKAT	JURKAT	U937	U937	SLBP	JURKAT-vs-U937	0.00541722	2.26622
NoTx	1.13643	3.16945e-06	NALM6 - U937	NALM6	NALM6	U937	U937	SLBP	NALM6-vs-U937	1.15976e-05	4.93563
NoTx	-0.297526	0.00863332	293T - HEL	293T	293T	HEL	HEL	CTCF	293T-vs-HEL	0.0143006	1.84465
NoTx	0.116751	0.453612	293T - JURKAT	293T	293T	JURKAT	JURKAT	CTCF	293T-vs-JURKAT	0.537172	0.269886
NoTx	0.0816356	0.742401	293T - NALM6	293T	293T	NALM6	NALM6	CTCF	293T-vs-NALM6	0.831637	0.0800664
NoTx	1.87153	4.09591e-10	293T - U937	293T	293T	U937	U937	CTCF	293T-vs-U937	2.21179e-08	7.65526
NoTx	0.414277	0.00076776	HEL - JURKAT	HEL	HEL	JURKAT	JURKAT	CTCF	HEL-vs-JURKAT	0.00159458	2.79735
NoTx	0.379162	0.00152963	HEL - NALM6	HEL	HEL	NALM6	NALM6	CTCF	HEL-vs-NALM6	0.00295	2.53018
NoTx	2.16905	1.75248e-10	HEL - U937	HEL	HEL	U937	U937	CTCF	HEL-vs-U937	2.21179e-08	7.65526
NoTx	-0.0351154	0.98282	JURKAT - NALM6	JURKAT	JURKAT	NALM6	NALM6	CTCF	JURKAT-vs-NALM6	0.999952	2.07156e-05
NoTx	1.75478	6.9515e-10	JURKAT - U937	JURKAT	JURKAT	U937	U937	CTCF	JURKAT-vs-U937	2.34613e-08	7.62965
NoTx	1.78989	5.79779e-10	NALM6 - U937	NALM6	NALM6	U937	U937	CTCF	NALM6-vs-U937	2.34613e-08	7.62965
NoTx	0.318636	0.00161673	293T - HEL	293T	293T	HEL	HEL	CyclinB1	293T-vs-HEL	0.00309586	2.50922
NoTx	0.838076	3.22831e-07	293T - JURKAT	293T	293T	JURKAT	JURKAT	CyclinB1	293T-vs-JURKAT	1.93699e-06	5.71287
NoTx	0.684143	2.17769e-06	293T - NALM6	293T	293T	NALM6	NALM6	CyclinB1	293T-vs-NALM6	8.90875e-06	5.05018
NoTx	1.35213	2.0153e-09	293T - U937	293T	293T	U937	U937	CyclinB1	293T-vs-U937	4.53443e-08	7.34348
NoTx	0.51944	2.73575e-05	HEL - JURKAT	HEL	HEL	JURKAT	JURKAT	CyclinB1	HEL-vs-JURKAT	7.69431e-05	4.11383
NoTx	0.365507	0.00055129	HEL - NALM6	HEL	HEL	NALM6	NALM6	CyclinB1	HEL-vs-NALM6	0.00122006	2.91362
NoTx	1.03349	4.58736e-08	HEL - U937	HEL	HEL	U937	U937	CyclinB1	HEL-vs-U937	5.56466e-07	6.25456
NoTx	-0.153933	0.121576	JURKAT - NALM6	JURKAT	JURKAT	NALM6	NALM6	CyclinB1	JURKAT-vs-NALM6	0.159347	0.797656
NoTx	0.514049	3.00309e-05	JURKAT - U937	JURKAT	JURKAT	U937	U937	CyclinB1	JURKAT-vs-U937	8.35912e-05	4.07784
NoTx	0.667982	2.72609e-06	NALM6 - U937	NALM6	NALM6	U937	U937	CyclinB1	NALM6-vs-U937	1.03668e-05	4.98435
NoTx	-0.320638	0.00667016	293T - HEL	293T	293T	HEL	HEL	DNMT1	293T-vs-HEL	0.0112559	1.94862
NoTx	0.278039	0.0167444	293T - JURKAT	293T	293T	JURKAT	JURKAT	DNMT1	293T-vs-JURKAT	0.0259826	1.58532
NoTx	0.296351	0.0112252	293T - NALM6	293T	293T	NALM6	NALM6	DNMT1	293T-vs-NALM6	0.0179337	1.74633
NoTx	0.0323155	0.988951	293T - U937	293T	293T	U937	U937	DNMT1	293T-vs-U937	0.999952	2.07156e-05
NoTx	0.598678	4.70346e-05	HEL - JURKAT	HEL	HEL	JURKAT	JURKAT	DNMT1	HEL-vs-JURKAT	0.00012329	3.90906
NoTx	0.616989	3.60202e-05	HEL - NALM6	HEL	HEL	NALM6	NALM6	DNMT1	HEL-vs-NALM6	9.72545e-05	4.01209
NoTx	0.352954	0.00340634	HEL - U937	HEL	HEL	U937	U937	DNMT1	HEL-vs-U937	0.00613141	2.21244
NoTx	0.018311	0.99875	JURKAT - NALM6	JURKAT	JURKAT	NALM6	NALM6	DNMT1	JURKAT-vs-NALM6	0.999952	2.07156e-05
NoTx	-0.245724	0.0342927	JURKAT - U937	JURKAT	JURKAT	U937	U937	DNMT1	JURKAT-vs-U937	0.0497797	1.30295
NoTx	-0.264035	0.0228142	NALM6 - U937	NALM6	NALM6	U937	U937	DNMT1	NALM6-vs-U937	0.034999	1.45594
NoTx	-0.0596063	0.585994	293T - HEL	293T	293T	HEL	HEL	CyclinD1	293T-vs-HEL	0.679049	0.168099
NoTx	0.2336	0.00114932	293T - JURKAT	293T	293T	JURKAT	JURKAT	CyclinD1	293T-vs-JURKAT	0.00228173	2.64174
NoTx	0.140683	0.0342687	293T - NALM6	293T	293T	NALM6	NALM6	CyclinD1	293T-vs-NALM6	0.0497797	1.30295
NoTx	0.169181	0.0114245	293T - U937	293T	293T	U937	U937	CyclinD1	293T-vs-U937	0.0181165	1.74192
NoTx	0.293206	0.00018132	HEL - JURKAT	HEL	HEL	JURKAT	JURKAT	CyclinD1	HEL-vs-JURKAT	0.0004257	3.37089
NoTx	0.200289	0.00362726	HEL - NALM6	HEL	HEL	NALM6	NALM6	CyclinD1	HEL-vs-NALM6	0.00644315	2.1909
NoTx	0.228788	0.00134972	HEL - U937	HEL	HEL	U937	U937	CyclinD1	HEL-vs-U937	0.00264075	2.57827
NoTx	-0.0929172	0.211129	JURKAT - NALM6	JURKAT	JURKAT	NALM6	NALM6	CyclinD1	JURKAT-vs-NALM6	0.263911	0.578543
NoTx	-0.0644185	0.51881	JURKAT - U937	JURKAT	JURKAT	U937	U937	CyclinD1	JURKAT-vs-U937	0.603788	0.219116
NoTx	0.0284987	0.948016	NALM6 - U937	NALM6	NALM6	U937	U937	CyclinD1	NALM6-vs-U937	0.999952	2.07156e-05
NoTx	-0.101317	0.745393	293T - HEL	293T	293T	HEL	HEL	TCF1	293T-vs-HEL	0.831637	0.0800664
NoTx	-0.632711	0.00014412	293T - JURKAT	293T	293T	JURKAT	JURKAT	TCF1	293T-vs-JURKAT	0.00034436	3.46299
NoTx	0.394063	0.00574174	293T - NALM6	293T	293T	NALM6	NALM6	TCF1	293T-vs-NALM6	0.00981184	2.00825
NoTx	0.335152	0.0164854	293T - U937	293T	293T	U937	U937	TCF1	293T-vs-U937	0.0257286	1.58958
NoTx	-0.531394	0.00061213	HEL - JURKAT	HEL	HEL	JURKAT	JURKAT	TCF1	HEL-vs-JURKAT	0.00132221	2.8787
NoTx	0.495379	0.00106657	HEL - NALM6	HEL	HEL	NALM6	NALM6	TCF1	HEL-vs-NALM6	0.00214906	2.66775
NoTx	0.436469	0.00277763	HEL - U937	HEL	HEL	U937	U937	TCF1	HEL-vs-U937	0.00506731	2.29522
NoTx	1.02677	1.82449e-06	JURKAT - NALM6	JURKAT	JURKAT	NALM6	NALM6	TCF1	JURKAT-vs-NALM6	7.94535e-06	5.09989
NoTx	0.967863	3.1786e-06	JURKAT - U937	JURKAT	JURKAT	U937	U937	TCF1	JURKAT-vs-U937	1.15976e-05	4.93563
NoTx	-0.0589102	0.950763	NALM6 - U937	NALM6	NALM6	U937	U937	TCF1	NALM6-vs-U937	0.999952	2.07156e-05
NoTx	-0.402585	0.0005146	293T - HEL	293T	293T	HEL	HEL	Ki67	293T-vs-HEL	0.00114828	2.93995
NoTx	1.10138	5.82273e-08	293T - JURKAT	293T	293T	JURKAT	JURKAT	Ki67	293T-vs-JURKAT	5.61477e-07	6.25067
NoTx	0.87193	5.07195e-07	293T - NALM6	293T	293T	NALM6	NALM6	Ki67	293T-vs-NALM6	2.58383e-06	5.58774
NoTx	1.77567	3.45512e-10	293T - U937	293T	293T	U937	U937	Ki67	293T-vs-U937	2.21179e-08	7.65526
NoTx	1.50396	1.6063e-09	HEL - JURKAT	HEL	HEL	JURKAT	JURKAT	Ki67	HEL-vs-JURKAT	3.94975e-08	7.40343
NoTx	1.27452	1.25127e-08	HEL - NALM6	HEL	HEL	NALM6	NALM6	Ki67	HEL-vs-NALM6	1.98732e-07	6.70173
NoTx	2.17826	1.0647e-10	HEL - U937	HEL	HEL	U937	U937	Ki67	HEL-vs-U937	2.21179e-08	7.65526
NoTx	-0.229446	0.0264536	JURKAT - NALM6	JURKAT	JURKAT	NALM6	NALM6	Ki67	JURKAT-vs-NALM6	0.0396804	1.40142
NoTx	0.674297	5.67466e-06	JURKAT - U937	JURKAT	JURKAT	U937	U937	Ki67	JURKAT-vs-U937	1.86848e-05	4.72851
NoTx	0.903743	3.63055e-07	NALM6 - U937	NALM6	NALM6	U937	U937	Ki67	NALM6-vs-U937	2.04219e-06	5.6899
NoTx	-0.338437	0.00056819	293T - HEL	293T	293T	HEL	HEL	Jarid2	293T-vs-HEL	0.00124225	2.90579
NoTx	0.097491	0.400423	293T - JURKAT	293T	293T	JURKAT	JURKAT	Jarid2	293T-vs-JURKAT	0.478381	0.320226
NoTx	-0.0723065	0.657726	293T - NALM6	293T	293T	NALM6	NALM6	Jarid2	293T-vs-NALM6	0.74616	0.127168
NoTx	0.228575	0.0100914	293T - U937	293T	293T	U937	U937	Jarid2	293T-vs-U937	0.0164137	1.78479
NoTx	0.435928	6.74732e-05	HEL - JURKAT	HEL	HEL	JURKAT	JURKAT	Jarid2	HEL-vs-JURKAT	0.00017153	3.76566
NoTx	0.266131	0.00356152	HEL - NALM6	HEL	HEL	NALM6	NALM6	Jarid2	HEL-vs-NALM6	0.00636828	2.19598
NoTx	0.567012	6.33941e-06	HEL - U937	HEL	HEL	U937	U937	Jarid2	HEL-vs-U937	2.06222e-05	4.68567
NoTx	-0.169797	0.0559472	JURKAT - NALM6	JURKAT	JURKAT	NALM6	NALM6	Jarid2	JURKAT-vs-NALM6	0.0766789	1.11532
NoTx	0.131084	0.170153	JURKAT - U937	JURKAT	JURKAT	U937	U937	Jarid2	JURKAT-vs-U937	0.217731	0.662079
NoTx	0.300882	0.00143242	NALM6 - U937	NALM6	NALM6	U937	U937	Jarid2	NALM6-vs-U937	0.0027824	2.55558
NoTx	-0.166639	0.0387917	293T - HEL	293T	293T	HEL	HEL	CDC25C	293T-vs-HEL	0.0560094	1.25174
NoTx	0.555131	3.36055e-06	293T - JURKAT	293T	293T	JURKAT	JURKAT	CDC25C	293T-vs-JURKAT	1.19388e-05	4.92304
NoTx	0.691775	4.23232e-07	293T - NALM6	293T	293T	NALM6	NALM6	CDC25C	293T-vs-NALM6	2.24064e-06	5.64963
NoTx	0.734166	2.44055e-07	293T - U937	293T	293T	U937	U937	CDC25C	293T-vs-U937	1.60719e-06	5.79393
NoTx	0.72177	2.85484e-07	HEL - JURKAT	HEL	HEL	JURKAT	JURKAT	CDC25C	HEL-vs-JURKAT	1.79257e-06	5.74652
NoTx	0.858413	5.73497e-08	HEL - NALM6	HEL	HEL	NALM6	NALM6	CDC25C	HEL-vs-NALM6	5.61477e-07	6.25067
NoTx	0.900805	3.56051e-08	HEL - U937	HEL	HEL	U937	U937	CDC25C	HEL-vs-U937	4.80669e-07	6.31815
NoTx	0.136643	0.101296	JURKAT - NALM6	JURKAT	JURKAT	NALM6	NALM6	CDC25C	JURKAT-vs-NALM6	0.135395	0.868397
NoTx	0.179035	0.0260445	JURKAT - U937	JURKAT	JURKAT	U937	U937	CDC25C	JURKAT-vs-U937	0.0392849	1.40577
NoTx	0.0423915	0.89837	NALM6 - U937	NALM6	NALM6	U937	U937	CDC25C	NALM6-vs-U937	0.976392	0.0103758
NoTx	-0.0120622	0.999612	293T - HEL	293T	293T	HEL	HEL	CBP	293T-vs-HEL	0.999952	2.07156e-05
NoTx	0.733816	2.46548e-06	293T - JURKAT	293T	293T	JURKAT	JURKAT	CBP	293T-vs-JURKAT	9.9355e-06	5.00281
NoTx	0.494221	8.83566e-05	293T - NALM6	293T	293T	NALM6	NALM6	CBP	293T-vs-NALM6	0.00021688	3.66379
NoTx	1.02773	1.06607e-07	293T - U937	293T	293T	U937	U937	CBP	293T-vs-U937	8.46586e-07	6.07233
NoTx	0.745878	2.11501e-06	HEL - JURKAT	HEL	HEL	JURKAT	JURKAT	CBP	HEL-vs-JURKAT	8.78542e-06	5.05624
NoTx	0.506284	7.16463e-05	HEL - NALM6	HEL	HEL	NALM6	NALM6	CBP	HEL-vs-NALM6	0.00017747	3.75087
NoTx	1.03979	9.5708e-08	HEL - U937	HEL	HEL	U937	U937	CBP	HEL-vs-U937	7.83065e-07	6.1062
NoTx	-0.239594	0.0199698	JURKAT - NALM6	JURKAT	JURKAT	NALM6	NALM6	CBP	JURKAT-vs-NALM6	0.0308105	1.5113
NoTx	0.29391	0.00533258	JURKAT - U937	JURKAT	JURKAT	U937	U937	CBP	JURKAT-vs-U937	0.00922947	2.03482
NoTx	0.533505	4.52411e-05	NALM6 - U937	NALM6	NALM6	U937	U937	CBP	NALM6-vs-U937	0.00012094	3.91742
NoTx	0.233586	0.0250125	293T - HEL	293T	293T	HEL	HEL	DNA1	293T-vs-HEL	0.0379404	1.4209
NoTx	1.1277	5.01104e-08	293T - JURKAT	293T	293T	JURKAT	JURKAT	DNA1	293T-vs-JURKAT	5.56466e-07	6.25456
NoTx	1.05639	9.3177e-08	293T - NALM6	293T	293T	NALM6	NALM6	DNA1	293T-vs-NALM6	7.83065e-07	6.1062
NoTx	0.926831	3.09887e-07	293T - U937	293T	293T	U937	U937	DNA1	293T-vs-U937	1.90158e-06	5.72089
NoTx	0.894118	4.32687e-07	HEL - JURKAT	HEL	HEL	JURKAT	JURKAT	DNA1	HEL-vs-JURKAT	2.24665e-06	5.64847
NoTx	0.822802	9.45713e-07	HEL - NALM6	HEL	HEL	NALM6	NALM6	DNA1	HEL-vs-NALM6	4.61793e-06	5.33555
NoTx	0.693246	4.73315e-06	HEL - U937	HEL	HEL	U937	U937	DNA1	HEL-vs-U937	1.59744e-05	4.79658
NoTx	-0.0713163	0.782356	JURKAT - NALM6	JURKAT	JURKAT	NALM6	NALM6	DNA1	JURKAT-vs-NALM6	0.865722	0.0626215
NoTx	-0.200873	0.0563325	JURKAT - U937	JURKAT	JURKAT	U937	U937	DNA1	JURKAT-vs-U937	0.076817	1.11454
NoTx	-0.129557	0.301655	NALM6 - U937	NALM6	NALM6	U937	U937	DNA1	NALM6-vs-U937	0.371904	0.42957
NoTx	0.261155	0.03323	293T - HEL	293T	293T	HEL	HEL	DNA2	293T-vs-HEL	0.0492972	1.30718
NoTx	1.11281	2.55372e-07	293T - JURKAT	293T	293T	JURKAT	JURKAT	DNA2	293T-vs-JURKAT	1.64168e-06	5.78471
NoTx	1.00875	6.37076e-07	293T - NALM6	293T	293T	NALM6	NALM6	DNA2	293T-vs-NALM6	3.18538e-06	5.49684
NoTx	0.964289	9.74896e-07	293T - U937	293T	293T	U937	U937	DNA2	293T-vs-U937	4.61793e-06	5.33555
NoTx	0.851653	3.14356e-06	HEL - JURKAT	HEL	HEL	JURKAT	JURKAT	DNA2	HEL-vs-JURKAT	1.15976e-05	4.93563
NoTx	0.747592	1.04919e-05	HEL - NALM6	HEL	HEL	NALM6	NALM6	DNA2	HEL-vs-NALM6	3.18834e-05	4.49643
NoTx	0.703135	1.83112e-05	HEL - U937	HEL	HEL	U937	U937	DNA2	HEL-vs-U937	5.37394e-05	4.26971
NoTx	-0.104061	0.631941	JURKAT - NALM6	JURKAT	JURKAT	NALM6	NALM6	DNA2	JURKAT-vs-NALM6	0.725051	0.139631
NoTx	-0.148518	0.322688	JURKAT - U937	JURKAT	JURKAT	U937	U937	DNA2	JURKAT-vs-U937	0.390776	0.408072
NoTx	-0.0444574	0.971061	NALM6 - U937	NALM6	NALM6	U937	U937	DNA2	NALM6-vs-U937	0.999952	2.07156e-05
NoTx	0.020229	0.999785	293T - HEL	293T	293T	HEL	HEL	WGA	293T-vs-HEL	0.999952	2.07156e-05
NoTx	0.751391	0.00069374	293T - JURKAT	293T	293T	JURKAT	JURKAT	WGA	293T-vs-JURKAT	0.00147488	2.83124
NoTx	0.412291	0.0400764	293T - NALM6	293T	293T	NALM6	NALM6	WGA	293T-vs-NALM6	0.057252	1.24221
NoTx	2.17262	4.88013e-08	293T - U937	293T	293T	U937	U937	WGA	293T-vs-U937	5.56466e-07	6.25456
NoTx	0.731162	0.00086141	HEL - JURKAT	HEL	HEL	JURKAT	JURKAT	WGA	HEL-vs-JURKAT	0.00176197	2.754
NoTx	0.392062	0.0520594	HEL - NALM6	HEL	HEL	NALM6	NALM6	WGA	HEL-vs-NALM6	0.0717145	1.14439
NoTx	2.15239	5.34626e-08	HEL - U937	HEL	HEL	U937	U937	WGA	HEL-vs-U937	5.56466e-07	6.25456
NoTx	-0.3391	0.102641	JURKAT - NALM6	JURKAT	JURKAT	NALM6	NALM6	WGA	JURKAT-vs-NALM6	0.136518	0.864811
NoTx	1.42123	2.58334e-06	JURKAT - U937	JURKAT	JURKAT	U937	U937	WGA	JURKAT-vs-U937	1.02574e-05	4.98896
NoTx	1.76033	3.44901e-07	NALM6 - U937	NALM6	NALM6	U937	U937	WGA	NALM6-vs-U937	1.99008e-06	5.70113
PALBO	1.38875	1.85851e-13	293T - HEL	293T	293T	HEL	HEL	IdU	293T-vs-HEL	1.2545e-11	10.9015
PALBO	1.4159	1.85851e-13	293T - JURKAT	293T	293T	JURKAT	JURKAT	IdU	293T-vs-JURKAT	1.2545e-11	10.9015
PALBO	1.4145	1.85851e-13	293T - NALM6	293T	293T	NALM6	NALM6	IdU	293T-vs-NALM6	1.2545e-11	10.9015
PALBO	1.41417	1.85851e-13	293T - U937	293T	293T	U937	U937	IdU	293T-vs-U937	1.2545e-11	10.9015
PALBO	0.027151	0.150057	HEL - JURKAT	HEL	HEL	JURKAT	JURKAT	IdU	HEL-vs-JURKAT	0.254813	0.593778
PALBO	0.0257478	0.231944	HEL - NALM6	HEL	HEL	NALM6	NALM6	IdU	HEL-vs-NALM6	0.340353	0.46807
PALBO	0.0254197	0.236837	HEL - U937	HEL	HEL	U937	U937	IdU	HEL-vs-U937	0.341704	0.46635
PALBO	-0.0014032	0.999006	JURKAT - NALM6	JURKAT	JURKAT	NALM6	NALM6	IdU	JURKAT-vs-NALM6	1	9.60047e-08
PALBO	-0.0017313	0.997773	JURKAT - U937	JURKAT	JURKAT	U937	U937	IdU	JURKAT-vs-U937	1	9.60047e-08
PALBO	-0.0003281	0.999999	NALM6 - U937	NALM6	NALM6	U937	U937	IdU	NALM6-vs-U937	1	9.60047e-08
PALBO	1.00603	0.229439	293T - HEL	293T	293T	HEL	HEL	MLL1	293T-vs-HEL	0.338516	0.470421
PALBO	1.50335	0.078398	293T - JURKAT	293T	293T	JURKAT	JURKAT	MLL1	293T-vs-JURKAT	0.15284	0.815762
PALBO	1.99984	0.067075	293T - NALM6	293T	293T	NALM6	NALM6	MLL1	293T-vs-NALM6	0.140917	0.851035
PALBO	2.21511	0.0552002	293T - U937	293T	293T	U937	U937	MLL1	293T-vs-U937	0.124399	0.905183
PALBO	0.497316	0.473241	HEL - JURKAT	HEL	HEL	JURKAT	JURKAT	MLL1	HEL-vs-JURKAT	0.590014	0.229137
PALBO	0.993806	0.234062	HEL - NALM6	HEL	HEL	NALM6	NALM6	MLL1	HEL-vs-NALM6	0.341604	0.466477
PALBO	1.20908	0.168227	HEL - U937	HEL	HEL	U937	U937	MLL1	HEL-vs-U937	0.268765	0.570628
PALBO	0.496489	0.474197	JURKAT - NALM6	JURKAT	JURKAT	NALM6	NALM6	MLL1	JURKAT-vs-NALM6	0.590014	0.229137
PALBO	0.711768	0.288072	JURKAT - U937	JURKAT	JURKAT	U937	U937	MLL1	JURKAT-vs-U937	0.396834	0.401391
PALBO	0.215279	0.936685	NALM6 - U937	NALM6	NALM6	U937	U937	MLL1	NALM6-vs-U937	0.995689	0.00187632
PALBO	-0.376195	0.531043	293T - HEL	293T	293T	HEL	HEL	PLK1	293T-vs-HEL	0.645863	0.18986
PALBO	1.04465	0.0757243	293T - JURKAT	293T	293T	JURKAT	JURKAT	PLK1	293T-vs-JURKAT	0.151228	0.820368
PALBO	1.26583	0.0772612	293T - NALM6	293T	293T	NALM6	NALM6	PLK1	293T-vs-NALM6	0.152267	0.817395
PALBO	1.33973	0.0694186	293T - U937	293T	293T	U937	U937	PLK1	293T-vs-U937	0.144177	0.841104
PALBO	1.42084	0.0420645	HEL - JURKAT	HEL	HEL	JURKAT	JURKAT	PLK1	HEL-vs-JURKAT	0.11221	0.949969
PALBO	1.64203	0.047055	HEL - NALM6	HEL	HEL	NALM6	NALM6	PLK1	HEL-vs-NALM6	0.116558	0.933457
PALBO	1.71593	0.0432216	HEL - U937	HEL	HEL	U937	U937	PLK1	HEL-vs-U937	0.11221	0.949969
PALBO	0.221188	0.717948	JURKAT - NALM6	JURKAT	JURKAT	NALM6	NALM6	PLK1	JURKAT-vs-NALM6	0.821382	0.0854551
PALBO	0.295085	0.55462	JURKAT - U937	JURKAT	JURKAT	U937	U937	PLK1	JURKAT-vs-U937	0.67052	0.173588
PALBO	0.0738966	0.99377	NALM6 - U937	NALM6	NALM6	U937	U937	PLK1	NALM6-vs-U937	1	9.60047e-08
PALBO	-0.114298	0.259896	293T - HEL	293T	293T	HEL	HEL	Geminin	293T-vs-HEL	0.365479	0.437137
PALBO	0.289303	0.0330884	293T - JURKAT	293T	293T	JURKAT	JURKAT	Geminin	293T-vs-JURKAT	0.0962796	1.01647
PALBO	0.165995	0.138142	293T - NALM6	293T	293T	NALM6	NALM6	Geminin	293T-vs-NALM6	0.240634	0.618643
PALBO	2.09768	5.28213e-06	293T - U937	293T	293T	U937	U937	Geminin	293T-vs-U937	0.00010187	3.99195
PALBO	0.403601	0.0172911	HEL - JURKAT	HEL	HEL	JURKAT	JURKAT	Geminin	HEL-vs-JURKAT	0.0666942	1.17591
PALBO	0.280293	0.0520793	HEL - NALM6	HEL	HEL	NALM6	NALM6	Geminin	HEL-vs-NALM6	0.121597	0.915076
PALBO	2.21198	1.98306e-06	HEL - U937	HEL	HEL	U937	U937	Geminin	HEL-vs-U937	4.11866e-05	4.38524
PALBO	-0.123307	0.163219	JURKAT - NALM6	JURKAT	JURKAT	NALM6	NALM6	Geminin	JURKAT-vs-NALM6	0.265476	0.575975
PALBO	1.80838	1.9344e-06	JURKAT - U937	JURKAT	JURKAT	U937	U937	Geminin	JURKAT-vs-U937	4.11866e-05	4.38524
PALBO	1.93168	1.99817e-05	NALM6 - U937	NALM6	NALM6	U937	U937	Geminin	NALM6-vs-U937	0.00031736	3.49845
PALBO	-0.250556	0.789988	293T - HEL	293T	293T	HEL	HEL	EZH2	293T-vs-HEL	0.870599	0.0601819
PALBO	0.47235	0.333044	293T - JURKAT	293T	293T	JURKAT	JURKAT	EZH2	293T-vs-JURKAT	0.440794	0.355765
PALBO	0.623492	0.297844	293T - NALM6	293T	293T	NALM6	NALM6	EZH2	293T-vs-NALM6	0.404109	0.393501
PALBO	0.906925	0.16084	293T - U937	293T	293T	U937	U937	EZH2	293T-vs-U937	0.264797	0.577086
PALBO	0.722906	0.167721	HEL - JURKAT	HEL	HEL	JURKAT	JURKAT	EZH2	HEL-vs-JURKAT	0.268765	0.570628
PALBO	0.874048	0.171506	HEL - NALM6	HEL	HEL	NALM6	NALM6	EZH2	HEL-vs-NALM6	0.270799	0.567352
PALBO	1.15748	0.103779	HEL - U937	HEL	HEL	U937	U937	EZH2	HEL-vs-U937	0.189707	0.721917
PALBO	0.151142	0.899521	JURKAT - NALM6	JURKAT	JURKAT	NALM6	NALM6	EZH2	JURKAT-vs-NALM6	0.971483	0.0125647
PALBO	0.434575	0.375059	JURKAT - U937	JURKAT	JURKAT	U937	U937	EZH2	JURKAT-vs-U937	0.486856	0.312599
PALBO	0.283433	0.730356	NALM6 - U937	NALM6	NALM6	U937	U937	EZH2	NALM6-vs-U937	0.828555	0.0816786
PALBO	-0.086194	0.34943	293T - HEL	293T	293T	HEL	HEL	pH3_s10	293T-vs-HEL	0.457356	0.339745
PALBO	-0.053797	0.496343	293T - JURKAT	293T	293T	JURKAT	JURKAT	pH3_s10	293T-vs-JURKAT	0.61193	0.213298
PALBO	-0.0329836	0.853631	293T - NALM6	293T	293T	NALM6	NALM6	pH3_s10	293T-vs-NALM6	0.930641	0.031218
PALBO	0.0230592	0.945507	293T - U937	293T	293T	U937	U937	pH3_s10	293T-vs-U937	1	9.60047e-08
PALBO	0.032397	0.777242	HEL - JURKAT	HEL	HEL	JURKAT	JURKAT	pH3_s10	HEL-vs-JURKAT	0.863603	0.063686
PALBO	0.0532104	0.621395	HEL - NALM6	HEL	HEL	NALM6	NALM6	pH3_s10	HEL-vs-NALM6	0.726306	0.138881
PALBO	0.109253	0.24329	HEL - U937	HEL	HEL	U937	U937	pH3_s10	HEL-vs-U937	0.345728	0.461265
PALBO	0.0208134	0.926593	JURKAT - NALM6	JURKAT	JURKAT	NALM6	NALM6	pH3_s10	JURKAT-vs-NALM6	0.988854	0.00486766
PALBO	0.0768562	0.306997	JURKAT - U937	JURKAT	JURKAT	U937	U937	pH3_s10	JURKAT-vs-U937	0.412384	0.384698
PALBO	0.0560428	0.591219	NALM6 - U937	NALM6	NALM6	U937	U937	pH3_s10	NALM6-vs-U937	0.703213	0.152913
PALBO	0.780694	0.00086087	293T - HEL	293T	293T	HEL	HEL	p_CDC2	293T-vs-HEL	0.00860867	2.06506
PALBO	1.12347	4.44161e-07	293T - JURKAT	293T	293T	JURKAT	JURKAT	p_CDC2	293T-vs-JURKAT	1.19923e-05	4.9211
PALBO	1.09966	2.56283e-05	293T - NALM6	293T	293T	NALM6	NALM6	p_CDC2	293T-vs-NALM6	0.00034598	3.46095
PALBO	1.10316	2.44828e-05	293T - U937	293T	293T	U937	U937	p_CDC2	293T-vs-U937	0.00034598	3.46095
PALBO	0.342776	0.00863045	HEL - JURKAT	HEL	HEL	JURKAT	JURKAT	p_CDC2	HEL-vs-JURKAT	0.0502415	1.29894
PALBO	0.318968	0.0140942	HEL - NALM6	HEL	HEL	NALM6	NALM6	p_CDC2	HEL-vs-NALM6	0.0613779	1.21199
PALBO	0.32247	0.0138129	HEL - U937	HEL	HEL	U937	U937	p_CDC2	HEL-vs-U937	0.061139	1.21368
PALBO	-0.0238077	0.700723	JURKAT - NALM6	JURKAT	JURKAT	NALM6	NALM6	p_CDC2	JURKAT-vs-NALM6	0.808526	0.092306
PALBO	-0.0203054	0.780625	JURKAT - U937	JURKAT	JURKAT	U937	U937	p_CDC2	JURKAT-vs-U937	0.863806	0.0635838
PALBO	0.00350228	0.999695	NALM6 - U937	NALM6	NALM6	U937	U937	p_CDC2	NALM6-vs-U937	1	9.60047e-08
PALBO	1.48933	0.00738697	293T - HEL	293T	293T	HEL	HEL	PCNA	293T-vs-HEL	0.0471205	1.32679
PALBO	1.2817	0.00659845	293T - JURKAT	293T	293T	JURKAT	JURKAT	PCNA	293T-vs-JURKAT	0.0434532	1.36198
PALBO	0.581823	0.0437068	293T - NALM6	293T	293T	NALM6	NALM6	PCNA	293T-vs-NALM6	0.112389	0.949276
PALBO	2.48834	0.00102955	293T - U937	293T	293T	U937	U937	PCNA	293T-vs-U937	0.00983119	2.00739
PALBO	-0.207629	0.199917	HEL - JURKAT	HEL	HEL	JURKAT	JURKAT	PCNA	HEL-vs-JURKAT	0.30669	0.5133
PALBO	-0.907509	0.0183839	HEL - NALM6	HEL	HEL	NALM6	NALM6	PCNA	HEL-vs-NALM6	0.0689396	1.16153
PALBO	0.999009	0.0153009	HEL - U937	HEL	HEL	U937	U937	PCNA	HEL-vs-U937	0.0645507	1.1901
PALBO	-0.69988	0.0205379	JURKAT - NALM6	JURKAT	JURKAT	NALM6	NALM6	PCNA	JURKAT-vs-NALM6	0.0739365	1.13114
PALBO	1.20664	0.00750437	JURKAT - U937	JURKAT	JURKAT	U937	U937	PCNA	JURKAT-vs-U937	0.0471205	1.32679
PALBO	1.90652	0.00380665	NALM6 - U937	NALM6	NALM6	U937	U937	PCNA	NALM6-vs-U937	0.0277783	1.55629
PALBO	-1.55575	0.00036683	293T - HEL	293T	293T	HEL	HEL	Rb	293T-vs-HEL	0.00412679	2.38439
PALBO	-1.61619	2.31998e-05	293T - JURKAT	293T	293T	JURKAT	JURKAT	Rb	293T-vs-JURKAT	0.00034598	3.46095
PALBO	-1.56908	0.00034003	293T - NALM6	293T	293T	NALM6	NALM6	Rb	293T-vs-NALM6	0.00399165	2.39885
PALBO	0.52847	0.016257	293T - U937	293T	293T	U937	U937	Rb	293T-vs-U937	0.0657409	1.18216
PALBO	-0.060437	0.499032	HEL - JURKAT	HEL	HEL	JURKAT	JURKAT	Rb	HEL-vs-JURKAT	0.612448	0.21293
PALBO	-0.0133273	0.994469	HEL - NALM6	HEL	HEL	NALM6	NALM6	Rb	HEL-vs-NALM6	1	9.60047e-08
PALBO	2.08422	1.05252e-05	HEL - U937	HEL	HEL	U937	U937	Rb	HEL-vs-U937	0.00017761	3.75053
PALBO	0.0471097	0.64438	JURKAT - NALM6	JURKAT	JURKAT	NALM6	NALM6	Rb	JURKAT-vs-NALM6	0.749926	0.124982
PALBO	2.14466	9.23686e-08	JURKAT - U937	JURKAT	JURKAT	U937	U937	Rb	JURKAT-vs-U937	3.56279e-06	5.44821
PALBO	2.09755	9.49062e-06	NALM6 - U937	NALM6	NALM6	U937	U937	Rb	NALM6-vs-U937	0.00017083	3.76743
PALBO	-0.519504	0.199076	293T - HEL	293T	293T	HEL	HEL	FoxM1	293T-vs-HEL	0.30669	0.5133
PALBO	0.54318	0.129288	293T - JURKAT	293T	293T	JURKAT	JURKAT	FoxM1	293T-vs-JURKAT	0.228155	0.64177
PALBO	0.138431	0.854811	293T - NALM6	293T	293T	NALM6	NALM6	FoxM1	293T-vs-NALM6	0.930641	0.031218
PALBO	1.0493	0.0552884	293T - U937	293T	293T	U937	U937	FoxM1	293T-vs-U937	0.124399	0.905183
PALBO	1.06268	0.0364808	HEL - JURKAT	HEL	HEL	JURKAT	JURKAT	FoxM1	HEL-vs-JURKAT	0.103682	0.984295
PALBO	0.657935	0.131884	HEL - NALM6	HEL	HEL	NALM6	NALM6	FoxM1	HEL-vs-NALM6	0.231224	0.635966
PALBO	1.5688	0.0253371	HEL - U937	HEL	HEL	U937	U937	FoxM1	HEL-vs-U937	0.0814407	1.08916
PALBO	-0.404749	0.215309	JURKAT - NALM6	JURKAT	JURKAT	NALM6	NALM6	FoxM1	JURKAT-vs-NALM6	0.32118	0.493252
PALBO	0.506118	0.146665	JURKAT - U937	JURKAT	JURKAT	U937	U937	FoxM1	JURKAT-vs-U937	0.25063	0.600967
PALBO	0.910867	0.0723589	NALM6 - U937	NALM6	NALM6	U937	U937	FoxM1	NALM6-vs-U937	0.148007	0.829718
PALBO	0.449454	0.267553	293T - HEL	293T	293T	HEL	HEL	H3k9me3	293T-vs-HEL	0.374297	0.426784
PALBO	0.824321	0.0637911	293T - JURKAT	293T	293T	JURKAT	JURKAT	H3k9me3	293T-vs-JURKAT	0.137789	0.860786
PALBO	0.700454	0.125803	293T - NALM6	293T	293T	NALM6	NALM6	H3k9me3	293T-vs-NALM6	0.223467	0.650787
PALBO	-0.193981	0.721343	293T - U937	293T	293T	U937	U937	H3k9me3	293T-vs-U937	0.821783	0.0852426
PALBO	0.374867	0.258711	HEL - JURKAT	HEL	HEL	JURKAT	JURKAT	H3k9me3	HEL-vs-JURKAT	0.365479	0.437137
PALBO	0.251001	0.576393	HEL - NALM6	HEL	HEL	NALM6	NALM6	H3k9me3	HEL-vs-NALM6	0.691672	0.1601
PALBO	-0.643434	0.146423	HEL - U937	HEL	HEL	U937	U937	H3k9me3	HEL-vs-U937	0.25063	0.600967
PALBO	-0.123867	0.834222	JURKAT - NALM6	JURKAT	JURKAT	NALM6	NALM6	H3k9me3	JURKAT-vs-NALM6	0.91561	0.0382896
PALBO	-1.0183	0.0425241	JURKAT - U937	JURKAT	JURKAT	U937	U937	H3k9me3	JURKAT-vs-U937	0.11221	0.949969
PALBO	-0.894435	0.0801878	NALM6 - U937	NALM6	NALM6	U937	U937	H3k9me3	NALM6-vs-U937	0.153551	0.813747
PALBO	-0.510315	0.169421	293T - HEL	293T	293T	HEL	HEL	pRb_s780	293T-vs-HEL	0.269081	0.570118
PALBO	0.1828	0.556283	293T - JURKAT	293T	293T	JURKAT	JURKAT	pRb_s780	293T-vs-JURKAT	0.67052	0.173588
PALBO	0.416319	0.238506	293T - NALM6	293T	293T	NALM6	NALM6	pRb_s780	293T-vs-NALM6	0.341704	0.46635
PALBO	0.569857	0.139538	293T - U937	293T	293T	U937	U937	pRb_s780	293T-vs-U937	0.241508	0.617068
PALBO	0.693115	0.0668693	HEL - JURKAT	HEL	HEL	JURKAT	JURKAT	pRb_s780	HEL-vs-JURKAT	0.140917	0.851035
PALBO	0.926634	0.0565894	HEL - NALM6	HEL	HEL	NALM6	NALM6	pRb_s780	HEL-vs-NALM6	0.125521	0.901284
PALBO	1.08017	0.0421311	HEL - U937	HEL	HEL	U937	U937	pRb_s780	HEL-vs-U937	0.11221	0.949969
PALBO	0.233519	0.415644	JURKAT - NALM6	JURKAT	JURKAT	NALM6	NALM6	pRb_s780	JURKAT-vs-NALM6	0.529359	0.27625
PALBO	0.387058	0.192261	JURKAT - U937	JURKAT	JURKAT	U937	U937	pRb_s780	JURKAT-vs-U937	0.300061	0.52279
PALBO	0.153539	0.76414	NALM6 - U937	NALM6	NALM6	U937	U937	pRb_s780	NALM6-vs-U937	0.856091	0.0674802
PALBO	-1.70783	0.0239221	293T - HEL	293T	293T	HEL	HEL	RUNX1	293T-vs-HEL	0.0806195	1.09356
PALBO	-0.774973	0.0743478	293T - JURKAT	293T	293T	JURKAT	JURKAT	RUNX1	293T-vs-JURKAT	0.150932	0.82122
PALBO	-0.312352	0.460105	293T - NALM6	293T	293T	NALM6	NALM6	RUNX1	293T-vs-NALM6	0.578306	0.237842
PALBO	-0.0099214	0.999992	293T - U937	293T	293T	U937	U937	RUNX1	293T-vs-U937	1	9.60047e-08
PALBO	0.932854	0.0522418	HEL - JURKAT	HEL	HEL	JURKAT	JURKAT	RUNX1	HEL-vs-JURKAT	0.121597	0.915076
PALBO	1.39548	0.0354896	HEL - NALM6	HEL	HEL	NALM6	NALM6	RUNX1	HEL-vs-NALM6	0.101938	0.991663
PALBO	1.69791	0.0241964	HEL - U937	HEL	HEL	U937	U937	RUNX1	HEL-vs-U937	0.0806195	1.09356
PALBO	0.462621	0.188818	JURKAT - NALM6	JURKAT	JURKAT	NALM6	NALM6	RUNX1	JURKAT-vs-NALM6	0.296401	0.52812
PALBO	0.765052	0.0761741	JURKAT - U937	JURKAT	JURKAT	U937	U937	RUNX1	JURKAT-vs-U937	0.151228	0.820368
PALBO	0.302431	0.478585	NALM6 - U937	NALM6	NALM6	U937	U937	RUNX1	NALM6-vs-U937	0.592743	0.227133
PALBO	0.583345	0.280399	293T - HEL	293T	293T	HEL	HEL	puromycin	293T-vs-HEL	0.388245	0.410894
PALBO	1.13594	0.0602629	293T - JURKAT	293T	293T	JURKAT	JURKAT	puromycin	293T-vs-JURKAT	0.132284	0.878491
PALBO	0.561873	0.297036	293T - NALM6	293T	293T	NALM6	NALM6	puromycin	293T-vs-NALM6	0.404109	0.393501
PALBO	2.3308	0.0221499	293T - U937	293T	293T	U937	U937	puromycin	293T-vs-U937	0.0776684	1.10976
PALBO	0.552597	0.221011	HEL - JURKAT	HEL	HEL	JURKAT	JURKAT	puromycin	HEL-vs-JURKAT	0.327874	0.484293
PALBO	-0.0214721	0.99994	HEL - NALM6	HEL	HEL	NALM6	NALM6	puromycin	HEL-vs-NALM6	1	9.60047e-08
PALBO	1.74746	0.0388597	HEL - U937	HEL	HEL	U937	U937	puromycin	HEL-vs-U937	0.107062	0.970363
PALBO	-0.574069	0.207453	JURKAT - NALM6	JURKAT	JURKAT	NALM6	NALM6	puromycin	JURKAT-vs-NALM6	0.311179	0.50699
PALBO	1.19486	0.0547113	JURKAT - U937	JURKAT	JURKAT	U937	U937	puromycin	JURKAT-vs-U937	0.124399	0.905183
PALBO	1.76893	0.0379494	NALM6 - U937	NALM6	NALM6	U937	U937	puromycin	NALM6-vs-U937	0.105632	0.976203
PALBO	-0.109032	0.452094	293T - HEL	293T	293T	HEL	HEL	SLBP	293T-vs-HEL	0.573077	0.241787
PALBO	0.593545	0.0158522	293T - JURKAT	293T	293T	JURKAT	JURKAT	SLBP	293T-vs-JURKAT	0.0657409	1.18216
PALBO	0.418596	0.04632	293T - NALM6	293T	293T	NALM6	NALM6	SLBP	293T-vs-NALM6	0.116065	0.935297
PALBO	0.603725	0.022703	293T - U937	293T	293T	U937	U937	SLBP	293T-vs-U937	0.0785873	1.10465
PALBO	0.702577	0.0116371	HEL - JURKAT	HEL	HEL	JURKAT	JURKAT	SLBP	HEL-vs-JURKAT	0.0541729	1.26622
PALBO	0.527628	0.0295467	HEL - NALM6	HEL	HEL	NALM6	NALM6	SLBP	HEL-vs-NALM6	0.0906548	1.04261
PALBO	0.712757	0.0164574	HEL - U937	HEL	HEL	U937	U937	SLBP	HEL-vs-U937	0.0657409	1.18216
PALBO	-0.174949	0.160492	JURKAT - NALM6	JURKAT	JURKAT	NALM6	NALM6	SLBP	JURKAT-vs-NALM6	0.264797	0.577086
PALBO	0.0101801	0.998645	JURKAT - U937	JURKAT	JURKAT	U937	U937	SLBP	JURKAT-vs-U937	1	9.60047e-08
PALBO	0.185129	0.206138	NALM6 - U937	NALM6	NALM6	U937	U937	SLBP	NALM6-vs-U937	0.310935	0.507331
PALBO	-0.237522	0.0488405	293T - HEL	293T	293T	HEL	HEL	CTCF	293T-vs-HEL	0.119881	0.921249
PALBO	0.199107	0.0464261	293T - JURKAT	293T	293T	JURKAT	JURKAT	CTCF	293T-vs-JURKAT	0.116065	0.935297
PALBO	0.0569505	0.51571	293T - NALM6	293T	293T	NALM6	NALM6	CTCF	293T-vs-NALM6	0.630052	0.200623
PALBO	2.00649	2.22831e-07	293T - U937	293T	293T	U937	U937	CTCF	293T-vs-U937	7.52055e-06	5.12375
PALBO	0.436629	0.0104088	HEL - JURKAT	HEL	HEL	JURKAT	JURKAT	CTCF	HEL-vs-JURKAT	0.0513726	1.28927
PALBO	0.294473	0.0322001	HEL - NALM6	HEL	HEL	NALM6	NALM6	CTCF	HEL-vs-NALM6	0.0962796	1.01647
PALBO	2.24401	1.13986e-08	HEL - U937	HEL	HEL	U937	U937	CTCF	HEL-vs-U937	6.15526e-07	6.21075
PALBO	-0.142157	0.0880348	JURKAT - NALM6	JURKAT	JURKAT	NALM6	NALM6	CTCF	JURKAT-vs-NALM6	0.165065	0.782344
PALBO	1.80738	1.69817e-08	JURKAT - U937	JURKAT	JURKAT	U937	U937	CTCF	JURKAT-vs-U937	7.64175e-07	6.11681
PALBO	1.94953	4.33418e-07	NALM6 - U937	NALM6	NALM6	U937	U937	CTCF	NALM6-vs-U937	1.19923e-05	4.9211
PALBO	0.51546	0.0786844	293T - HEL	293T	293T	HEL	HEL	CyclinB1	293T-vs-HEL	0.15284	0.815762
PALBO	1.2867	0.00944321	293T - JURKAT	293T	293T	JURKAT	JURKAT	CyclinB1	293T-vs-JURKAT	0.0502415	1.29894
PALBO	1.33108	0.0127243	293T - NALM6	293T	293T	NALM6	NALM6	CyclinB1	293T-vs-NALM6	0.0572594	1.24215
PALBO	1.46869	0.010687	293T - U937	293T	293T	U937	U937	CyclinB1	293T-vs-U937	0.0515267	1.28797
PALBO	0.771238	0.0244845	HEL - JURKAT	HEL	HEL	JURKAT	JURKAT	CyclinB1	HEL-vs-JURKAT	0.0806195	1.09356
PALBO	0.815624	0.0326177	HEL - NALM6	HEL	HEL	NALM6	NALM6	CyclinB1	HEL-vs-NALM6	0.0962796	1.01647
PALBO	0.953234	0.024051	HEL - U937	HEL	HEL	U937	U937	CyclinB1	HEL-vs-U937	0.0806195	1.09356
PALBO	0.0443859	0.954044	JURKAT - NALM6	JURKAT	JURKAT	NALM6	NALM6	CyclinB1	JURKAT-vs-NALM6	1	9.60047e-08
PALBO	0.181995	0.331052	JURKAT - U937	JURKAT	JURKAT	U937	U937	CyclinB1	JURKAT-vs-U937	0.440316	0.356236
PALBO	0.137609	0.599707	NALM6 - U937	NALM6	NALM6	U937	U937	CyclinB1	NALM6-vs-U937	0.710179	0.148632
PALBO	-0.169321	0.110241	293T - HEL	293T	293T	HEL	HEL	DNMT1	293T-vs-HEL	0.199766	0.699478
PALBO	0.37169	0.016557	293T - JURKAT	293T	293T	JURKAT	JURKAT	DNMT1	293T-vs-JURKAT	0.0657409	1.18216
PALBO	0.271422	0.0452637	293T - NALM6	293T	293T	NALM6	NALM6	DNMT1	293T-vs-NALM6	0.115294	0.938192
PALBO	0.447552	0.0171044	293T - U937	293T	293T	U937	U937	DNMT1	293T-vs-U937	0.0666942	1.17591
PALBO	0.541011	0.00839313	HEL - JURKAT	HEL	HEL	JURKAT	JURKAT	DNMT1	HEL-vs-JURKAT	0.0502415	1.29894
PALBO	0.440743	0.0176156	HEL - NALM6	HEL	HEL	NALM6	NALM6	DNMT1	HEL-vs-NALM6	0.0669891	1.174
PALBO	0.616873	0.00955223	HEL - U937	HEL	HEL	U937	U937	DNMT1	HEL-vs-U937	0.0502415	1.29894
PALBO	-0.100268	0.194437	JURKAT - NALM6	JURKAT	JURKAT	NALM6	NALM6	DNMT1	JURKAT-vs-NALM6	0.301712	0.520407
PALBO	0.0758616	0.304431	JURKAT - U937	JURKAT	JURKAT	U937	U937	DNMT1	JURKAT-vs-U937	0.410981	0.386178
PALBO	0.176129	0.10255	NALM6 - U937	NALM6	NALM6	U937	U937	DNMT1	NALM6-vs-U937	0.189707	0.721917
PALBO	-0.173173	0.460503	293T - HEL	293T	293T	HEL	HEL	CyclinD1	293T-vs-HEL	0.578306	0.237842
PALBO	0.114652	0.582747	293T - JURKAT	293T	293T	JURKAT	JURKAT	CyclinD1	293T-vs-JURKAT	0.696203	0.157264
PALBO	0.0273121	0.995663	293T - NALM6	293T	293T	NALM6	NALM6	CyclinD1	293T-vs-NALM6	1	9.60047e-08
PALBO	0.125355	0.648421	293T - U937	293T	293T	U937	U937	CyclinD1	293T-vs-U937	0.751389	0.124135
PALBO	0.287825	0.154856	HEL - JURKAT	HEL	HEL	JURKAT	JURKAT	CyclinD1	HEL-vs-JURKAT	0.260114	0.584837
PALBO	0.200485	0.380156	HEL - NALM6	HEL	HEL	NALM6	NALM6	CyclinD1	HEL-vs-NALM6	0.491111	0.308821
PALBO	0.298528	0.206018	HEL - U937	HEL	HEL	U937	U937	CyclinD1	HEL-vs-U937	0.310935	0.507331
PALBO	-0.0873401	0.734363	JURKAT - NALM6	JURKAT	JURKAT	NALM6	NALM6	CyclinD1	JURKAT-vs-NALM6	0.829616	0.0811231
PALBO	0.010703	0.999744	JURKAT - U937	JURKAT	JURKAT	U937	U937	CyclinD1	JURKAT-vs-U937	1	9.60047e-08
PALBO	0.0980431	0.776984	NALM6 - U937	NALM6	NALM6	U937	U937	CyclinD1	NALM6-vs-U937	0.863603	0.063686
PALBO	-0.256462	0.710252	293T - HEL	293T	293T	HEL	HEL	TCF1	293T-vs-HEL	0.816034	0.0882916
PALBO	-0.509604	0.239193	293T - JURKAT	293T	293T	JURKAT	JURKAT	TCF1	293T-vs-JURKAT	0.341704	0.46635
PALBO	0.527603	0.310949	293T - NALM6	293T	293T	NALM6	NALM6	TCF1	293T-vs-NALM6	0.415625	0.381298
PALBO	0.546876	0.294518	293T - U937	293T	293T	U937	U937	TCF1	293T-vs-U937	0.403654	0.393991
PALBO	-0.253142	0.603845	HEL - JURKAT	HEL	HEL	JURKAT	JURKAT	TCF1	HEL-vs-JURKAT	0.711957	0.147546
PALBO	0.784065	0.162843	HEL - NALM6	HEL	HEL	NALM6	NALM6	TCF1	HEL-vs-NALM6	0.265476	0.575975
PALBO	0.803339	0.156068	HEL - U937	HEL	HEL	U937	U937	TCF1	HEL-vs-U937	0.260114	0.584837
PALBO	1.03721	0.0673272	JURKAT - NALM6	JURKAT	JURKAT	NALM6	NALM6	TCF1	JURKAT-vs-NALM6	0.140917	0.851035
PALBO	1.05648	0.0650155	JURKAT - U937	JURKAT	JURKAT	U937	U937	TCF1	JURKAT-vs-U937	0.139319	0.85599
PALBO	0.0192737	0.999955	NALM6 - U937	NALM6	NALM6	U937	U937	TCF1	NALM6-vs-U937	1	9.60047e-08
PALBO	0.327186	0.0871127	293T - HEL	293T	293T	HEL	HEL	Ki67	293T-vs-HEL	0.164478	0.783891
PALBO	1.63542	0.00105594	293T - JURKAT	293T	293T	JURKAT	JURKAT	Ki67	293T-vs-JURKAT	0.00983119	2.00739
PALBO	1.67129	0.00277143	293T - NALM6	293T	293T	NALM6	NALM6	Ki67	293T-vs-NALM6	0.023384	1.63108
PALBO	1.97065	0.00117155	293T - U937	293T	293T	U937	U937	Ki67	293T-vs-U937	0.010544	1.977
PALBO	1.30824	0.00329196	HEL - JURKAT	HEL	HEL	JURKAT	JURKAT	Ki67	HEL-vs-JURKAT	0.0253951	1.59525
PALBO	1.3441	0.00574201	HEL - NALM6	HEL	HEL	NALM6	NALM6	Ki67	HEL-vs-NALM6	0.0387586	1.41163
PALBO	1.64347	0.00297407	HEL - U937	HEL	HEL	U937	U937	Ki67	HEL-vs-U937	0.0243333	1.6138
PALBO	0.0358656	0.919645	JURKAT - NALM6	JURKAT	JURKAT	NALM6	NALM6	Ki67	JURKAT-vs-NALM6	0.988854	0.00486766
PALBO	0.335232	0.0567169	JURKAT - U937	JURKAT	JURKAT	U937	U937	Ki67	JURKAT-vs-U937	0.125521	0.901284
PALBO	0.299366	0.102704	NALM6 - U937	NALM6	NALM6	U937	U937	Ki67	NALM6-vs-U937	0.189707	0.721917
PALBO	-0.263759	0.0501155	293T - HEL	293T	293T	HEL	HEL	Jarid2	293T-vs-HEL	0.120247	0.919926
PALBO	0.0826688	0.276937	293T - JURKAT	293T	293T	JURKAT	JURKAT	Jarid2	293T-vs-JURKAT	0.385427	0.414057
PALBO	-0.264666	0.0497856	293T - NALM6	293T	293T	NALM6	NALM6	Jarid2	293T-vs-NALM6	0.120247	0.919926
PALBO	0.356883	0.0278649	293T - U937	293T	293T	U937	U937	Jarid2	293T-vs-U937	0.0874827	1.05808
PALBO	0.346428	0.0198724	HEL - JURKAT	HEL	HEL	JURKAT	JURKAT	Jarid2	HEL-vs-JURKAT	0.0725076	1.13962
PALBO	-0.0009073	1	HEL - NALM6	HEL	HEL	NALM6	NALM6	Jarid2	HEL-vs-NALM6	1	9.60047e-08
PALBO	0.620642	0.00986223	HEL - U937	HEL	HEL	U937	U937	Jarid2	HEL-vs-U937	0.0502415	1.29894
PALBO	-0.347335	0.0197716	JURKAT - NALM6	JURKAT	JURKAT	NALM6	NALM6	Jarid2	JURKAT-vs-NALM6	0.0725076	1.13962
PALBO	0.274215	0.0313764	JURKAT - U937	JURKAT	JURKAT	U937	U937	Jarid2	JURKAT-vs-U937	0.0951867	1.02142
PALBO	0.62155	0.00983693	NALM6 - U937	NALM6	NALM6	U937	U937	Jarid2	NALM6-vs-U937	0.0502415	1.29894
PALBO	-0.323061	0.386711	293T - HEL	293T	293T	HEL	HEL	CDC25C	293T-vs-HEL	0.4972	0.303469
PALBO	0.537951	0.121511	293T - JURKAT	293T	293T	JURKAT	JURKAT	CDC25C	293T-vs-JURKAT	0.217271	0.662998
PALBO	0.717555	0.103988	293T - NALM6	293T	293T	NALM6	NALM6	CDC25C	293T-vs-NALM6	0.189707	0.721917
PALBO	0.820841	0.0810071	293T - U937	293T	293T	U937	U937	CDC25C	293T-vs-U937	0.154028	0.812401
PALBO	0.861013	0.0503256	HEL - JURKAT	HEL	HEL	JURKAT	JURKAT	CDC25C	HEL-vs-JURKAT	0.120247	0.919926
PALBO	1.04062	0.0516255	HEL - NALM6	HEL	HEL	NALM6	NALM6	CDC25C	HEL-vs-NALM6	0.121597	0.915076
PALBO	1.1439	0.0430189	HEL - U937	HEL	HEL	U937	U937	CDC25C	HEL-vs-U937	0.11221	0.949969
PALBO	0.179603	0.606533	JURKAT - NALM6	JURKAT	JURKAT	NALM6	NALM6	CDC25C	JURKAT-vs-NALM6	0.712016	0.14751
PALBO	0.28289	0.35064	JURKAT - U937	JURKAT	JURKAT	U937	U937	CDC25C	JURKAT-vs-U937	0.457356	0.339745
PALBO	0.103287	0.925401	NALM6 - U937	NALM6	NALM6	U937	U937	CDC25C	NALM6-vs-U937	0.988854	0.00486766
PALBO	-0.0936855	0.756233	293T - HEL	293T	293T	HEL	HEL	CBP	293T-vs-HEL	0.850762	0.0701919
PALBO	0.644297	0.028755	293T - JURKAT	293T	293T	JURKAT	JURKAT	CBP	293T-vs-JURKAT	0.0892396	1.04944
PALBO	0.38203	0.114357	293T - NALM6	293T	293T	NALM6	NALM6	CBP	293T-vs-NALM6	0.205842	0.686465
PALBO	1.11552	0.0147128	293T - U937	293T	293T	U937	U937	CBP	293T-vs-U937	0.0630549	1.20028
PALBO	0.737983	0.0220499	HEL - JURKAT	HEL	HEL	JURKAT	JURKAT	CBP	HEL-vs-JURKAT	0.0776684	1.10976
PALBO	0.475716	0.0761525	HEL - NALM6	HEL	HEL	NALM6	NALM6	CBP	HEL-vs-NALM6	0.151228	0.820368
PALBO	1.2092	0.0126875	HEL - U937	HEL	HEL	U937	U937	CBP	HEL-vs-U937	0.0572594	1.24215
PALBO	-0.262267	0.155982	JURKAT - NALM6	JURKAT	JURKAT	NALM6	NALM6	CBP	JURKAT-vs-NALM6	0.260114	0.584837
PALBO	0.471221	0.0527369	JURKAT - U937	JURKAT	JURKAT	U937	U937	CBP	JURKAT-vs-U937	0.1217	0.914708
PALBO	0.733488	0.033163	NALM6 - U937	NALM6	NALM6	U937	U937	CBP	NALM6-vs-U937	0.0962796	1.01647
PALBO	0.517213	0.0249749	293T - HEL	293T	293T	HEL	HEL	DNA1	293T-vs-HEL	0.0812435	1.09021
PALBO	1.47731	0.00055123	293T - JURKAT	293T	293T	JURKAT	JURKAT	DNA1	293T-vs-JURKAT	0.00595332	2.22524
PALBO	1.37946	0.00277052	293T - NALM6	293T	293T	NALM6	NALM6	DNA1	293T-vs-NALM6	0.023384	1.63108
PALBO	1.33942	0.00313008	293T - U937	293T	293T	U937	U937	DNA1	293T-vs-U937	0.0248566	1.60456
PALBO	0.9601	0.00489581	HEL - JURKAT	HEL	HEL	JURKAT	JURKAT	DNA1	HEL-vs-JURKAT	0.0338941	1.46988
PALBO	0.862245	0.00962684	HEL - NALM6	HEL	HEL	NALM6	NALM6	DNA1	HEL-vs-NALM6	0.0502415	1.29894
PALBO	0.822204	0.0104648	HEL - U937	HEL	HEL	U937	U937	DNA1	HEL-vs-U937	0.0513726	1.28927
PALBO	-0.097855	0.344975	JURKAT - NALM6	JURKAT	JURKAT	NALM6	NALM6	DNA1	JURKAT-vs-NALM6	0.454357	0.342603
PALBO	-0.137896	0.201323	JURKAT - U937	JURKAT	JURKAT	U937	U937	DNA1	JURKAT-vs-U937	0.307103	0.512716
PALBO	-0.0400414	0.894261	NALM6 - U937	NALM6	NALM6	U937	U937	DNA1	NALM6-vs-U937	0.96968	0.0133714
PALBO	0.548484	0.00969063	293T - HEL	293T	293T	HEL	HEL	DNA2	293T-vs-HEL	0.0502415	1.29894
PALBO	1.46376	1.82573e-06	293T - JURKAT	293T	293T	JURKAT	JURKAT	DNA2	293T-vs-JURKAT	4.11866e-05	4.38524
PALBO	1.31571	0.00016768	293T - NALM6	293T	293T	NALM6	NALM6	DNA2	293T-vs-NALM6	0.00205792	2.68657
PALBO	1.38392	9.59718e-05	293T - U937	293T	293T	U937	U937	DNA2	293T-vs-U937	0.00123392	2.90871
PALBO	0.915273	0.00069469	HEL - JURKAT	HEL	HEL	JURKAT	JURKAT	DNA2	HEL-vs-JURKAT	0.00721407	2.14182
PALBO	0.767227	0.00458755	HEL - NALM6	HEL	HEL	NALM6	NALM6	DNA2	HEL-vs-NALM6	0.0325957	1.48684
PALBO	0.835431	0.00342839	HEL - U937	HEL	HEL	U937	U937	DNA2	HEL-vs-U937	0.0257129	1.58985
PALBO	-0.148046	0.0792815	JURKAT - NALM6	JURKAT	JURKAT	NALM6	NALM6	DNA2	JURKAT-vs-NALM6	0.1529	0.815592
PALBO	-0.0798424	0.236663	JURKAT - U937	JURKAT	JURKAT	U937	U937	DNA2	JURKAT-vs-U937	0.341704	0.46635
PALBO	0.0682037	0.40479	NALM6 - U937	NALM6	NALM6	U937	U937	DNA2	NALM6-vs-U937	0.517978	0.285688
PALBO	0.05384	0.989606	293T - HEL	293T	293T	HEL	HEL	WGA	293T-vs-HEL	1	9.60047e-08
PALBO	0.736076	0.0617614	293T - JURKAT	293T	293T	JURKAT	JURKAT	WGA	293T-vs-JURKAT	0.13448	0.871341
PALBO	1.16618	0.0376299	293T - NALM6	293T	293T	NALM6	NALM6	WGA	293T-vs-NALM6	0.105632	0.976203
PALBO	2.55607	0.00858777	293T - U937	293T	293T	U937	U937	WGA	293T-vs-U937	0.0502415	1.29894
PALBO	0.682236	0.071335	HEL - JURKAT	HEL	HEL	JURKAT	JURKAT	WGA	HEL-vs-JURKAT	0.147026	0.832605
PALBO	1.11234	0.0412421	HEL - NALM6	HEL	HEL	NALM6	NALM6	WGA	HEL-vs-NALM6	0.11221	0.949969
PALBO	2.50223	0.00892783	HEL - U937	HEL	HEL	U937	U937	WGA	HEL-vs-U937	0.0502415	1.29894
PALBO	0.430104	0.165523	JURKAT - NALM6	JURKAT	JURKAT	NALM6	NALM6	WGA	JURKAT-vs-NALM6	0.267612	0.572495
PALBO	1.81999	0.0109489	JURKAT - U937	JURKAT	JURKAT	U937	U937	WGA	JURKAT-vs-U937	0.0518632	1.28514
PALBO	1.38989	0.0267248	NALM6 - U937	NALM6	NALM6	U937	U937	WGA	NALM6-vs-U937	0.0848904	1.07114
HU	0.398868	3.09577e-08	293T - HEL	293T	293T	HEL	HEL	IdU	293T-vs-HEL	2.19962e-07	6.65765
HU	0.488911	1.87406e-13	293T - JURKAT	293T	293T	JURKAT	JURKAT	IdU	293T-vs-JURKAT	3.23565e-12	11.49
HU	0.585784	1.90403e-13	293T - NALM6	293T	293T	NALM6	NALM6	IdU	293T-vs-NALM6	3.23565e-12	11.49
HU	0.178221	0.00190664	293T - U937	293T	293T	U937	U937	IdU	293T-vs-U937	0.00509873	2.29254
HU	0.0900433	0.00849894	HEL - JURKAT	HEL	HEL	JURKAT	JURKAT	IdU	HEL-vs-JURKAT	0.0163908	1.7854
HU	0.186916	0.00147032	HEL - NALM6	HEL	HEL	NALM6	NALM6	IdU	HEL-vs-NALM6	0.00408386	2.38893
HU	-0.220647	0.00046276	HEL - U937	HEL	HEL	U937	U937	IdU	HEL-vs-U937	0.00146993	2.8327
HU	0.0968728	0.00737447	JURKAT - NALM6	JURKAT	JURKAT	NALM6	NALM6	IdU	JURKAT-vs-NALM6	0.0150841	1.82148
HU	-0.31069	1.07342e-07	JURKAT - U937	JURKAT	JURKAT	U937	U937	IdU	JURKAT-vs-U937	7.24562e-07	6.13992
HU	-0.407563	1.68434e-08	NALM6 - U937	NALM6	NALM6	U937	U937	IdU	NALM6-vs-U937	1.29935e-07	6.88628
HU	2.30177	8.58582e-06	293T - HEL	293T	293T	HEL	HEL	MLL1	293T-vs-HEL	3.80028e-05	4.42018
HU	1.99296	3.06707e-06	293T - JURKAT	293T	293T	JURKAT	JURKAT	MLL1	293T-vs-JURKAT	1.56247e-05	4.80619
HU	2.31498	7.80649e-06	293T - NALM6	293T	293T	NALM6	NALM6	MLL1	293T-vs-NALM6	3.51292e-05	4.45433
HU	2.54124	1.40602e-06	293T - U937	293T	293T	U937	U937	MLL1	293T-vs-U937	7.74746e-06	5.11084
HU	-0.308817	0.0369064	HEL - JURKAT	HEL	HEL	JURKAT	JURKAT	MLL1	HEL-vs-JURKAT	0.0495757	1.30473
HU	0.013207	0.996128	HEL - NALM6	HEL	HEL	NALM6	NALM6	MLL1	HEL-vs-NALM6	0.999997	1.26528e-06
HU	0.239469	0.0882993	HEL - U937	HEL	HEL	U937	U937	MLL1	HEL-vs-U937	0.106432	0.972927
HU	0.322024	0.0340192	JURKAT - NALM6	JURKAT	JURKAT	NALM6	NALM6	MLL1	JURKAT-vs-NALM6	0.0461567	1.33577
HU	0.548286	0.0122577	JURKAT - U937	JURKAT	JURKAT	U937	U937	MLL1	JURKAT-vs-U937	0.0207759	1.68244
HU	0.226262	0.0981	NALM6 - U937	NALM6	NALM6	U937	U937	MLL1	NALM6-vs-U937	0.115161	0.938695
HU	1.50212	2.32441e-07	293T - HEL	293T	293T	HEL	HEL	PLK1	293T-vs-HEL	1.42634e-06	5.84578
HU	1.80347	4.64295e-13	293T - JURKAT	293T	293T	JURKAT	JURKAT	PLK1	293T-vs-JURKAT	6.59788e-12	11.1806
HU	2.06761	6.49036e-12	293T - NALM6	293T	293T	NALM6	NALM6	PLK1	293T-vs-NALM6	6.73999e-11	10.1713
HU	1.08023	7.1566e-05	293T - U937	293T	293T	U937	U937	PLK1	293T-vs-U937	0.00028004	3.55278
HU	0.301358	0.0120491	HEL - JURKAT	HEL	HEL	JURKAT	JURKAT	PLK1	HEL-vs-JURKAT	0.0207214	1.68358
HU	0.565496	0.00505533	HEL - NALM6	HEL	HEL	NALM6	NALM6	PLK1	HEL-vs-NALM6	0.011188	1.95125
HU	-0.421882	0.0095227	HEL - U937	HEL	HEL	U937	U937	PLK1	HEL-vs-U937	0.0176251	1.75387
HU	0.264138	0.0153443	JURKAT - NALM6	JURKAT	JURKAT	NALM6	NALM6	PLK1	JURKAT-vs-NALM6	0.0242279	1.61568
HU	-0.723241	0.00052237	JURKAT - U937	JURKAT	JURKAT	U937	U937	PLK1	JURKAT-vs-U937	0.00163999	2.78516
HU	-0.987379	0.00019522	NALM6 - U937	NALM6	NALM6	U937	U937	PLK1	NALM6-vs-U937	0.00070278	3.15318
HU	0.410118	0.0627109	293T - HEL	293T	293T	HEL	HEL	Geminin	293T-vs-HEL	0.0780274	1.10775
HU	0.48841	0.030255	293T - JURKAT	293T	293T	JURKAT	JURKAT	Geminin	293T-vs-JURKAT	0.0418915	1.37787
HU	0.760935	0.0189109	293T - NALM6	293T	293T	NALM6	NALM6	Geminin	293T-vs-NALM6	0.0283663	1.5472
HU	2.48321	0.00029422	293T - U937	293T	293T	U937	U937	Geminin	293T-vs-U937	0.00099299	3.00305
HU	0.0782923	0.607066	HEL - JURKAT	HEL	HEL	JURKAT	JURKAT	Geminin	HEL-vs-JURKAT	0.640265	0.193641
HU	0.350817	0.0842048	HEL - NALM6	HEL	HEL	NALM6	NALM6	Geminin	HEL-vs-NALM6	0.102411	0.989652
HU	2.07309	0.00117799	HEL - U937	HEL	HEL	U937	U937	Geminin	HEL-vs-U937	0.00338358	2.47062
HU	0.272524	0.0923917	JURKAT - NALM6	JURKAT	JURKAT	NALM6	NALM6	Geminin	JURKAT-vs-NALM6	0.109893	0.959029
HU	1.9948	0.00034132	JURKAT - U937	JURKAT	JURKAT	U937	U937	Geminin	JURKAT-vs-U937	0.0011215	2.9502
HU	1.72228	0.00303206	NALM6 - U937	NALM6	NALM6	U937	U937	Geminin	NALM6-vs-U937	0.00735829	2.13322
HU	1.10834	0.00305028	293T - HEL	293T	293T	HEL	HEL	EZH2	293T-vs-HEL	0.00735829	2.13322
HU	0.400848	0.0188715	293T - JURKAT	293T	293T	JURKAT	JURKAT	EZH2	293T-vs-JURKAT	0.0283663	1.5472
HU	1.06453	0.00356576	293T - NALM6	293T	293T	NALM6	NALM6	EZH2	293T-vs-NALM6	0.00829962	2.08094
HU	1.13213	0.00279208	293T - U937	293T	293T	U937	U937	EZH2	293T-vs-U937	0.00691617	2.16013
HU	-0.707496	0.0064995	HEL - JURKAT	HEL	HEL	JURKAT	JURKAT	EZH2	HEL-vs-JURKAT	0.0136036	1.86635
HU	-0.0438152	0.78906	HEL - NALM6	HEL	HEL	NALM6	NALM6	EZH2	HEL-vs-NALM6	0.822573	0.0848257
HU	0.0237885	0.959295	HEL - U937	HEL	HEL	U937	U937	EZH2	HEL-vs-U937	0.972543	0.012091
HU	0.66368	0.00745785	JURKAT - NALM6	JURKAT	JURKAT	NALM6	NALM6	EZH2	JURKAT-vs-NALM6	0.01514	1.81987
HU	0.731284	0.0060097	JURKAT - U937	JURKAT	JURKAT	U937	U937	EZH2	JURKAT-vs-U937	0.0126767	1.89699
HU	0.0676038	0.554444	NALM6 - U937	NALM6	NALM6	U937	U937	EZH2	NALM6-vs-U937	0.587059	0.231319
HU	0.138744	0.0123036	293T - HEL	293T	293T	HEL	HEL	pH3_s10	293T-vs-HEL	0.0207759	1.68244
HU	0.101649	0.0150086	293T - JURKAT	293T	293T	JURKAT	JURKAT	pH3_s10	293T-vs-JURKAT	0.0241087	1.61783
HU	0.094844	0.0253958	293T - NALM6	293T	293T	NALM6	NALM6	pH3_s10	293T-vs-NALM6	0.0362798	1.44034
HU	0.111329	0.0185785	293T - U937	293T	293T	U937	U937	pH3_s10	293T-vs-U937	0.0283402	1.5476
HU	-0.0370947	0.103806	HEL - JURKAT	HEL	HEL	JURKAT	JURKAT	pH3_s10	HEL-vs-JURKAT	0.121332	0.916026
HU	-0.0438998	0.110542	HEL - NALM6	HEL	HEL	NALM6	NALM6	pH3_s10	HEL-vs-NALM6	0.127548	0.894326
HU	-0.0274145	0.249472	HEL - U937	HEL	HEL	U937	U937	pH3_s10	HEL-vs-U937	0.274928	0.560781
HU	-0.0068052	0.856693	JURKAT - NALM6	JURKAT	JURKAT	NALM6	NALM6	pH3_s10	JURKAT-vs-NALM6	0.886234	0.0524517
HU	0.00968015	0.696862	JURKAT - U937	JURKAT	JURKAT	U937	U937	pH3_s10	JURKAT-vs-U937	0.729274	0.137109
HU	0.0164853	0.507106	NALM6 - U937	NALM6	NALM6	U937	U937	pH3_s10	NALM6-vs-U937	0.53905	0.268371
HU	2.14921	0.00127396	293T - HEL	293T	293T	HEL	HEL	p_CDC2	293T-vs-HEL	0.00362074	2.4412
HU	1.53449	0.00257236	293T - JURKAT	293T	293T	JURKAT	JURKAT	p_CDC2	293T-vs-JURKAT	0.00655224	2.18361
HU	2.41499	0.00056689	293T - NALM6	293T	293T	NALM6	NALM6	p_CDC2	293T-vs-NALM6	0.00174145	2.75909
HU	2.40973	0.00057668	293T - U937	293T	293T	U937	U937	p_CDC2	293T-vs-U937	0.00174949	2.75709
HU	-0.614714	0.0212279	HEL - JURKAT	HEL	HEL	JURKAT	JURKAT	p_CDC2	HEL-vs-JURKAT	0.0313199	1.50418
HU	0.265788	0.152504	HEL - NALM6	HEL	HEL	NALM6	NALM6	p_CDC2	HEL-vs-NALM6	0.172285	0.763752
HU	0.260527	0.157955	HEL - U937	HEL	HEL	U937	U937	p_CDC2	HEL-vs-U937	0.1777	0.750314
HU	0.880502	0.0108578	JURKAT - NALM6	JURKAT	JURKAT	NALM6	NALM6	p_CDC2	JURKAT-vs-NALM6	0.0195441	1.70898
HU	0.875241	0.0109726	JURKAT - U937	JURKAT	JURKAT	U937	U937	p_CDC2	JURKAT-vs-U937	0.0195725	1.70835
HU	-0.005261	0.999978	NALM6 - U937	NALM6	NALM6	U937	U937	p_CDC2	NALM6-vs-U937	0.999997	1.26528e-06
HU	1.88125	0.00431177	293T - HEL	293T	293T	HEL	HEL	PCNA	293T-vs-HEL	0.009783	2.00953
HU	0.798502	0.0166595	293T - JURKAT	293T	293T	JURKAT	JURKAT	PCNA	293T-vs-JURKAT	0.0260004	1.58502
HU	1.10293	0.0133032	293T - NALM6	293T	293T	NALM6	NALM6	PCNA	293T-vs-NALM6	0.0220359	1.65687
HU	0.918879	0.0187827	293T - U937	293T	293T	U937	U937	PCNA	293T-vs-U937	0.0283663	1.5472
HU	-1.08275	0.00959588	HEL - JURKAT	HEL	HEL	JURKAT	JURKAT	PCNA	HEL-vs-JURKAT	0.0176251	1.75387
HU	-0.778317	0.0259689	HEL - NALM6	HEL	HEL	NALM6	NALM6	PCNA	HEL-vs-NALM6	0.0369031	1.43294
HU	-0.962373	0.01718	HEL - U937	HEL	HEL	U937	U937	PCNA	HEL-vs-U937	0.0266586	1.57416
HU	0.304433	0.105989	JURKAT - NALM6	JURKAT	JURKAT	NALM6	NALM6	PCNA	JURKAT-vs-NALM6	0.123349	0.908865
HU	0.120377	0.464032	JURKAT - U937	JURKAT	JURKAT	U937	U937	PCNA	JURKAT-vs-U937	0.495212	0.305209
HU	-0.184056	0.344779	NALM6 - U937	NALM6	NALM6	U937	U937	PCNA	NALM6-vs-U937	0.376884	0.423793
HU	-0.954597	0.0120277	293T - HEL	293T	293T	HEL	HEL	Rb	293T-vs-HEL	0.0207214	1.68358
HU	-1.36871	0.00317934	293T - JURKAT	293T	293T	JURKAT	JURKAT	Rb	293T-vs-JURKAT	0.00759666	2.11938
HU	-1.10433	0.00930539	293T - NALM6	293T	293T	NALM6	NALM6	Rb	293T-vs-NALM6	0.0174476	1.75826
HU	0.443191	0.0525191	293T - U937	293T	293T	U937	U937	Rb	293T-vs-U937	0.0668875	1.17465
HU	-0.41411	0.0404908	HEL - JURKAT	HEL	HEL	JURKAT	JURKAT	Rb	HEL-vs-JURKAT	0.0538547	1.26878
HU	-0.149728	0.347807	HEL - NALM6	HEL	HEL	NALM6	NALM6	Rb	HEL-vs-NALM6	0.378661	0.421749
HU	1.39779	0.00570008	HEL - U937	HEL	HEL	U937	U937	Rb	HEL-vs-U937	0.0121183	1.91656
HU	0.264382	0.0950138	JURKAT - NALM6	JURKAT	JURKAT	NALM6	NALM6	Rb	JURKAT-vs-NALM6	0.112516	0.948784
HU	1.8119	0.00066429	JURKAT - U937	JURKAT	JURKAT	U937	U937	Rb	JURKAT-vs-U937	0.00199287	2.70052
HU	1.54752	0.00424152	NALM6 - U937	NALM6	NALM6	U937	U937	Rb	NALM6-vs-U937	0.00970516	2.013
HU	1.01502	4.89533e-11	293T - HEL	293T	293T	HEL	HEL	FoxM1	293T-vs-HEL	4.89533e-10	9.31022
HU	0.882273	3.53118e-12	293T - JURKAT	293T	293T	JURKAT	JURKAT	FoxM1	293T-vs-JURKAT	3.81367e-11	10.4187
HU	0.728849	8.90329e-07	293T - NALM6	293T	293T	NALM6	NALM6	FoxM1	293T-vs-NALM6	5.11466e-06	5.29118
HU	2.13639	1.85851e-13	293T - U937	293T	293T	U937	U937	FoxM1	293T-vs-U937	3.23565e-12	11.49
HU	-0.13275	0.0160868	HEL - JURKAT	HEL	HEL	JURKAT	JURKAT	FoxM1	HEL-vs-JURKAT	0.0252525	1.5977
HU	-0.286173	0.00531688	HEL - NALM6	HEL	HEL	NALM6	NALM6	FoxM1	HEL-vs-NALM6	0.0114845	1.93989
HU	1.12137	7.6783e-13	HEL - U937	HEL	HEL	U937	U937	FoxM1	HEL-vs-U937	9.01366e-12	11.0451
HU	-0.153424	0.0123117	JURKAT - NALM6	JURKAT	JURKAT	NALM6	NALM6	FoxM1	JURKAT-vs-NALM6	0.0207759	1.68244
HU	1.25412	1.86517e-13	JURKAT - U937	JURKAT	JURKAT	U937	U937	FoxM1	JURKAT-vs-U937	3.23565e-12	11.49
HU	1.40754	1.86517e-13	NALM6 - U937	NALM6	NALM6	U937	U937	FoxM1	NALM6-vs-U937	3.23565e-12	11.49
HU	1.67606	3.08448e-08	293T - HEL	293T	293T	HEL	HEL	H3k9me3	293T-vs-HEL	2.19962e-07	6.65765
HU	1.50387	1.76089e-09	293T - JURKAT	293T	293T	JURKAT	JURKAT	H3k9me3	293T-vs-JURKAT	1.5848e-08	7.80003
HU	0.965851	0.00032404	293T - NALM6	293T	293T	NALM6	NALM6	H3k9me3	293T-vs-NALM6	0.00108012	2.96653
HU	-0.757951	0.00178912	293T - U937	293T	293T	U937	U937	H3k9me3	293T-vs-U937	0.00487941	2.31163
HU	-0.172198	0.037391	HEL - JURKAT	HEL	HEL	JURKAT	JURKAT	H3k9me3	HEL-vs-JURKAT	0.049978	1.30122
HU	-0.710212	0.00246537	HEL - NALM6	HEL	HEL	NALM6	NALM6	H3k9me3	HEL-vs-NALM6	0.00640049	2.19379
HU	-2.43401	1.94067e-13	HEL - U937	HEL	HEL	U937	U937	H3k9me3	HEL-vs-U937	3.23565e-12	11.49
HU	-0.538014	0.00337301	JURKAT - NALM6	JURKAT	JURKAT	NALM6	NALM6	H3k9me3	JURKAT-vs-NALM6	0.00791924	2.10132
HU	-2.26182	1.86517e-13	JURKAT - U937	JURKAT	JURKAT	U937	U937	H3k9me3	JURKAT-vs-U937	3.23565e-12	11.49
HU	-1.7238	1.3887e-08	NALM6 - U937	NALM6	NALM6	U937	U937	H3k9me3	NALM6-vs-U937	1.10279e-07	6.95751
HU	-0.150079	0.36594	293T - HEL	293T	293T	HEL	HEL	pRb_s780	293T-vs-HEL	0.396802	0.401426
HU	-0.762871	0.0133931	293T - JURKAT	293T	293T	JURKAT	JURKAT	pRb_s780	293T-vs-JURKAT	0.0220497	1.6566
HU	0.0469695	0.921331	293T - NALM6	293T	293T	NALM6	NALM6	pRb_s780	293T-vs-NALM6	0.938715	0.0274662
HU	-0.0974807	0.610789	293T - U937	293T	293T	U937	U937	pRb_s780	293T-vs-U937	0.641685	0.192678
HU	-0.612792	0.0203074	HEL - JURKAT	HEL	HEL	JURKAT	JURKAT	pRb_s780	HEL-vs-JURKAT	0.0301263	1.52105
HU	0.197048	0.24224	HEL - NALM6	HEL	HEL	NALM6	NALM6	pRb_s780	HEL-vs-NALM6	0.268052	0.571781
HU	0.0525979	0.89245	HEL - U937	HEL	HEL	U937	U937	pRb_s780	HEL-vs-U937	0.916204	0.038008
HU	0.80984	0.0120242	JURKAT - NALM6	JURKAT	JURKAT	NALM6	NALM6	pRb_s780	JURKAT-vs-NALM6	0.0207214	1.68358
HU	0.66539	0.017315	JURKAT - U937	JURKAT	JURKAT	U937	U937	pRb_s780	JURKAT-vs-U937	0.0267146	1.57325
HU	-0.14445	0.385865	NALM6 - U937	NALM6	NALM6	U937	U937	pRb_s780	NALM6-vs-U937	0.415074	0.381874
HU	-1.22705	3.29789e-05	293T - HEL	293T	293T	HEL	HEL	RUNX1	293T-vs-HEL	0.0001329	3.87647
HU	-1.11535	6.29586e-06	293T - JURKAT	293T	293T	JURKAT	JURKAT	RUNX1	293T-vs-JURKAT	2.93083e-05	4.53301
HU	-0.34932	0.0150902	293T - NALM6	293T	293T	NALM6	NALM6	RUNX1	293T-vs-NALM6	0.0241087	1.61783
HU	-0.168388	0.0619491	293T - U937	293T	293T	U937	U937	RUNX1	293T-vs-U937	0.0774364	1.11106
HU	0.111699	0.0915933	HEL - JURKAT	HEL	HEL	JURKAT	JURKAT	RUNX1	HEL-vs-JURKAT	0.109608	0.960157
HU	0.877729	0.0009245	HEL - NALM6	HEL	HEL	NALM6	NALM6	RUNX1	HEL-vs-NALM6	0.00268403	2.57121
HU	1.05866	0.00019168	HEL - U937	HEL	HEL	U937	U937	RUNX1	HEL-vs-U937	0.00069937	3.15529
HU	0.766029	0.00056758	JURKAT - NALM6	JURKAT	JURKAT	NALM6	NALM6	RUNX1	JURKAT-vs-NALM6	0.00174145	2.75909
HU	0.946961	6.88514e-05	JURKAT - U937	JURKAT	JURKAT	U937	U937	RUNX1	JURKAT-vs-U937	0.00027338	3.56323
HU	0.180931	0.0540037	NALM6 - U937	NALM6	NALM6	U937	U937	RUNX1	NALM6-vs-U937	0.0681356	1.16663
HU	1.46348	0.00958965	293T - HEL	293T	293T	HEL	HEL	puromycin	293T-vs-HEL	0.0176251	1.75387
HU	-0.265177	0.161909	293T - JURKAT	293T	293T	JURKAT	JURKAT	puromycin	293T-vs-JURKAT	0.181392	0.741383
HU	0.432973	0.0964326	293T - NALM6	293T	293T	NALM6	NALM6	puromycin	293T-vs-NALM6	0.113698	0.944248
HU	1.00388	0.0191406	293T - U937	293T	293T	U937	U937	puromycin	293T-vs-U937	0.0285523	1.54436
HU	-1.72866	0.0040366	HEL - JURKAT	HEL	HEL	JURKAT	JURKAT	puromycin	HEL-vs-JURKAT	0.00931522	2.03081
HU	-1.03051	0.0181948	HEL - NALM6	HEL	HEL	NALM6	NALM6	puromycin	HEL-vs-NALM6	0.0279125	1.5542
HU	-0.459599	0.0863098	HEL - U937	HEL	HEL	U937	U937	puromycin	HEL-vs-U937	0.104501	0.980881
HU	0.69815	0.0261822	JURKAT - NALM6	JURKAT	JURKAT	NALM6	NALM6	puromycin	JURKAT-vs-NALM6	0.0370115	1.43166
HU	1.26906	0.00860619	JURKAT - U937	JURKAT	JURKAT	U937	U937	puromycin	JURKAT-vs-U937	0.0164059	1.785
HU	0.570912	0.0572816	NALM6 - U937	NALM6	NALM6	U937	U937	puromycin	NALM6-vs-U937	0.071935	1.14306
HU	-1.09209	3.88037e-06	293T - HEL	293T	293T	HEL	HEL	SLBP	293T-vs-HEL	1.94019e-05	4.71216
HU	-0.698732	0.00012741	293T - JURKAT	293T	293T	JURKAT	JURKAT	SLBP	293T-vs-JURKAT	0.00047124	3.32676
HU	-0.633102	0.00148229	293T - NALM6	293T	293T	NALM6	NALM6	SLBP	293T-vs-NALM6	0.00408386	2.38893
HU	0.794001	0.00027398	293T - U937	293T	293T	U937	U937	SLBP	293T-vs-U937	0.0009578	3.01873
HU	0.393357	0.00472457	HEL - JURKAT	HEL	HEL	JURKAT	JURKAT	SLBP	HEL-vs-JURKAT	0.0106303	1.97346
HU	0.458987	0.00542267	HEL - NALM6	HEL	HEL	NALM6	NALM6	SLBP	HEL-vs-NALM6	0.01162	1.93479
HU	1.88609	2.61124e-13	HEL - U937	HEL	HEL	U937	U937	SLBP	HEL-vs-U937	3.91687e-12	11.4071
HU	0.0656302	0.152327	JURKAT - NALM6	JURKAT	JURKAT	NALM6	NALM6	SLBP	JURKAT-vs-NALM6	0.172285	0.763752
HU	1.49273	5.57332e-13	JURKAT - U937	JURKAT	JURKAT	U937	U937	SLBP	JURKAT-vs-U937	7.1657e-12	11.1447
HU	1.4271	6.53694e-09	NALM6 - U937	NALM6	NALM6	U937	U937	SLBP	NALM6-vs-U937	5.51554e-08	7.25841
HU	0.20381	0.0283259	293T - HEL	293T	293T	HEL	HEL	CTCF	293T-vs-HEL	0.0398061	1.40005
HU	0.0570904	0.206444	293T - JURKAT	293T	293T	JURKAT	JURKAT	CTCF	293T-vs-JURKAT	0.23033	0.637649
HU	0.334267	0.0110911	293T - NALM6	293T	293T	NALM6	NALM6	CTCF	293T-vs-NALM6	0.0195725	1.70835
HU	2.2361	1.8674e-13	293T - U937	293T	293T	U937	U937	CTCF	293T-vs-U937	3.23565e-12	11.49
HU	-0.14672	0.0362098	HEL - JURKAT	HEL	HEL	JURKAT	JURKAT	CTCF	HEL-vs-JURKAT	0.0488832	1.31084
HU	0.130457	0.0670194	HEL - NALM6	HEL	HEL	NALM6	NALM6	CTCF	HEL-vs-NALM6	0.0826266	1.08288
HU	2.03228	1.95954e-13	HEL - U937	HEL	HEL	U937	U937	CTCF	HEL-vs-U937	3.23565e-12	11.49
HU	0.277177	0.0107944	JURKAT - NALM6	JURKAT	JURKAT	NALM6	NALM6	CTCF	JURKAT-vs-NALM6	0.0195441	1.70898
HU	2.179	1.86517e-13	JURKAT - U937	JURKAT	JURKAT	U937	U937	CTCF	JURKAT-vs-U937	3.23565e-12	11.49
HU	1.90183	5.21139e-13	NALM6 - U937	NALM6	NALM6	U937	U937	CTCF	NALM6-vs-U937	7.03537e-12	11.1527
HU	2.76878	1.86517e-13	293T - HEL	293T	293T	HEL	HEL	CyclinB1	293T-vs-HEL	3.23565e-12	11.49
HU	2.2749	1.86517e-13	293T - JURKAT	293T	293T	JURKAT	JURKAT	CyclinB1	293T-vs-JURKAT	3.23565e-12	11.49
HU	2.7894	1.86517e-13	293T - NALM6	293T	293T	NALM6	NALM6	CyclinB1	293T-vs-NALM6	3.23565e-12	11.49
HU	3.21856	1.85851e-13	293T - U937	293T	293T	U937	U937	CyclinB1	293T-vs-U937	3.23565e-12	11.49
HU	-0.493885	0.00269652	HEL - JURKAT	HEL	HEL	JURKAT	JURKAT	CyclinB1	HEL-vs-JURKAT	0.00680431	2.16722
HU	0.0206127	0.838855	HEL - NALM6	HEL	HEL	NALM6	NALM6	CyclinB1	HEL-vs-NALM6	0.871119	0.0599225
HU	0.449775	0.00680974	HEL - U937	HEL	HEL	U937	U937	CyclinB1	HEL-vs-U937	0.0140353	1.85278
HU	0.514497	0.002237	JURKAT - NALM6	JURKAT	JURKAT	NALM6	NALM6	CyclinB1	JURKAT-vs-NALM6	0.00592146	2.22757
HU	0.943659	5.25172e-06	JURKAT - U937	JURKAT	JURKAT	U937	U937	CyclinB1	JURKAT-vs-U937	2.57812e-05	4.5887
HU	0.429162	0.00751539	NALM6 - U937	NALM6	NALM6	U937	U937	CyclinB1	NALM6-vs-U937	0.015143	1.81979
HU	-0.371646	2.80009e-06	293T - HEL	293T	293T	HEL	HEL	DNMT1	293T-vs-HEL	1.45389e-05	4.83747
HU	0.0592918	0.0232468	293T - JURKAT	293T	293T	JURKAT	JURKAT	DNMT1	293T-vs-JURKAT	0.0337454	1.47179
HU	0.121179	0.00900269	293T - NALM6	293T	293T	NALM6	NALM6	DNMT1	293T-vs-NALM6	0.0169981	1.7696
HU	-0.470918	9.7272e-09	293T - U937	293T	293T	U937	U937	DNMT1	293T-vs-U937	7.95862e-08	7.09916
HU	0.430938	2.13739e-10	HEL - JURKAT	HEL	HEL	JURKAT	JURKAT	DNMT1	HEL-vs-JURKAT	2.06105e-09	8.68591
HU	0.492825	2.34706e-09	HEL - NALM6	HEL	HEL	NALM6	NALM6	DNMT1	HEL-vs-NALM6	2.04422e-08	7.68947
HU	-0.0992713	0.0128131	HEL - U937	HEL	HEL	U937	U937	DNMT1	HEL-vs-U937	0.0213552	1.6705
HU	0.061887	0.0213801	JURKAT - NALM6	JURKAT	JURKAT	NALM6	NALM6	DNMT1	JURKAT-vs-NALM6	0.0313729	1.50344
HU	-0.53021	2.01394e-13	JURKAT - U937	JURKAT	JURKAT	U937	U937	DNMT1	JURKAT-vs-U937	3.23565e-12	11.49
HU	-0.592097	1.91236e-12	NALM6 - U937	NALM6	NALM6	U937	U937	DNMT1	NALM6-vs-U937	2.1514e-11	10.6673
HU	0.478019	0.00833072	293T - HEL	293T	293T	HEL	HEL	CyclinD1	293T-vs-HEL	0.0163898	1.78543
HU	0.587766	0.00254428	293T - JURKAT	293T	293T	JURKAT	JURKAT	CyclinD1	293T-vs-JURKAT	0.00654244	2.18426
HU	0.586775	0.0052612	293T - NALM6	293T	293T	NALM6	NALM6	CyclinD1	293T-vs-NALM6	0.0114558	1.94097
HU	0.356163	0.014107	293T - U937	293T	293T	U937	U937	CyclinD1	293T-vs-U937	0.0229451	1.63931
HU	0.109747	0.091746	HEL - JURKAT	HEL	HEL	JURKAT	JURKAT	CyclinD1	HEL-vs-JURKAT	0.109608	0.960157
HU	0.108756	0.135046	HEL - NALM6	HEL	HEL	NALM6	NALM6	CyclinD1	HEL-vs-NALM6	0.15385	0.812903
HU	-0.121856	0.109928	HEL - U937	HEL	HEL	U937	U937	CyclinD1	HEL-vs-U937	0.127385	0.894883
HU	-0.0009906	0.999997	JURKAT - NALM6	JURKAT	JURKAT	NALM6	NALM6	CyclinD1	JURKAT-vs-NALM6	0.999997	1.26528e-06
HU	-0.231603	0.0218185	JURKAT - U937	JURKAT	JURKAT	U937	U937	CyclinD1	JURKAT-vs-U937	0.0318432	1.49698
HU	-0.230612	0.0326994	NALM6 - U937	NALM6	NALM6	U937	U937	CyclinD1	NALM6-vs-U937	0.04459	1.35076
HU	0.204436	0.269234	293T - HEL	293T	293T	HEL	HEL	TCF1	293T-vs-HEL	0.2955	0.529442
HU	-0.335439	0.0793241	293T - JURKAT	293T	293T	JURKAT	JURKAT	TCF1	293T-vs-JURKAT	0.0969118	1.01362
HU	0.544841	0.0463265	293T - NALM6	293T	293T	NALM6	NALM6	TCF1	293T-vs-NALM6	0.0604258	1.21878
HU	0.0410637	0.961737	293T - U937	293T	293T	U937	U937	TCF1	293T-vs-U937	0.972543	0.012091
HU	-0.539875	0.0318206	HEL - JURKAT	HEL	HEL	JURKAT	JURKAT	TCF1	HEL-vs-JURKAT	0.0438344	1.35818
HU	0.340405	0.112378	HEL - NALM6	HEL	HEL	NALM6	NALM6	TCF1	HEL-vs-NALM6	0.129115	0.889024
HU	-0.163372	0.375402	HEL - U937	HEL	HEL	U937	U937	TCF1	HEL-vs-U937	0.405434	0.39208
HU	0.88028	0.0124568	JURKAT - NALM6	JURKAT	JURKAT	NALM6	NALM6	TCF1	JURKAT-vs-NALM6	0.0208903	1.68005
HU	0.376503	0.0637722	JURKAT - U937	JURKAT	JURKAT	U937	U937	TCF1	JURKAT-vs-U937	0.0789839	1.10246
HU	-0.503777	0.0538599	NALM6 - U937	NALM6	NALM6	U937	U937	TCF1	NALM6-vs-U937	0.0681356	1.16663
HU	1.21487	0.0001049	293T - HEL	293T	293T	HEL	HEL	Ki67	293T-vs-HEL	0.00039884	3.3992
HU	1.16718	1.15036e-05	293T - JURKAT	293T	293T	JURKAT	JURKAT	Ki67	293T-vs-JURKAT	4.89466e-05	4.31028
HU	1.48816	5.898e-06	293T - NALM6	293T	293T	NALM6	NALM6	Ki67	293T-vs-NALM6	2.79379e-05	4.55381
HU	2.70308	2.03726e-13	293T - U937	293T	293T	U937	U937	Ki67	293T-vs-U937	3.23565e-12	11.49
HU	-0.0476829	0.422607	HEL - JURKAT	HEL	HEL	JURKAT	JURKAT	Ki67	HEL-vs-JURKAT	0.452793	0.3441
HU	0.273299	0.028454	HEL - NALM6	HEL	HEL	NALM6	NALM6	Ki67	HEL-vs-NALM6	0.0398061	1.40005
HU	1.48821	5.89483e-06	HEL - U937	HEL	HEL	U937	U937	Ki67	HEL-vs-U937	2.79379e-05	4.55381
HU	0.320982	0.0141033	JURKAT - NALM6	JURKAT	JURKAT	NALM6	NALM6	Ki67	JURKAT-vs-NALM6	0.0229451	1.63931
HU	1.53589	3.41041e-08	JURKAT - U937	JURKAT	JURKAT	U937	U937	Ki67	JURKAT-vs-U937	2.36105e-07	6.62689
HU	1.21491	0.00010486	NALM6 - U937	NALM6	NALM6	U937	U937	Ki67	NALM6-vs-U937	0.00039884	3.3992
HU	0.611411	0.00504956	293T - HEL	293T	293T	HEL	HEL	Jarid2	293T-vs-HEL	0.011188	1.95125
HU	0.836301	0.00029083	293T - JURKAT	293T	293T	JURKAT	JURKAT	Jarid2	293T-vs-JURKAT	0.00099299	3.00305
HU	0.424894	0.0107782	293T - NALM6	293T	293T	NALM6	NALM6	Jarid2	293T-vs-NALM6	0.0195441	1.70898
HU	1.02972	0.0002767	293T - U937	293T	293T	U937	U937	Jarid2	293T-vs-U937	0.0009578	3.01873
HU	0.22489	0.0243386	HEL - JURKAT	HEL	HEL	JURKAT	JURKAT	Jarid2	HEL-vs-JURKAT	0.0351412	1.45418
HU	-0.186517	0.0519068	HEL - NALM6	HEL	HEL	NALM6	NALM6	Jarid2	HEL-vs-NALM6	0.066421	1.17769
HU	0.418311	0.0110776	HEL - U937	HEL	HEL	U937	U937	Jarid2	HEL-vs-U937	0.0195725	1.70835
HU	-0.411407	0.00792563	JURKAT - NALM6	JURKAT	JURKAT	NALM6	NALM6	Jarid2	JURKAT-vs-NALM6	0.0158072	1.80115
HU	0.193421	0.0326758	JURKAT - U937	JURKAT	JURKAT	U937	U937	Jarid2	JURKAT-vs-U937	0.04459	1.35076
HU	0.604827	0.00520599	NALM6 - U937	NALM6	NALM6	U937	U937	Jarid2	NALM6-vs-U937	0.0114278	1.94204
HU	0.778383	0.00838559	293T - HEL	293T	293T	HEL	HEL	CDC25C	293T-vs-HEL	0.0163898	1.78543
HU	1.30627	0.00034476	293T - JURKAT	293T	293T	JURKAT	JURKAT	CDC25C	293T-vs-JURKAT	0.0011215	2.9502
HU	1.57831	0.00038852	293T - NALM6	293T	293T	NALM6	NALM6	CDC25C	293T-vs-NALM6	0.0012488	2.90351
HU	1.33675	0.00130411	293T - U937	293T	293T	U937	U937	CDC25C	293T-vs-U937	0.0036678	2.43559
HU	0.52789	0.0116629	HEL - JURKAT	HEL	HEL	JURKAT	JURKAT	CDC25C	HEL-vs-JURKAT	0.0204479	1.68935
HU	0.79993	0.00796214	HEL - NALM6	HEL	HEL	NALM6	NALM6	CDC25C	HEL-vs-NALM6	0.0158072	1.80115
HU	0.558362	0.015242	HEL - U937	HEL	HEL	U937	U937	CDC25C	HEL-vs-U937	0.0242079	1.61604
HU	0.27204	0.0415375	JURKAT - NALM6	JURKAT	JURKAT	NALM6	NALM6	CDC25C	JURKAT-vs-NALM6	0.0549761	1.25983
HU	0.0304726	0.860131	JURKAT - U937	JURKAT	JURKAT	U937	U937	CDC25C	JURKAT-vs-U937	0.886395	0.0523727
HU	-0.241567	0.0767931	NALM6 - U937	NALM6	NALM6	U937	U937	CDC25C	NALM6-vs-U937	0.0942461	1.02574
HU	0.823363	1.16022e-05	293T - HEL	293T	293T	HEL	HEL	CBP	293T-vs-HEL	4.89466e-05	4.31028
HU	1.18986	7.57172e-13	293T - JURKAT	293T	293T	JURKAT	JURKAT	CBP	293T-vs-JURKAT	9.01366e-12	11.0451
HU	0.943323	9.62265e-07	293T - NALM6	293T	293T	NALM6	NALM6	CBP	293T-vs-NALM6	5.41274e-06	5.26658
HU	1.64259	1.86962e-13	293T - U937	293T	293T	U937	U937	CBP	293T-vs-U937	3.23565e-12	11.49
HU	0.3665	0.0027748	HEL - JURKAT	HEL	HEL	JURKAT	JURKAT	CBP	HEL-vs-JURKAT	0.00691617	2.16013
HU	0.11996	0.0482781	HEL - NALM6	HEL	HEL	NALM6	NALM6	CBP	HEL-vs-NALM6	0.0626687	1.20295
HU	0.819231	1.25655e-05	HEL - U937	HEL	HEL	U937	U937	CBP	HEL-vs-U937	5.21953e-05	4.28237
HU	-0.24654	0.00843771	JURKAT - NALM6	JURKAT	JURKAT	NALM6	NALM6	CBP	JURKAT-vs-NALM6	0.0163898	1.78543
HU	0.452731	0.00086314	JURKAT - U937	JURKAT	JURKAT	U937	U937	CBP	JURKAT-vs-U937	0.00253314	2.59634
HU	0.699271	0.00010636	NALM6 - U937	NALM6	NALM6	U937	U937	CBP	NALM6-vs-U937	0.00039884	3.3992
HU	0.227813	0.0293413	293T - HEL	293T	293T	HEL	HEL	DNA1	293T-vs-HEL	0.0408358	1.38896
HU	1.46833	7.95397e-10	293T - JURKAT	293T	293T	JURKAT	JURKAT	DNA1	293T-vs-JURKAT	7.40542e-09	8.13045
HU	1.62228	2.04463e-08	293T - NALM6	293T	293T	NALM6	NALM6	DNA1	293T-vs-NALM6	1.53347e-07	6.81432
HU	0.941982	0.00026348	293T - U937	293T	293T	U937	U937	DNA1	293T-vs-U937	0.00093604	3.02871
HU	1.24052	1.17703e-07	HEL - JURKAT	HEL	HEL	JURKAT	JURKAT	DNA1	HEL-vs-JURKAT	7.75119e-07	6.11063
HU	1.39446	8.47731e-07	HEL - NALM6	HEL	HEL	NALM6	NALM6	DNA1	HEL-vs-NALM6	4.97582e-06	5.30314
HU	0.714169	0.0019073	HEL - U937	HEL	HEL	U937	U937	DNA1	HEL-vs-U937	0.00509873	2.29254
HU	0.153943	0.0423945	JURKAT - NALM6	JURKAT	JURKAT	NALM6	NALM6	DNA1	JURKAT-vs-NALM6	0.0558367	1.25308
HU	-0.526351	0.00305233	JURKAT - U937	JURKAT	JURKAT	U937	U937	DNA1	JURKAT-vs-U937	0.00735829	2.13322
HU	-0.680294	0.00241787	NALM6 - U937	NALM6	NALM6	U937	U937	DNA1	NALM6-vs-U937	0.00633812	2.19804
HU	0.219332	0.0438174	293T - HEL	293T	293T	HEL	HEL	DNA2	293T-vs-HEL	0.0574306	1.24086
HU	1.39406	4.02289e-07	293T - JURKAT	293T	293T	JURKAT	JURKAT	DNA2	293T-vs-JURKAT	2.41373e-06	5.61731
HU	1.56311	2.51105e-06	293T - NALM6	293T	293T	NALM6	NALM6	DNA2	293T-vs-NALM6	1.35596e-05	4.86775
HU	0.970536	0.0008239	293T - U937	293T	293T	U937	U937	DNA2	293T-vs-U937	0.00244453	2.6118
HU	1.17473	1.07171e-05	HEL - JURKAT	HEL	HEL	JURKAT	JURKAT	DNA2	HEL-vs-JURKAT	4.66714e-05	4.33095
HU	1.34378	2.99173e-05	HEL - NALM6	HEL	HEL	NALM6	NALM6	DNA2	HEL-vs-NALM6	0.00012239	3.91226
HU	0.751203	0.00324519	HEL - U937	HEL	HEL	U937	U937	DNA2	HEL-vs-U937	0.00768598	2.1143
HU	0.169053	0.0489695	JURKAT - NALM6	JURKAT	JURKAT	NALM6	NALM6	DNA2	JURKAT-vs-NALM6	0.0632621	1.19886
HU	-0.423525	0.00862828	JURKAT - U937	JURKAT	JURKAT	U937	U937	DNA2	JURKAT-vs-U937	0.0164059	1.785
HU	-0.592578	0.00659733	NALM6 - U937	NALM6	NALM6	U937	U937	DNA2	NALM6-vs-U937	0.0137021	1.86321
HU	0.262745	0.0251091	293T - HEL	293T	293T	HEL	HEL	WGA	293T-vs-HEL	0.0360609	1.44296
HU	0.279222	0.0150839	293T - JURKAT	293T	293T	JURKAT	JURKAT	WGA	293T-vs-JURKAT	0.0241087	1.61783
HU	0.185183	0.0495617	293T - NALM6	293T	293T	NALM6	NALM6	WGA	293T-vs-NALM6	0.0637221	1.19571
HU	1.58899	1.8393e-07	293T - U937	293T	293T	U937	U937	WGA	293T-vs-U937	1.15491e-06	5.93745
HU	0.0164771	0.897251	HEL - JURKAT	HEL	HEL	JURKAT	JURKAT	WGA	HEL-vs-JURKAT	0.917643	0.0373262
HU	-0.0775611	0.238909	HEL - NALM6	HEL	HEL	NALM6	NALM6	WGA	HEL-vs-NALM6	0.265455	0.576009
HU	1.32625	7.22337e-06	HEL - U937	HEL	HEL	U937	U937	WGA	HEL-vs-U937	3.30561e-05	4.48075
HU	-0.0940382	0.120769	JURKAT - NALM6	JURKAT	JURKAT	NALM6	NALM6	WGA	JURKAT-vs-NALM6	0.138168	0.859593
HU	1.30977	1.45976e-07	JURKAT - U937	JURKAT	JURKAT	U937	U937	WGA	JURKAT-vs-U937	9.38419e-07	6.0276
HU	1.40381	2.61505e-06	NALM6 - U937	NALM6	NALM6	U937	U937	WGA	NALM6-vs-U937	1.38444e-05	4.85873
NOC	-0.328668	0.0901208	293T - HEL	293T	293T	HEL	HEL	IdU	293T-vs-HEL	0.264485	0.577599
NOC	-0.131747	0.305368	293T - JURKAT	293T	293T	JURKAT	JURKAT	IdU	293T-vs-JURKAT	0.515308	0.287933
NOC	-0.619459	0.0267101	293T - NALM6	293T	293T	NALM6	NALM6	IdU	293T-vs-NALM6	0.154508	0.811048
NOC	0.260406	0.137822	293T - U937	293T	293T	U937	U937	IdU	293T-vs-U937	0.324427	0.488883
NOC	0.196921	0.157849	HEL - JURKAT	HEL	HEL	JURKAT	JURKAT	IdU	HEL-vs-JURKAT	0.346498	0.460299
NOC	-0.290791	0.112931	HEL - NALM6	HEL	HEL	NALM6	NALM6	IdU	HEL-vs-NALM6	0.29336	0.532599
NOC	0.589074	0.0294696	HEL - U937	HEL	HEL	U937	U937	IdU	HEL-vs-U937	0.154508	0.811048
NOC	-0.487712	0.0286797	JURKAT - NALM6	JURKAT	JURKAT	NALM6	NALM6	IdU	JURKAT-vs-NALM6	0.154508	0.811048
NOC	0.392153	0.043827	JURKAT - U937	JURKAT	JURKAT	U937	U937	IdU	JURKAT-vs-U937	0.174019	0.759403
NOC	0.879865	0.0136	NALM6 - U937	NALM6	NALM6	U937	U937	IdU	NALM6-vs-U937	0.154508	0.811048
NOC	0.842637	0.127098	293T - HEL	293T	293T	HEL	HEL	MLL1	293T-vs-HEL	0.311969	0.505889
NOC	1.14113	0.0492968	293T - JURKAT	293T	293T	JURKAT	JURKAT	MLL1	293T-vs-JURKAT	0.185189	0.732386
NOC	0.654459	0.197717	293T - NALM6	293T	293T	NALM6	NALM6	MLL1	293T-vs-NALM6	0.40224	0.395514
NOC	1.13978	0.0727263	293T - U937	293T	293T	U937	U937	MLL1	293T-vs-U937	0.237274	0.624751
NOC	0.298498	0.468077	HEL - JURKAT	HEL	HEL	JURKAT	JURKAT	MLL1	HEL-vs-JURKAT	0.699899	0.154965
NOC	-0.188178	0.824307	HEL - NALM6	HEL	HEL	NALM6	NALM6	MLL1	HEL-vs-NALM6	1	2.14841e-11
NOC	0.297139	0.589141	HEL - U937	HEL	HEL	U937	U937	MLL1	HEL-vs-U937	0.815734	0.0884513
NOC	-0.486676	0.230929	JURKAT - NALM6	JURKAT	JURKAT	NALM6	NALM6	MLL1	JURKAT-vs-NALM6	0.441124	0.355439
NOC	-0.0013583	1	JURKAT - U937	JURKAT	JURKAT	U937	U937	MLL1	JURKAT-vs-U937	1	2.14841e-11
NOC	0.485317	0.318412	NALM6 - U937	NALM6	NALM6	U937	U937	MLL1	NALM6-vs-U937	0.532348	0.273804
NOC	-0.0323322	0.999607	293T - HEL	293T	293T	HEL	HEL	PLK1	293T-vs-HEL	1	2.14841e-11
NOC	0.434458	0.291449	293T - JURKAT	293T	293T	JURKAT	JURKAT	PLK1	293T-vs-JURKAT	0.504431	0.297198
NOC	0.0609233	0.995525	293T - NALM6	293T	293T	NALM6	NALM6	PLK1	293T-vs-NALM6	1	2.14841e-11
NOC	0.00503279	1	293T - U937	293T	293T	U937	U937	PLK1	293T-vs-U937	1	2.14841e-11
NOC	0.46679	0.260603	HEL - JURKAT	HEL	HEL	JURKAT	JURKAT	PLK1	HEL-vs-JURKAT	0.469085	0.328748
NOC	0.0932555	0.979422	HEL - NALM6	HEL	HEL	NALM6	NALM6	PLK1	HEL-vs-NALM6	1	2.14841e-11
NOC	0.037365	0.999308	HEL - U937	HEL	HEL	U937	U937	PLK1	HEL-vs-U937	1	2.14841e-11
NOC	-0.373535	0.364024	JURKAT - NALM6	JURKAT	JURKAT	NALM6	NALM6	PLK1	JURKAT-vs-NALM6	0.578156	0.237955
NOC	-0.429425	0.296683	JURKAT - U937	JURKAT	JURKAT	U937	U937	PLK1	JURKAT-vs-U937	0.51022	0.292243
NOC	-0.0558905	0.99676	NALM6 - U937	NALM6	NALM6	U937	U937	PLK1	NALM6-vs-U937	1	2.14841e-11
NOC	-0.194222	0.440643	293T - HEL	293T	293T	HEL	HEL	Geminin	293T-vs-HEL	0.675987	0.170062
NOC	0.19467	0.332735	293T - JURKAT	293T	293T	JURKAT	JURKAT	Geminin	293T-vs-JURKAT	0.546876	0.262111
NOC	0.183605	0.472543	293T - NALM6	293T	293T	NALM6	NALM6	Geminin	293T-vs-NALM6	0.699899	0.154965
NOC	2.22371	0.00526753	293T - U937	293T	293T	U937	U937	Geminin	293T-vs-U937	0.154508	0.811048
NOC	0.388892	0.103955	HEL - JURKAT	HEL	HEL	JURKAT	JURKAT	Geminin	HEL-vs-JURKAT	0.28542	0.544515
NOC	0.377827	0.157656	HEL - NALM6	HEL	HEL	NALM6	NALM6	Geminin	HEL-vs-NALM6	0.346498	0.460299
NOC	2.41793	0.00408121	HEL - U937	HEL	HEL	U937	U937	Geminin	HEL-vs-U937	0.154508	0.811048
NOC	-0.0110657	0.999786	JURKAT - NALM6	JURKAT	JURKAT	NALM6	NALM6	Geminin	JURKAT-vs-NALM6	1	2.14841e-11
NOC	2.02904	0.00371066	JURKAT - U937	JURKAT	JURKAT	U937	U937	Geminin	JURKAT-vs-U937	0.154508	0.811048
NOC	2.0401	0.00653542	NALM6 - U937	NALM6	NALM6	U937	U937	Geminin	NALM6-vs-U937	0.154508	0.811048
NOC	0.112828	0.998145	293T - HEL	293T	293T	HEL	HEL	EZH2	293T-vs-HEL	1	2.14841e-11
NOC	0.00372348	1	293T - JURKAT	293T	293T	JURKAT	JURKAT	EZH2	293T-vs-JURKAT	1	2.14841e-11
NOC	-0.151173	0.994424	293T - NALM6	293T	293T	NALM6	NALM6	EZH2	293T-vs-NALM6	1	2.14841e-11
NOC	0.712321	0.594151	293T - U937	293T	293T	U937	U937	EZH2	293T-vs-U937	0.818473	0.0869957
NOC	-0.109104	0.996478	HEL - JURKAT	HEL	HEL	JURKAT	JURKAT	EZH2	HEL-vs-JURKAT	1	2.14841e-11
NOC	-0.264001	0.961287	HEL - NALM6	HEL	HEL	NALM6	NALM6	EZH2	HEL-vs-NALM6	1	2.14841e-11
NOC	0.599493	0.69206	HEL - U937	HEL	HEL	U937	U937	EZH2	HEL-vs-U937	0.889909	0.0506545
NOC	-0.154897	0.98732	JURKAT - NALM6	JURKAT	JURKAT	NALM6	NALM6	EZH2	JURKAT-vs-NALM6	1	2.14841e-11
NOC	0.708598	0.478618	JURKAT - U937	JURKAT	JURKAT	U937	U937	EZH2	JURKAT-vs-U937	0.70232	0.153465
NOC	0.863495	0.481518	NALM6 - U937	NALM6	NALM6	U937	U937	EZH2	NALM6-vs-U937	0.702756	0.153195
NOC	0.144712	0.863878	293T - HEL	293T	293T	HEL	HEL	pH3_s10	293T-vs-HEL	1	2.14841e-11
NOC	-0.0859186	0.943822	293T - JURKAT	293T	293T	JURKAT	JURKAT	pH3_s10	293T-vs-JURKAT	1	2.14841e-11
NOC	0.0969441	0.956393	293T - NALM6	293T	293T	NALM6	NALM6	pH3_s10	293T-vs-NALM6	1	2.14841e-11
NOC	-3.08703	0.00820361	293T - U937	293T	293T	U937	U937	pH3_s10	293T-vs-U937	0.154508	0.811048
NOC	-0.23063	0.526973	HEL - JURKAT	HEL	HEL	JURKAT	JURKAT	pH3_s10	HEL-vs-JURKAT	0.752818	0.12331
NOC	-0.0477676	0.996334	HEL - NALM6	HEL	HEL	NALM6	NALM6	pH3_s10	HEL-vs-NALM6	1	2.14841e-11
NOC	-3.23174	0.0075016	HEL - U937	HEL	HEL	U937	U937	pH3_s10	HEL-vs-U937	0.154508	0.811048
NOC	0.182863	0.661787	JURKAT - NALM6	JURKAT	JURKAT	NALM6	NALM6	pH3_s10	JURKAT-vs-NALM6	0.869303	0.0608288
NOC	-3.00111	0.00558646	JURKAT - U937	JURKAT	JURKAT	U937	U937	pH3_s10	JURKAT-vs-U937	0.154508	0.811048
NOC	-3.18398	0.007728	NALM6 - U937	NALM6	NALM6	U937	U937	pH3_s10	NALM6-vs-U937	0.154508	0.811048
NOC	0.372391	0.657609	293T - HEL	293T	293T	HEL	HEL	p_CDC2	293T-vs-HEL	0.869303	0.0608288
NOC	0.667663	0.241821	293T - JURKAT	293T	293T	JURKAT	JURKAT	p_CDC2	293T-vs-JURKAT	0.447815	0.348901
NOC	0.190445	0.92618	293T - NALM6	293T	293T	NALM6	NALM6	p_CDC2	293T-vs-NALM6	1	2.14841e-11
NOC	1.18942	0.127071	293T - U937	293T	293T	U937	U937	p_CDC2	293T-vs-U937	0.311969	0.505889
NOC	0.295272	0.674002	HEL - JURKAT	HEL	HEL	JURKAT	JURKAT	p_CDC2	HEL-vs-JURKAT	0.874907	0.0580383
NOC	-0.181946	0.935415	HEL - NALM6	HEL	HEL	NALM6	NALM6	p_CDC2	HEL-vs-NALM6	1	2.14841e-11
NOC	0.817024	0.242152	HEL - U937	HEL	HEL	U937	U937	p_CDC2	HEL-vs-U937	0.447815	0.348901
NOC	-0.477218	0.398772	JURKAT - NALM6	JURKAT	JURKAT	NALM6	NALM6	p_CDC2	JURKAT-vs-NALM6	0.622362	0.205957
NOC	0.521752	0.352326	JURKAT - U937	JURKAT	JURKAT	U937	U937	p_CDC2	JURKAT-vs-U937	0.566237	0.247001
NOC	0.99897	0.172947	NALM6 - U937	NALM6	NALM6	U937	U937	p_CDC2	NALM6-vs-U937	0.367682	0.434528
NOC	1.15801	0.0914495	293T - HEL	293T	293T	HEL	HEL	PCNA	293T-vs-HEL	0.265498	0.575938
NOC	0.505645	0.270982	293T - JURKAT	293T	293T	JURKAT	JURKAT	PCNA	293T-vs-JURKAT	0.478204	0.320387
NOC	0.0659537	0.99593	293T - NALM6	293T	293T	NALM6	NALM6	PCNA	293T-vs-NALM6	1	2.14841e-11
NOC	2.08179	0.0297501	293T - U937	293T	293T	U937	U937	PCNA	293T-vs-U937	0.154508	0.811048
NOC	-0.652362	0.178089	HEL - JURKAT	HEL	HEL	JURKAT	JURKAT	PCNA	HEL-vs-JURKAT	0.372743	0.42859
NOC	-1.09205	0.101928	HEL - NALM6	HEL	HEL	NALM6	NALM6	PCNA	HEL-vs-NALM6	0.28542	0.544515
NOC	0.923782	0.13808	HEL - U937	HEL	HEL	U937	U937	PCNA	HEL-vs-U937	0.324427	0.488883
NOC	-0.439692	0.334836	JURKAT - NALM6	JURKAT	JURKAT	NALM6	NALM6	PCNA	JURKAT-vs-NALM6	0.546876	0.262111
NOC	1.57614	0.03447	JURKAT - U937	JURKAT	JURKAT	U937	U937	PCNA	JURKAT-vs-U937	0.155115	0.809347
NOC	2.01584	0.0316795	NALM6 - U937	NALM6	NALM6	U937	U937	PCNA	NALM6-vs-U937	0.154508	0.811048
NOC	-1.44138	0.0205584	293T - HEL	293T	293T	HEL	HEL	Rb	293T-vs-HEL	0.154508	0.811048
NOC	-1.75398	0.0098408	293T - JURKAT	293T	293T	JURKAT	JURKAT	Rb	293T-vs-JURKAT	0.154508	0.811048
NOC	-1.5148	0.0186668	293T - NALM6	293T	293T	NALM6	NALM6	Rb	293T-vs-NALM6	0.154508	0.811048
NOC	0.426824	0.200707	293T - U937	293T	293T	U937	U937	Rb	293T-vs-U937	0.40224	0.395514
NOC	-0.312597	0.240177	HEL - JURKAT	HEL	HEL	JURKAT	JURKAT	Rb	HEL-vs-JURKAT	0.447815	0.348901
NOC	-0.073416	0.958534	HEL - NALM6	HEL	HEL	NALM6	NALM6	Rb	HEL-vs-NALM6	1	2.14841e-11
NOC	1.86821	0.0125917	HEL - U937	HEL	HEL	U937	U937	Rb	HEL-vs-U937	0.154508	0.811048
NOC	0.239181	0.360879	JURKAT - NALM6	JURKAT	JURKAT	NALM6	NALM6	Rb	JURKAT-vs-NALM6	0.576552	0.239161
NOC	2.1808	0.00643077	JURKAT - U937	JURKAT	JURKAT	U937	U937	Rb	JURKAT-vs-U937	0.154508	0.811048
NOC	1.94162	0.0117536	NALM6 - U937	NALM6	NALM6	U937	U937	Rb	NALM6-vs-U937	0.154508	0.811048
NOC	0.119095	0.982436	293T - HEL	293T	293T	HEL	HEL	FoxM1	293T-vs-HEL	1	2.14841e-11
NOC	0.665897	0.234947	293T - JURKAT	293T	293T	JURKAT	JURKAT	FoxM1	293T-vs-JURKAT	0.443607	0.353002
NOC	-0.151511	0.960856	293T - NALM6	293T	293T	NALM6	NALM6	FoxM1	293T-vs-NALM6	1	2.14841e-11
NOC	1.41462	0.0890655	293T - U937	293T	293T	U937	U937	FoxM1	293T-vs-U937	0.26426	0.577968
NOC	0.546802	0.319409	HEL - JURKAT	HEL	HEL	JURKAT	JURKAT	FoxM1	HEL-vs-JURKAT	0.532348	0.273804
NOC	-0.270606	0.80801	HEL - NALM6	HEL	HEL	NALM6	NALM6	FoxM1	HEL-vs-NALM6	1	2.14841e-11
NOC	1.29553	0.104799	HEL - U937	HEL	HEL	U937	U937	FoxM1	HEL-vs-U937	0.28542	0.544515
NOC	-0.817408	0.166307	JURKAT - NALM6	JURKAT	JURKAT	NALM6	NALM6	FoxM1	JURKAT-vs-NALM6	0.356373	0.448096
NOC	0.748724	0.19336	JURKAT - U937	JURKAT	JURKAT	U937	U937	FoxM1	JURKAT-vs-U937	0.398529	0.39954
NOC	1.56613	0.073602	NALM6 - U937	NALM6	NALM6	U937	U937	FoxM1	NALM6-vs-U937	0.237274	0.624751
NOC	1.4258	0.0188437	293T - HEL	293T	293T	HEL	HEL	H3k9me3	293T-vs-HEL	0.154508	0.811048
NOC	1.7092	0.0093356	293T - JURKAT	293T	293T	JURKAT	JURKAT	H3k9me3	293T-vs-JURKAT	0.154508	0.811048
NOC	1.33891	0.0212956	293T - NALM6	293T	293T	NALM6	NALM6	H3k9me3	293T-vs-NALM6	0.154508	0.811048
NOC	0.990168	0.0383757	293T - U937	293T	293T	U937	U937	H3k9me3	293T-vs-U937	0.161898	0.79076
NOC	0.283405	0.257061	HEL - JURKAT	HEL	HEL	JURKAT	JURKAT	H3k9me3	HEL-vs-JURKAT	0.468962	0.328862
NOC	-0.0868903	0.918615	HEL - NALM6	HEL	HEL	NALM6	NALM6	H3k9me3	HEL-vs-NALM6	1	2.14841e-11
NOC	-0.435629	0.17631	HEL - U937	HEL	HEL	U937	U937	H3k9me3	HEL-vs-U937	0.371903	0.42957
NOC	-0.370296	0.164438	JURKAT - NALM6	JURKAT	JURKAT	NALM6	NALM6	H3k9me3	JURKAT-vs-NALM6	0.355185	0.449545
NOC	-0.719034	0.0481395	JURKAT - U937	JURKAT	JURKAT	U937	U937	H3k9me3	JURKAT-vs-U937	0.185189	0.732386
NOC	-0.348738	0.25514	NALM6 - U937	NALM6	NALM6	U937	U937	H3k9me3	NALM6-vs-U937	0.468625	0.329175
NOC	-0.839349	0.0777871	293T - HEL	293T	293T	HEL	HEL	pRb_s780	293T-vs-HEL	0.247088	0.607148
NOC	-1.0303	0.03561	293T - JURKAT	293T	293T	JURKAT	JURKAT	pRb_s780	293T-vs-JURKAT	0.157618	0.802395
NOC	-0.830085	0.0794255	293T - NALM6	293T	293T	NALM6	NALM6	pRb_s780	293T-vs-NALM6	0.249359	0.603175
NOC	0.479503	0.211719	293T - U937	293T	293T	U937	U937	pRb_s780	293T-vs-U937	0.414232	0.382756
NOC	-0.190955	0.571066	HEL - JURKAT	HEL	HEL	JURKAT	JURKAT	pRb_s780	HEL-vs-JURKAT	0.7989	0.0975074
NOC	0.0092637	0.999991	HEL - NALM6	HEL	HEL	NALM6	NALM6	pRb_s780	HEL-vs-NALM6	1	2.14841e-11
NOC	1.31885	0.032675	HEL - U937	HEL	HEL	U937	U937	pRb_s780	HEL-vs-U937	0.154508	0.811048
NOC	0.200219	0.543211	JURKAT - NALM6	JURKAT	JURKAT	NALM6	NALM6	pRb_s780	JURKAT-vs-NALM6	0.771932	0.112421
NOC	1.50981	0.0169156	JURKAT - U937	JURKAT	JURKAT	U937	U937	pRb_s780	JURKAT-vs-U937	0.154508	0.811048
NOC	1.30959	0.033127	NALM6 - U937	NALM6	NALM6	U937	U937	pRb_s780	NALM6-vs-U937	0.154508	0.811048
NOC	-1.10399	0.159202	293T - HEL	293T	293T	HEL	HEL	RUNX1	293T-vs-HEL	0.34665	0.460108
NOC	-0.495022	0.407259	293T - JURKAT	293T	293T	JURKAT	JURKAT	RUNX1	293T-vs-JURKAT	0.631953	0.199315
NOC	-0.147556	0.971648	293T - NALM6	293T	293T	NALM6	NALM6	RUNX1	293T-vs-NALM6	1	2.14841e-11
NOC	0.0899791	0.995063	293T - U937	293T	293T	U937	U937	RUNX1	293T-vs-U937	1	2.14841e-11
NOC	0.608971	0.303135	HEL - JURKAT	HEL	HEL	JURKAT	JURKAT	RUNX1	HEL-vs-JURKAT	0.515308	0.287933
NOC	0.956436	0.203628	HEL - NALM6	HEL	HEL	NALM6	NALM6	RUNX1	HEL-vs-NALM6	0.404262	0.393337
NOC	1.19397	0.138619	HEL - U937	HEL	HEL	U937	U937	RUNX1	HEL-vs-U937	0.324427	0.488883
NOC	0.347465	0.61114	JURKAT - NALM6	JURKAT	JURKAT	NALM6	NALM6	RUNX1	JURKAT-vs-NALM6	0.836487	0.0775408
NOC	0.585001	0.321911	JURKAT - U937	JURKAT	JURKAT	U937	U937	RUNX1	JURKAT-vs-U937	0.533227	0.273088
NOC	0.237535	0.882579	NALM6 - U937	NALM6	NALM6	U937	U937	RUNX1	NALM6-vs-U937	1	2.14841e-11
NOC	1.02954	0.0198306	293T - HEL	293T	293T	HEL	HEL	puromycin	293T-vs-HEL	0.154508	0.811048
NOC	-0.391147	0.0866335	293T - JURKAT	293T	293T	JURKAT	JURKAT	puromycin	293T-vs-JURKAT	0.259901	0.585193
NOC	-0.314432	0.184575	293T - NALM6	293T	293T	NALM6	NALM6	puromycin	293T-vs-NALM6	0.383347	0.416408
NOC	1.38768	0.011363	293T - U937	293T	293T	U937	U937	puromycin	293T-vs-U937	0.154508	0.811048
NOC	-1.42069	0.00753349	HEL - JURKAT	HEL	HEL	JURKAT	JURKAT	puromycin	HEL-vs-JURKAT	0.154508	0.811048
NOC	-1.34397	0.0120261	HEL - NALM6	HEL	HEL	NALM6	NALM6	puromycin	HEL-vs-NALM6	0.154508	0.811048
NOC	0.358138	0.147165	HEL - U937	HEL	HEL	U937	U937	puromycin	HEL-vs-U937	0.333539	0.476854
NOC	0.0767149	0.790523	JURKAT - NALM6	JURKAT	JURKAT	NALM6	NALM6	puromycin	JURKAT-vs-NALM6	0.99275	0.00316025
NOC	1.77882	0.00424135	JURKAT - U937	JURKAT	JURKAT	U937	U937	puromycin	JURKAT-vs-U937	0.154508	0.811048
NOC	1.70211	0.00786891	NALM6 - U937	NALM6	NALM6	U937	U937	puromycin	NALM6-vs-U937	0.154508	0.811048
NOC	-0.181495	0.55757	293T - HEL	293T	293T	HEL	HEL	SLBP	293T-vs-HEL	0.784083	0.105638
NOC	0.738416	0.0397471	293T - JURKAT	293T	293T	JURKAT	JURKAT	SLBP	293T-vs-JURKAT	0.162602	0.788875
NOC	0.320071	0.260566	293T - NALM6	293T	293T	NALM6	NALM6	SLBP	293T-vs-NALM6	0.469085	0.328748
NOC	0.936002	0.0371818	293T - U937	293T	293T	U937	U937	SLBP	293T-vs-U937	0.161898	0.79076
NOC	0.919911	0.0258977	HEL - JURKAT	HEL	HEL	JURKAT	JURKAT	SLBP	HEL-vs-JURKAT	0.154508	0.811048
NOC	0.501566	0.120842	HEL - NALM6	HEL	HEL	NALM6	NALM6	SLBP	HEL-vs-NALM6	0.302104	0.519844
NOC	1.1175	0.0263146	HEL - U937	HEL	HEL	U937	U937	SLBP	HEL-vs-U937	0.154508	0.811048
NOC	-0.418345	0.116258	JURKAT - NALM6	JURKAT	JURKAT	NALM6	NALM6	SLBP	JURKAT-vs-NALM6	0.29336	0.532599
NOC	0.197586	0.393683	JURKAT - U937	JURKAT	JURKAT	U937	U937	SLBP	JURKAT-vs-U937	0.617991	0.209018
NOC	0.615931	0.0827521	NALM6 - U937	NALM6	NALM6	U937	U937	SLBP	NALM6-vs-U937	0.255578	0.592477
NOC	-0.15568	0.813938	293T - HEL	293T	293T	HEL	HEL	CTCF	293T-vs-HEL	1	2.14841e-11
NOC	0.0842955	0.936808	293T - JURKAT	293T	293T	JURKAT	JURKAT	CTCF	293T-vs-JURKAT	1	2.14841e-11
NOC	0.0846795	0.965903	293T - NALM6	293T	293T	NALM6	NALM6	CTCF	293T-vs-NALM6	1	2.14841e-11
NOC	1.93785	0.0171979	293T - U937	293T	293T	U937	U937	CTCF	293T-vs-U937	0.154508	0.811048
NOC	0.239976	0.470069	HEL - JURKAT	HEL	HEL	JURKAT	JURKAT	CTCF	HEL-vs-JURKAT	0.699899	0.154965
NOC	0.24036	0.587571	HEL - NALM6	HEL	HEL	NALM6	NALM6	CTCF	HEL-vs-NALM6	0.815734	0.0884513
NOC	2.09353	0.0148529	HEL - U937	HEL	HEL	U937	U937	CTCF	HEL-vs-U937	0.154508	0.811048
NOC	0.000384	1	JURKAT - NALM6	JURKAT	JURKAT	NALM6	NALM6	CTCF	JURKAT-vs-NALM6	1	2.14841e-11
NOC	1.85355	0.0127962	JURKAT - U937	JURKAT	JURKAT	U937	U937	CTCF	JURKAT-vs-U937	0.154508	0.811048
NOC	1.85317	0.0187455	NALM6 - U937	NALM6	NALM6	U937	U937	CTCF	NALM6-vs-U937	0.154508	0.811048
NOC	0.789776	0.0968247	293T - HEL	293T	293T	HEL	HEL	CyclinB1	293T-vs-HEL	0.275186	0.560374
NOC	0.758256	0.0715141	293T - JURKAT	293T	293T	JURKAT	JURKAT	CyclinB1	293T-vs-JURKAT	0.237274	0.624751
NOC	0.640153	0.141787	293T - NALM6	293T	293T	NALM6	NALM6	CyclinB1	293T-vs-NALM6	0.324427	0.488883
NOC	1.79893	0.0198972	293T - U937	293T	293T	U937	U937	CyclinB1	293T-vs-U937	0.154508	0.811048
NOC	-0.0315195	0.997966	HEL - JURKAT	HEL	HEL	JURKAT	JURKAT	CyclinB1	HEL-vs-JURKAT	1	2.14841e-11
NOC	-0.149623	0.830522	HEL - NALM6	HEL	HEL	NALM6	NALM6	CyclinB1	HEL-vs-NALM6	1	2.14841e-11
NOC	1.00915	0.0610797	HEL - U937	HEL	HEL	U937	U937	CyclinB1	HEL-vs-U937	0.219887	0.6578
NOC	-0.118103	0.843553	JURKAT - NALM6	JURKAT	JURKAT	NALM6	NALM6	CyclinB1	JURKAT-vs-NALM6	1	2.14841e-11
NOC	1.04067	0.038976	JURKAT - U937	JURKAT	JURKAT	U937	U937	CyclinB1	JURKAT-vs-U937	0.1619	0.790752
NOC	1.15877	0.0468584	NALM6 - U937	NALM6	NALM6	U937	U937	CyclinB1	NALM6-vs-U937	0.183359	0.736698
NOC	-0.279056	0.133329	293T - HEL	293T	293T	HEL	HEL	DNMT1	293T-vs-HEL	0.321418	0.49293
NOC	0.165055	0.231999	293T - JURKAT	293T	293T	JURKAT	JURKAT	DNMT1	293T-vs-JURKAT	0.441124	0.355439
NOC	0.12298	0.474376	293T - NALM6	293T	293T	NALM6	NALM6	DNMT1	293T-vs-NALM6	0.699899	0.154965
NOC	0.303975	0.114234	293T - U937	293T	293T	U937	U937	DNMT1	293T-vs-U937	0.29336	0.532599
NOC	0.444112	0.0379898	HEL - JURKAT	HEL	HEL	JURKAT	JURKAT	DNMT1	HEL-vs-JURKAT	0.161898	0.79076
NOC	0.402036	0.0678831	HEL - NALM6	HEL	HEL	NALM6	NALM6	DNMT1	HEL-vs-NALM6	0.229105	0.639965
NOC	0.583031	0.0331907	HEL - U937	HEL	HEL	U937	U937	DNMT1	HEL-vs-U937	0.154508	0.811048
NOC	-0.0420755	0.897914	JURKAT - NALM6	JURKAT	JURKAT	NALM6	NALM6	DNMT1	JURKAT-vs-NALM6	1	2.14841e-11
NOC	0.138919	0.304275	JURKAT - U937	JURKAT	JURKAT	U937	U937	DNMT1	JURKAT-vs-U937	0.515308	0.287933
NOC	0.180995	0.276737	NALM6 - U937	NALM6	NALM6	U937	U937	DNMT1	NALM6-vs-U937	0.485187	0.31409
NOC	0.0680434	0.730546	293T - HEL	293T	293T	HEL	HEL	CyclinD1	293T-vs-HEL	0.930413	0.0313243
NOC	0.29033	0.0654735	293T - JURKAT	293T	293T	JURKAT	JURKAT	CyclinD1	293T-vs-JURKAT	0.226639	0.644665
NOC	0.223984	0.153139	293T - NALM6	293T	293T	NALM6	NALM6	CyclinD1	293T-vs-NALM6	0.341715	0.466337
NOC	0.359013	0.0642896	293T - U937	293T	293T	U937	U937	CyclinD1	293T-vs-U937	0.225431	0.646986
NOC	0.222287	0.107825	HEL - JURKAT	HEL	HEL	JURKAT	JURKAT	CyclinD1	HEL-vs-JURKAT	0.28542	0.544515
NOC	0.155941	0.279828	HEL - NALM6	HEL	HEL	NALM6	NALM6	CyclinD1	HEL-vs-NALM6	0.487442	0.312077
NOC	0.290969	0.0953907	HEL - U937	HEL	HEL	U937	U937	CyclinD1	HEL-vs-U937	0.273994	0.562258
NOC	-0.0663462	0.633397	JURKAT - NALM6	JURKAT	JURKAT	NALM6	NALM6	CyclinD1	JURKAT-vs-NALM6	0.84245	0.074456
NOC	0.0686824	0.613424	JURKAT - U937	JURKAT	JURKAT	U937	U937	CyclinD1	JURKAT-vs-U937	0.836487	0.0775408
NOC	0.135029	0.347091	NALM6 - U937	NALM6	NALM6	U937	U937	CyclinD1	NALM6-vs-U937	0.561165	0.25091
NOC	0.0462946	0.99963	293T - HEL	293T	293T	HEL	HEL	TCF1	293T-vs-HEL	1	2.14841e-11
NOC	-0.244482	0.800415	293T - JURKAT	293T	293T	JURKAT	JURKAT	TCF1	293T-vs-JURKAT	1	2.14841e-11
NOC	0.419008	0.626405	293T - NALM6	293T	293T	NALM6	NALM6	TCF1	293T-vs-NALM6	0.84245	0.074456
NOC	0.521889	0.497978	293T - U937	293T	293T	U937	U937	TCF1	293T-vs-U937	0.722871	0.140939
NOC	-0.290777	0.716495	HEL - JURKAT	HEL	HEL	JURKAT	JURKAT	TCF1	HEL-vs-JURKAT	0.916842	0.0377055
NOC	0.372714	0.692151	HEL - NALM6	HEL	HEL	NALM6	NALM6	TCF1	HEL-vs-NALM6	0.889909	0.0506545
NOC	0.475594	0.552388	HEL - U937	HEL	HEL	U937	U937	TCF1	HEL-vs-U937	0.780863	0.107425
NOC	0.663491	0.27011	JURKAT - NALM6	JURKAT	JURKAT	NALM6	NALM6	TCF1	JURKAT-vs-NALM6	0.478204	0.320387
NOC	0.766372	0.213976	JURKAT - U937	JURKAT	JURKAT	U937	U937	TCF1	JURKAT-vs-U937	0.415636	0.381286
NOC	0.102881	0.992239	NALM6 - U937	NALM6	NALM6	U937	U937	TCF1	NALM6-vs-U937	1	2.14841e-11
NOC	0.37811	0.413903	293T - HEL	293T	293T	HEL	HEL	Ki67	293T-vs-HEL	0.638593	0.194776
NOC	1.02049	0.0541297	293T - JURKAT	293T	293T	JURKAT	JURKAT	Ki67	293T-vs-JURKAT	0.197933	0.703481
NOC	0.412089	0.368166	293T - NALM6	293T	293T	NALM6	NALM6	Ki67	293T-vs-NALM6	0.581314	0.235589
NOC	2.03982	0.0208912	293T - U937	293T	293T	U937	U937	Ki67	293T-vs-U937	0.154508	0.811048
NOC	0.642384	0.128383	HEL - JURKAT	HEL	HEL	JURKAT	JURKAT	Ki67	HEL-vs-JURKAT	0.312283	0.505451
NOC	0.0339788	0.999304	HEL - NALM6	HEL	HEL	NALM6	NALM6	Ki67	HEL-vs-NALM6	1	2.14841e-11
NOC	1.66171	0.0311884	HEL - U937	HEL	HEL	U937	U937	Ki67	HEL-vs-U937	0.154508	0.811048
NOC	-0.608405	0.141493	JURKAT - NALM6	JURKAT	JURKAT	NALM6	NALM6	Ki67	JURKAT-vs-NALM6	0.324427	0.488883
NOC	1.01933	0.0542484	JURKAT - U937	JURKAT	JURKAT	U937	U937	Ki67	JURKAT-vs-U937	0.197933	0.703481
NOC	1.62773	0.0324708	NALM6 - U937	NALM6	NALM6	U937	U937	Ki67	NALM6-vs-U937	0.154508	0.811048
NOC	0.140251	0.517225	293T - HEL	293T	293T	HEL	HEL	Jarid2	293T-vs-HEL	0.742824	0.129114
NOC	0.403832	0.0676329	293T - JURKAT	293T	293T	JURKAT	JURKAT	Jarid2	293T-vs-JURKAT	0.229105	0.639965
NOC	-0.0191617	0.998261	293T - NALM6	293T	293T	NALM6	NALM6	Jarid2	293T-vs-NALM6	1	2.14841e-11
NOC	0.723347	0.0325242	293T - U937	293T	293T	U937	U937	Jarid2	293T-vs-U937	0.154508	0.811048
NOC	0.263581	0.148239	HEL - JURKAT	HEL	HEL	JURKAT	JURKAT	Jarid2	HEL-vs-JURKAT	0.333539	0.476854
NOC	-0.159412	0.44355	HEL - NALM6	HEL	HEL	NALM6	NALM6	Jarid2	HEL-vs-NALM6	0.676602	0.169667
NOC	0.583097	0.0493836	HEL - U937	HEL	HEL	U937	U937	Jarid2	HEL-vs-U937	0.185189	0.732386
NOC	-0.422994	0.0619309	JURKAT - NALM6	JURKAT	JURKAT	NALM6	NALM6	Jarid2	JURKAT-vs-NALM6	0.220018	0.657542
NOC	0.319515	0.104754	JURKAT - U937	JURKAT	JURKAT	U937	U937	Jarid2	JURKAT-vs-U937	0.28542	0.544515
NOC	0.742509	0.0309071	NALM6 - U937	NALM6	NALM6	U937	U937	Jarid2	NALM6-vs-U937	0.154508	0.811048
NOC	0.0141498	0.99965	293T - HEL	293T	293T	HEL	HEL	CDC25C	293T-vs-HEL	1	2.14841e-11
NOC	0.846481	0.0199475	293T - JURKAT	293T	293T	JURKAT	JURKAT	CDC25C	293T-vs-JURKAT	0.154508	0.811048
NOC	0.976228	0.0224296	293T - NALM6	293T	293T	NALM6	NALM6	CDC25C	293T-vs-NALM6	0.154508	0.811048
NOC	1.07945	0.0184442	293T - U937	293T	293T	U937	U937	CDC25C	293T-vs-U937	0.154508	0.811048
NOC	0.832331	0.0206132	HEL - JURKAT	HEL	HEL	JURKAT	JURKAT	CDC25C	HEL-vs-JURKAT	0.154508	0.811048
NOC	0.962078	0.0230791	HEL - NALM6	HEL	HEL	NALM6	NALM6	CDC25C	HEL-vs-NALM6	0.154508	0.811048
NOC	1.0653	0.0189215	HEL - U937	HEL	HEL	U937	U937	CDC25C	HEL-vs-U937	0.154508	0.811048
NOC	0.129748	0.508337	JURKAT - NALM6	JURKAT	JURKAT	NALM6	NALM6	CDC25C	JURKAT-vs-NALM6	0.733963	0.134326
NOC	0.23297	0.220964	JURKAT - U937	JURKAT	JURKAT	U937	U937	CDC25C	JURKAT-vs-U937	0.426145	0.370443
NOC	0.103222	0.750742	NALM6 - U937	NALM6	NALM6	U937	U937	CDC25C	NALM6-vs-U937	0.951644	0.0215253
NOC	0.132218	0.630544	293T - HEL	293T	293T	HEL	HEL	CBP	293T-vs-HEL	0.84245	0.074456
NOC	0.721593	0.0286192	293T - JURKAT	293T	293T	JURKAT	JURKAT	CBP	293T-vs-JURKAT	0.154508	0.811048
NOC	0.310377	0.200252	293T - NALM6	293T	293T	NALM6	NALM6	CBP	293T-vs-NALM6	0.40224	0.395514
NOC	1.16279	0.0167761	293T - U937	293T	293T	U937	U937	CBP	293T-vs-U937	0.154508	0.811048
NOC	0.589375	0.0424299	HEL - JURKAT	HEL	HEL	JURKAT	JURKAT	CBP	HEL-vs-JURKAT	0.170986	0.767039
NOC	0.178159	0.456881	HEL - NALM6	HEL	HEL	NALM6	NALM6	CBP	HEL-vs-NALM6	0.693021	0.159253
NOC	1.03057	0.0211915	HEL - U937	HEL	HEL	U937	U937	CBP	HEL-vs-U937	0.154508	0.811048
NOC	-0.411216	0.0842461	JURKAT - NALM6	JURKAT	JURKAT	NALM6	NALM6	CBP	JURKAT-vs-NALM6	0.255578	0.592477
NOC	0.441196	0.0738184	JURKAT - U937	JURKAT	JURKAT	U937	U937	CBP	JURKAT-vs-U937	0.237274	0.624751
NOC	0.852412	0.0307113	NALM6 - U937	NALM6	NALM6	U937	U937	CBP	NALM6-vs-U937	0.154508	0.811048
NOC	-0.431391	0.20112	293T - HEL	293T	293T	HEL	HEL	DNA1	293T-vs-HEL	0.40224	0.395514
NOC	0.142019	0.663246	293T - JURKAT	293T	293T	JURKAT	JURKAT	DNA1	293T-vs-JURKAT	0.869303	0.0608288
NOC	0.185086	0.627914	293T - NALM6	293T	293T	NALM6	NALM6	DNA1	293T-vs-NALM6	0.84245	0.074456
NOC	0.185797	0.625707	293T - U937	293T	293T	U937	U937	DNA1	293T-vs-U937	0.84245	0.074456
NOC	0.57341	0.0841387	HEL - JURKAT	HEL	HEL	JURKAT	JURKAT	DNA1	HEL-vs-JURKAT	0.255578	0.592477
NOC	0.616478	0.107105	HEL - NALM6	HEL	HEL	NALM6	NALM6	DNA1	HEL-vs-NALM6	0.28542	0.544515
NOC	0.617188	0.10688	HEL - U937	HEL	HEL	U937	U937	DNA1	HEL-vs-U937	0.28542	0.544515
NOC	0.0430675	0.986884	JURKAT - NALM6	JURKAT	JURKAT	NALM6	NALM6	DNA1	JURKAT-vs-NALM6	1	2.14841e-11
NOC	0.0437779	0.986107	JURKAT - U937	JURKAT	JURKAT	U937	U937	DNA1	JURKAT-vs-U937	1	2.14841e-11
NOC	0.00071039	1	NALM6 - U937	NALM6	NALM6	U937	U937	DNA1	NALM6-vs-U937	1	2.14841e-11
NOC	-0.442528	0.206306	293T - HEL	293T	293T	HEL	HEL	DNA2	293T-vs-HEL	0.406589	0.390844
NOC	0.0611517	0.962623	293T - JURKAT	293T	293T	JURKAT	JURKAT	DNA2	293T-vs-JURKAT	1	2.14841e-11
NOC	0.111762	0.87981	293T - NALM6	293T	293T	NALM6	NALM6	DNA2	293T-vs-NALM6	1	2.14841e-11
NOC	0.179759	0.667575	293T - U937	293T	293T	U937	U937	DNA2	293T-vs-U937	0.87075	0.0601067
NOC	0.50368	0.115228	HEL - JURKAT	HEL	HEL	JURKAT	JURKAT	DNA2	HEL-vs-JURKAT	0.29336	0.532599
NOC	0.55429	0.13972	HEL - NALM6	HEL	HEL	NALM6	NALM6	DNA2	HEL-vs-NALM6	0.324427	0.488883
NOC	0.622287	0.11341	HEL - U937	HEL	HEL	U937	U937	DNA2	HEL-vs-U937	0.29336	0.532599
NOC	0.0506103	0.980048	JURKAT - NALM6	JURKAT	JURKAT	NALM6	NALM6	DNA2	JURKAT-vs-NALM6	1	2.14841e-11
NOC	0.118607	0.777606	JURKAT - U937	JURKAT	JURKAT	U937	U937	DNA2	JURKAT-vs-U937	0.981092	0.00829036
NOC	0.0679968	0.972739	NALM6 - U937	NALM6	NALM6	U937	U937	DNA2	NALM6-vs-U937	1	2.14841e-11
NOC	-0.0833721	0.983847	293T - HEL	293T	293T	HEL	HEL	WGA	293T-vs-HEL	1	2.14841e-11
NOC	0.29533	0.469425	293T - JURKAT	293T	293T	JURKAT	JURKAT	WGA	293T-vs-JURKAT	0.699899	0.154965
NOC	-0.142681	0.911432	293T - NALM6	293T	293T	NALM6	NALM6	WGA	293T-vs-NALM6	1	2.14841e-11
NOC	1.68508	0.0337672	293T - U937	293T	293T	U937	U937	WGA	293T-vs-U937	0.154528	0.810993
NOC	0.378702	0.336228	HEL - JURKAT	HEL	HEL	JURKAT	JURKAT	WGA	HEL-vs-JURKAT	0.546876	0.262111
NOC	-0.0593091	0.995271	HEL - NALM6	HEL	HEL	NALM6	NALM6	WGA	HEL-vs-NALM6	1	2.14841e-11
NOC	1.76845	0.0307327	HEL - U937	HEL	HEL	U937	U937	WGA	HEL-vs-U937	0.154508	0.811048
NOC	-0.438011	0.269759	JURKAT - NALM6	JURKAT	JURKAT	NALM6	NALM6	WGA	JURKAT-vs-NALM6	0.478204	0.320387
NOC	1.38975	0.0331129	JURKAT - U937	JURKAT	JURKAT	U937	U937	WGA	JURKAT-vs-U937	0.154508	0.811048
NOC	1.82776	0.0288152	NALM6 - U937	NALM6	NALM6	U937	U937	WGA	NALM6-vs-U937	0.154508	0.811048
