# Supplementary material for: A deep single cell mass cytometry approach to capture canonical and noncanonical cell cycle states
Source: Nat Commun. 2025 Oct 3;16:8821. doi: 10.1038/s41467-025-63883-4 (PMC12494979; doi:10.1038/s41467-025-63883-4)
Supplement: Supplementary file 10 — Supplementary Data 7 [file 41467_2025_63883_MOESM10_ESM.xlsx]

## Sheet: Table 7 drug treatments differe
Supplementary Data 7. Differential analysis results between treatments from atlas data
cell_line	estimate	pval	comparison	group1	tx1	group2	tx2	feature	tx_comparison	padj
NALM6	-0.0843864	0.00664872	HU - NOC	HU	HU	NOC	NOC	p21	HU-vs-NOC	0.00834956
NALM6	0.0292175	0.676724	HU - NoTx	HU	HU	NoTx	NoTx	p21	HU-vs-NoTx	0.730862
NALM6	0.00788114	0.99041	HU - PALBO	HU	HU	PALBO	PALBO	p21	HU-vs-PALBO	0.995215
NALM6	0.113604	7.81743e-05	NOC - NoTx	NOC	NOC	NoTx	NoTx	p21	NOC-vs-NoTx	0.00010732
NALM6	0.0922675	0.00227764	NOC - PALBO	NOC	NOC	PALBO	PALBO	p21	NOC-vs-PALBO	0.00290534
NALM6	-0.0213364	0.845795	NoTx - PALBO	NoTx	NoTx	PALBO	PALBO	p21	NoTx-vs-PALBO	0.883992
NALM6	-1.3012	0	HU - NOC	HU	HU	NOC	NOC	IdU	HU-vs-NOC	0
NALM6	-1.25163	0	HU - NoTx	HU	HU	NoTx	NoTx	IdU	HU-vs-NoTx	0
NALM6	0.0115163	0.946338	HU - PALBO	HU	HU	PALBO	PALBO	IdU	HU-vs-PALBO	0.964193
NALM6	0.0495684	0.082754	NOC - NoTx	NOC	NOC	NoTx	NoTx	IdU	NOC-vs-NoTx	0.0957582
NALM6	1.31272	0	NOC - PALBO	NOC	NOC	PALBO	PALBO	IdU	NOC-vs-PALBO	0
NALM6	1.26315	0	NoTx - PALBO	NoTx	NoTx	PALBO	PALBO	IdU	NoTx-vs-PALBO	0
NALM6	-0.233887	0	HU - NOC	HU	HU	NOC	NOC	MLL1	HU-vs-NOC	0
NALM6	0.35162	0	HU - NoTx	HU	HU	NoTx	NoTx	MLL1	HU-vs-NoTx	0
NALM6	0.46228	0	HU - PALBO	HU	HU	PALBO	PALBO	MLL1	HU-vs-PALBO	0
NALM6	0.585507	0	NOC - NoTx	NOC	NOC	NoTx	NoTx	MLL1	NOC-vs-NoTx	0
NALM6	0.696167	0	NOC - PALBO	NOC	NOC	PALBO	PALBO	MLL1	NOC-vs-PALBO	0
NALM6	0.110661	0	NoTx - PALBO	NoTx	NoTx	PALBO	PALBO	MLL1	NoTx-vs-PALBO	0
NALM6	-0.691568	0	HU - NOC	HU	HU	NOC	NOC	PLK1	HU-vs-NOC	0
NALM6	0.0190432	0.718863	HU - NoTx	HU	HU	NoTx	NoTx	PLK1	HU-vs-NoTx	0.77123
NALM6	0.56395	0	HU - PALBO	HU	HU	PALBO	PALBO	PLK1	HU-vs-PALBO	0
NALM6	0.710611	0	NOC - NoTx	NOC	NOC	NoTx	NoTx	PLK1	NOC-vs-NoTx	0
NALM6	1.25552	0	NOC - PALBO	NOC	NOC	PALBO	PALBO	PLK1	NOC-vs-PALBO	0
NALM6	0.544907	0	NoTx - PALBO	NoTx	NoTx	PALBO	PALBO	PLK1	NoTx-vs-PALBO	0
NALM6	0.0718782	0	HU - NOC	HU	HU	NOC	NOC	Geminin	HU-vs-NOC	0
NALM6	0.125091	0	HU - NoTx	HU	HU	NoTx	NoTx	Geminin	HU-vs-NoTx	0
NALM6	0.200043	0	HU - PALBO	HU	HU	PALBO	PALBO	Geminin	HU-vs-PALBO	0
NALM6	0.0532129	7.61591e-06	NOC - NoTx	NOC	NOC	NoTx	NoTx	Geminin	NOC-vs-NoTx	1.08226e-05
NALM6	0.128165	0	NOC - PALBO	NOC	NOC	PALBO	PALBO	Geminin	NOC-vs-PALBO	0
NALM6	0.0749524	0	NoTx - PALBO	NoTx	NoTx	PALBO	PALBO	Geminin	NoTx-vs-PALBO	0
NALM6	0.219617	0	HU - NOC	HU	HU	NOC	NOC	EZH2	HU-vs-NOC	0
NALM6	0.700704	0	HU - NoTx	HU	HU	NoTx	NoTx	EZH2	HU-vs-NoTx	0
NALM6	0.831501	0	HU - PALBO	HU	HU	PALBO	PALBO	EZH2	HU-vs-PALBO	0
NALM6	0.481087	0	NOC - NoTx	NOC	NOC	NoTx	NoTx	EZH2	NOC-vs-NoTx	0
NALM6	0.611883	0	NOC - PALBO	NOC	NOC	PALBO	PALBO	EZH2	NOC-vs-PALBO	0
NALM6	0.130797	0	NoTx - PALBO	NoTx	NoTx	PALBO	PALBO	EZH2	NoTx-vs-PALBO	0
NALM6	-0.0344651	0.00016675	HU - NOC	HU	HU	NOC	NOC	pH3_s10	HU-vs-NOC	0.000227
NALM6	0.0324427	0.00047245	HU - NoTx	HU	HU	NoTx	NoTx	pH3_s10	HU-vs-NoTx	0.00063254
NALM6	0.0498843	7.18833e-09	HU - PALBO	HU	HU	PALBO	PALBO	pH3_s10	HU-vs-PALBO	1.08833e-08
NALM6	0.0669078	0	NOC - NoTx	NOC	NOC	NoTx	NoTx	pH3_s10	NOC-vs-NoTx	0
NALM6	0.0843493	0	NOC - PALBO	NOC	NOC	PALBO	PALBO	pH3_s10	NOC-vs-PALBO	0
NALM6	0.0174415	0.147049	NoTx - PALBO	NoTx	NoTx	PALBO	PALBO	pH3_s10	NoTx-vs-PALBO	0.166587
NALM6	-0.144477	0	HU - NOC	HU	HU	NOC	NOC	p_CDC2	HU-vs-NOC	0
NALM6	0.193559	0	HU - NoTx	HU	HU	NoTx	NoTx	p_CDC2	HU-vs-NoTx	0
NALM6	0.699048	0	HU - PALBO	HU	HU	PALBO	PALBO	p_CDC2	HU-vs-PALBO	0
NALM6	0.338037	0	NOC - NoTx	NOC	NOC	NoTx	NoTx	p_CDC2	NOC-vs-NoTx	0
NALM6	0.843525	0	NOC - PALBO	NOC	NOC	PALBO	PALBO	p_CDC2	NOC-vs-PALBO	0
NALM6	0.505488	0	NoTx - PALBO	NoTx	NoTx	PALBO	PALBO	p_CDC2	NoTx-vs-PALBO	0
NALM6	-0.177172	0	HU - NOC	HU	HU	NOC	NOC	PCNA	HU-vs-NOC	0
NALM6	-0.0052999	0.978607	HU - NoTx	HU	HU	NoTx	NoTx	PCNA	HU-vs-NoTx	0.990839
NALM6	0.21811	0	HU - PALBO	HU	HU	PALBO	PALBO	PCNA	HU-vs-PALBO	0
NALM6	0.171872	0	NOC - NoTx	NOC	NOC	NoTx	NoTx	PCNA	NOC-vs-NoTx	0
NALM6	0.395282	0	NOC - PALBO	NOC	NOC	PALBO	PALBO	PCNA	NOC-vs-PALBO	0
NALM6	0.22341	0	NoTx - PALBO	NoTx	NoTx	PALBO	PALBO	PCNA	NoTx-vs-PALBO	0
NALM6	0.174275	0	HU - NOC	HU	HU	NOC	NOC	Rb	HU-vs-NOC	0
NALM6	-0.0161396	0.302226	HU - NoTx	HU	HU	NoTx	NoTx	Rb	HU-vs-NoTx	0.337659
NALM6	0.138755	0	HU - PALBO	HU	HU	PALBO	PALBO	Rb	HU-vs-PALBO	0
NALM6	-0.190415	0	NOC - NoTx	NOC	NOC	NoTx	NoTx	Rb	NOC-vs-NoTx	0
NALM6	-0.0355202	0.00073556	NOC - PALBO	NOC	NOC	PALBO	PALBO	Rb	NOC-vs-PALBO	0.00096097
NALM6	0.154895	0	NoTx - PALBO	NoTx	NoTx	PALBO	PALBO	Rb	NoTx-vs-PALBO	0
NALM6	0.115567	1.63114e-07	HU - NOC	HU	HU	NOC	NOC	FoxM1	HU-vs-NOC	2.38058e-07
NALM6	0.217234	0	HU - NoTx	HU	HU	NoTx	NoTx	FoxM1	HU-vs-NoTx	0
NALM6	0.652746	0	HU - PALBO	HU	HU	PALBO	PALBO	FoxM1	HU-vs-PALBO	0
NALM6	0.101667	6.02605e-06	NOC - NoTx	NOC	NOC	NoTx	NoTx	FoxM1	NOC-vs-NoTx	8.63912e-06
NALM6	0.537179	0	NOC - PALBO	NOC	NOC	PALBO	PALBO	FoxM1	NOC-vs-PALBO	0
NALM6	0.435512	0	NoTx - PALBO	NoTx	NoTx	PALBO	PALBO	FoxM1	NoTx-vs-PALBO	0
NALM6	-0.324964	0	HU - NOC	HU	HU	NOC	NOC	pRb_s780	HU-vs-NOC	0
NALM6	-0.285663	0	HU - NoTx	HU	HU	NoTx	NoTx	pRb_s780	HU-vs-NoTx	0
NALM6	1.2785	0	HU - PALBO	HU	HU	PALBO	PALBO	pRb_s780	HU-vs-PALBO	0
NALM6	0.039301	0.109258	NOC - NoTx	NOC	NOC	NoTx	NoTx	pRb_s780	NOC-vs-NoTx	0.12553
NALM6	1.60346	0	NOC - PALBO	NOC	NOC	PALBO	PALBO	pRb_s780	NOC-vs-PALBO	0
NALM6	1.56416	0	NoTx - PALBO	NoTx	NoTx	PALBO	PALBO	pRb_s780	NoTx-vs-PALBO	0
NALM6	0.177012	0	HU - NOC	HU	HU	NOC	NOC	RUNX1	HU-vs-NOC	0
NALM6	0.24188	0	HU - NoTx	HU	HU	NoTx	NoTx	RUNX1	HU-vs-NoTx	0
NALM6	0.188057	0	HU - PALBO	HU	HU	PALBO	PALBO	RUNX1	HU-vs-PALBO	0
NALM6	0.0648678	0.00211749	NOC - NoTx	NOC	NOC	NoTx	NoTx	RUNX1	NOC-vs-NoTx	0.00272248
NALM6	0.011045	0.930219	NOC - PALBO	NOC	NOC	PALBO	PALBO	RUNX1	NOC-vs-PALBO	0.953769
NALM6	-0.0538228	0.01665	NoTx - PALBO	NoTx	NoTx	PALBO	PALBO	RUNX1	NoTx-vs-PALBO	0.0198331
NALM6	-0.129539	0	HU - NOC	HU	HU	NOC	NOC	puromycin	HU-vs-NOC	0
NALM6	-0.709324	0	HU - NoTx	HU	HU	NoTx	NoTx	puromycin	HU-vs-NoTx	0
NALM6	-0.671585	0	HU - PALBO	HU	HU	PALBO	PALBO	puromycin	HU-vs-PALBO	0
NALM6	-0.579785	0	NOC - NoTx	NOC	NOC	NoTx	NoTx	puromycin	NOC-vs-NoTx	0
NALM6	-0.542046	0	NOC - PALBO	NOC	NOC	PALBO	PALBO	puromycin	NOC-vs-PALBO	0
NALM6	0.0377384	0.0140964	NoTx - PALBO	NoTx	NoTx	PALBO	PALBO	puromycin	NoTx-vs-PALBO	0.0169157
NALM6	0.963762	0	HU - NOC	HU	HU	NOC	NOC	SLBP	HU-vs-NOC	0
NALM6	0.397467	0	HU - NoTx	HU	HU	NoTx	NoTx	SLBP	HU-vs-NoTx	0
NALM6	1.36549	0	HU - PALBO	HU	HU	PALBO	PALBO	SLBP	HU-vs-PALBO	0
NALM6	-0.566295	0	NOC - NoTx	NOC	NOC	NoTx	NoTx	SLBP	NOC-vs-NoTx	0
NALM6	0.401725	0	NOC - PALBO	NOC	NOC	PALBO	PALBO	SLBP	NOC-vs-PALBO	0
NALM6	0.968021	0	NoTx - PALBO	NoTx	NoTx	PALBO	PALBO	SLBP	NoTx-vs-PALBO	0
NALM6	0.123416	0	HU - NOC	HU	HU	NOC	NOC	CTCF	HU-vs-NOC	0
NALM6	0.103348	0	HU - NoTx	HU	HU	NoTx	NoTx	CTCF	HU-vs-NoTx	0
NALM6	0.0408966	0.0193123	HU - PALBO	HU	HU	PALBO	PALBO	CTCF	HU-vs-PALBO	0.0228364
NALM6	-0.0200682	0.483557	NOC - NoTx	NOC	NOC	NoTx	NoTx	CTCF	NOC-vs-NoTx	0.5329
NALM6	-0.0825194	2.72633e-08	NOC - PALBO	NOC	NOC	PALBO	PALBO	CTCF	NOC-vs-PALBO	4.08949e-08
NALM6	-0.0624512	5.4891e-05	NoTx - PALBO	NoTx	NoTx	PALBO	PALBO	CTCF	NoTx-vs-PALBO	7.60029e-05
NALM6	-0.479562	0	HU - NOC	HU	HU	NOC	NOC	CyclinB1	HU-vs-NOC	0
NALM6	0.0604539	0.00750596	HU - NoTx	HU	HU	NoTx	NoTx	CyclinB1	HU-vs-NoTx	0.00928218
NALM6	0.554584	0	HU - PALBO	HU	HU	PALBO	PALBO	CyclinB1	HU-vs-PALBO	0
NALM6	0.540016	0	NOC - NoTx	NOC	NOC	NoTx	NoTx	CyclinB1	NOC-vs-NoTx	0
NALM6	1.03415	0	NOC - PALBO	NOC	NOC	PALBO	PALBO	CyclinB1	NOC-vs-PALBO	0
NALM6	0.49413	0	NoTx - PALBO	NoTx	NoTx	PALBO	PALBO	CyclinB1	NoTx-vs-PALBO	0
NALM6	0.0499072	0.0623017	HU - NOC	HU	HU	NOC	NOC	DNMT1	HU-vs-NOC	0.0726106
NALM6	0.0624909	0.0100772	HU - NoTx	HU	HU	NoTx	NoTx	DNMT1	HU-vs-NoTx	0.0121829
NALM6	-0.0145669	0.887013	HU - PALBO	HU	HU	PALBO	PALBO	DNMT1	HU-vs-PALBO	0.921129
NALM6	0.0125837	0.923565	NOC - NoTx	NOC	NOC	NoTx	NoTx	DNMT1	NOC-vs-NoTx	0.952978
NALM6	-0.0644741	0.00727242	NOC - PALBO	NOC	NOC	PALBO	PALBO	DNMT1	NOC-vs-PALBO	0.00906255
NALM6	-0.0770578	0.0007229	NoTx - PALBO	NoTx	NoTx	PALBO	PALBO	DNMT1	NoTx-vs-PALBO	0.00095211
NALM6	0.0640265	0.0214348	HU - NOC	HU	HU	NOC	NOC	CyclinD1	HU-vs-NOC	0.0251625
NALM6	0.0332515	0.443372	HU - NoTx	HU	HU	NoTx	NoTx	CyclinD1	HU-vs-NoTx	0.49196
NALM6	-0.0425779	0.224509	HU - PALBO	HU	HU	PALBO	PALBO	CyclinD1	HU-vs-PALBO	0.252573
NALM6	-0.030775	0.512385	NOC - NoTx	NOC	NOC	NoTx	NoTx	CyclinD1	NOC-vs-NoTx	0.560854
NALM6	-0.106604	1.06612e-05	NOC - PALBO	NOC	NOC	PALBO	PALBO	CyclinD1	NOC-vs-PALBO	1.50183e-05
NALM6	-0.0758295	0.00379364	NoTx - PALBO	NoTx	NoTx	PALBO	PALBO	CyclinD1	NoTx-vs-PALBO	0.00480133
NALM6	0.109652	8.57574e-08	HU - NOC	HU	HU	NOC	NOC	TCF1	HU-vs-NOC	1.26297e-07
NALM6	0.170621	0	HU - NoTx	HU	HU	NoTx	NoTx	TCF1	HU-vs-NoTx	0
NALM6	0.242403	0	HU - PALBO	HU	HU	PALBO	PALBO	TCF1	HU-vs-PALBO	0
NALM6	0.0609685	0.00879173	NOC - NoTx	NOC	NOC	NoTx	NoTx	TCF1	NOC-vs-NoTx	0.0107087
NALM6	0.13275	0	NOC - PALBO	NOC	NOC	PALBO	PALBO	TCF1	NOC-vs-PALBO	0
NALM6	0.0717818	0.00118065	NoTx - PALBO	NoTx	NoTx	PALBO	PALBO	TCF1	NoTx-vs-PALBO	0.00153012
NALM6	-0.268261	0	HU - NOC	HU	HU	NOC	NOC	Ki67	HU-vs-NOC	0
NALM6	0.333383	0	HU - NoTx	HU	HU	NoTx	NoTx	Ki67	HU-vs-NoTx	0
NALM6	0.932198	0	HU - PALBO	HU	HU	PALBO	PALBO	Ki67	HU-vs-PALBO	0
NALM6	0.601644	0	NOC - NoTx	NOC	NOC	NoTx	NoTx	Ki67	NOC-vs-NoTx	0
NALM6	1.20046	0	NOC - PALBO	NOC	NOC	PALBO	PALBO	Ki67	NOC-vs-PALBO	0
NALM6	0.598815	0	NoTx - PALBO	NoTx	NoTx	PALBO	PALBO	Ki67	NoTx-vs-PALBO	0
NALM6	0.0263013	0.739761	HU - NOC	HU	HU	NOC	NOC	Jarid2	HU-vs-NOC	0.78843
NALM6	0.339503	0	HU - NoTx	HU	HU	NoTx	NoTx	Jarid2	HU-vs-NoTx	0
NALM6	0.0573443	0.118823	HU - PALBO	HU	HU	PALBO	PALBO	Jarid2	HU-vs-PALBO	0.135559
NALM6	0.313202	0	NOC - NoTx	NOC	NOC	NoTx	NoTx	Jarid2	NOC-vs-NoTx	0
NALM6	0.031043	0.62697	NOC - PALBO	NOC	NOC	PALBO	PALBO	Jarid2	NOC-vs-PALBO	0.681672
NALM6	-0.282159	0	NoTx - PALBO	NoTx	NoTx	PALBO	PALBO	Jarid2	NoTx-vs-PALBO	0
NALM6	0.157823	0	HU - NOC	HU	HU	NOC	NOC	CDC25C	HU-vs-NOC	0
NALM6	0.0757764	0.00021036	HU - NoTx	HU	HU	NoTx	NoTx	CDC25C	HU-vs-NoTx	0.00028399
NALM6	0.0583911	0.00790593	HU - PALBO	HU	HU	PALBO	PALBO	CDC25C	HU-vs-PALBO	0.00970273
NALM6	-0.0820464	4.54558e-05	NOC - NoTx	NOC	NOC	NoTx	NoTx	CDC25C	NOC-vs-NoTx	6.34814e-05
NALM6	-0.0994317	3.54131e-07	NOC - PALBO	NOC	NOC	PALBO	PALBO	CDC25C	NOC-vs-PALBO	5.12225e-07
NALM6	-0.0173853	0.778648	NoTx - PALBO	NoTx	NoTx	PALBO	PALBO	CDC25C	NoTx-vs-PALBO	0.819097
NALM6	0.0228442	0.749026	HU - NOC	HU	HU	NOC	NOC	CBP	HU-vs-NOC	0.793086
NALM6	0.24426	0	HU - NoTx	HU	HU	NoTx	NoTx	CBP	HU-vs-NoTx	0
NALM6	0.154609	0	HU - PALBO	HU	HU	PALBO	PALBO	CBP	HU-vs-PALBO	0
NALM6	0.221415	0	NOC - NoTx	NOC	NOC	NoTx	NoTx	CBP	NOC-vs-NoTx	0
NALM6	0.131765	4.70214e-08	NOC - PALBO	NOC	NOC	PALBO	PALBO	CBP	NOC-vs-PALBO	6.98851e-08
NALM6	-0.0896502	0.00050182	NoTx - PALBO	NoTx	NoTx	PALBO	PALBO	CBP	NoTx-vs-PALBO	0.00066635
NALM6	-0.907568	0	HU - NOC	HU	HU	NOC	NOC	DNA1	HU-vs-NOC	0
NALM6	-0.430183	0	HU - NoTx	HU	HU	NoTx	NoTx	DNA1	HU-vs-NoTx	0
NALM6	-0.128227	7.05039e-09	HU - PALBO	HU	HU	PALBO	PALBO	DNA1	HU-vs-PALBO	1.07751e-08
NALM6	0.477385	0	NOC - NoTx	NOC	NOC	NoTx	NoTx	DNA1	NOC-vs-NoTx	0
NALM6	0.779341	0	NOC - PALBO	NOC	NOC	PALBO	PALBO	DNA1	NOC-vs-PALBO	0
NALM6	0.301956	0	NoTx - PALBO	NoTx	NoTx	PALBO	PALBO	DNA1	NoTx-vs-PALBO	0
NALM6	-0.902354	0	HU - NOC	HU	HU	NOC	NOC	DNA2	HU-vs-NOC	0
NALM6	-0.44801	0	HU - NoTx	HU	HU	NoTx	NoTx	DNA2	HU-vs-NoTx	0
NALM6	-0.153144	0	HU - PALBO	HU	HU	PALBO	PALBO	DNA2	HU-vs-PALBO	0
NALM6	0.454344	0	NOC - NoTx	NOC	NOC	NoTx	NoTx	DNA2	NOC-vs-NoTx	0
NALM6	0.749211	0	NOC - PALBO	NOC	NOC	PALBO	PALBO	DNA2	NOC-vs-PALBO	0
NALM6	0.294866	0	NoTx - PALBO	NoTx	NoTx	PALBO	PALBO	DNA2	NoTx-vs-PALBO	0
NALM6	-0.0031021	0.995215	HU - NOC	HU	HU	NOC	NOC	WGA	HU-vs-NOC	0.995215
NALM6	0.358663	0	HU - NoTx	HU	HU	NoTx	NoTx	WGA	HU-vs-NoTx	0
NALM6	1.02845	0	HU - PALBO	HU	HU	PALBO	PALBO	WGA	HU-vs-PALBO	0
NALM6	0.361765	0	NOC - NoTx	NOC	NOC	NoTx	NoTx	WGA	NOC-vs-NoTx	0
NALM6	1.03156	0	NOC - PALBO	NOC	NOC	PALBO	PALBO	WGA	NOC-vs-PALBO	0
NALM6	0.669791	0	NoTx - PALBO	NoTx	NoTx	PALBO	PALBO	WGA	NoTx-vs-PALBO	0
U937	0.025565	0.773319	HU - NOC	HU	HU	NOC	NOC	p21	HU-vs-NOC	0.808244
U937	0.0827111	0.0104849	HU - NoTx	HU	HU	NoTx	NoTx	p21	HU-vs-NoTx	0.0124894
U937	0.0889434	0.00478169	HU - PALBO	HU	HU	PALBO	PALBO	p21	HU-vs-PALBO	0.00573803
U937	0.057146	0.14017	NOC - NoTx	NOC	NOC	NoTx	NoTx	p21	NOC-vs-NoTx	0.158794
U937	0.0633784	0.0819925	NOC - PALBO	NOC	NOC	PALBO	PALBO	p21	NOC-vs-PALBO	0.0948771
U937	0.00623236	0.995517	NoTx - PALBO	NoTx	NoTx	PALBO	PALBO	p21	NoTx-vs-PALBO	0.995517
U937	0.0229197	0.593492	HU - NOC	HU	HU	NOC	NOC	IdU	HU-vs-NOC	0.636727
U937	-0.75989	0	HU - NoTx	HU	HU	NoTx	NoTx	IdU	HU-vs-NoTx	0
U937	0.409942	0	HU - PALBO	HU	HU	PALBO	PALBO	IdU	HU-vs-PALBO	0
U937	-0.78281	0	NOC - NoTx	NOC	NOC	NoTx	NoTx	IdU	NOC-vs-NoTx	0
U937	0.387022	0	NOC - PALBO	NOC	NOC	PALBO	PALBO	IdU	NOC-vs-PALBO	0
U937	1.16983	0	NoTx - PALBO	NoTx	NoTx	PALBO	PALBO	IdU	NoTx-vs-PALBO	0
U937	-0.0301401	0.214386	HU - NOC	HU	HU	NOC	NOC	MLL1	HU-vs-NOC	0.236262
U937	0.321147	0	HU - NoTx	HU	HU	NoTx	NoTx	MLL1	HU-vs-NoTx	0
U937	0.435779	0	HU - PALBO	HU	HU	PALBO	PALBO	MLL1	HU-vs-PALBO	0
U937	0.351287	0	NOC - NoTx	NOC	NOC	NoTx	NoTx	MLL1	NOC-vs-NoTx	0
U937	0.465919	0	NOC - PALBO	NOC	NOC	PALBO	PALBO	MLL1	NOC-vs-PALBO	0
U937	0.114632	0	NoTx - PALBO	NoTx	NoTx	PALBO	PALBO	MLL1	NoTx-vs-PALBO	0
U937	0.0804389	0.00052944	HU - NOC	HU	HU	NOC	NOC	PLK1	HU-vs-NOC	0.00066488
U937	0.578773	0	HU - NoTx	HU	HU	NoTx	NoTx	PLK1	HU-vs-NoTx	0
U937	1.46587	0	HU - PALBO	HU	HU	PALBO	PALBO	PLK1	HU-vs-PALBO	0
U937	0.498335	0	NOC - NoTx	NOC	NOC	NoTx	NoTx	PLK1	NOC-vs-NoTx	0
U937	1.38544	0	NOC - PALBO	NOC	NOC	PALBO	PALBO	PLK1	NOC-vs-PALBO	0
U937	0.887101	0	NoTx - PALBO	NoTx	NoTx	PALBO	PALBO	PLK1	NoTx-vs-PALBO	0
U937	0.372662	0	HU - NOC	HU	HU	NOC	NOC	Geminin	HU-vs-NOC	0
U937	0.137545	0	HU - NoTx	HU	HU	NoTx	NoTx	Geminin	HU-vs-NoTx	0
U937	0.398436	0	HU - PALBO	HU	HU	PALBO	PALBO	Geminin	HU-vs-PALBO	0
U937	-0.235117	0	NOC - NoTx	NOC	NOC	NoTx	NoTx	Geminin	NOC-vs-NoTx	0
U937	0.0257747	0.180266	NOC - PALBO	NOC	NOC	PALBO	PALBO	Geminin	NOC-vs-PALBO	0.201401
U937	0.260892	0	NoTx - PALBO	NoTx	NoTx	PALBO	PALBO	Geminin	NoTx-vs-PALBO	0
U937	0.903842	0	HU - NOC	HU	HU	NOC	NOC	EZH2	HU-vs-NOC	0
U937	0.739034	0	HU - NoTx	HU	HU	NoTx	NoTx	EZH2	HU-vs-NoTx	0
U937	1.01473	0	HU - PALBO	HU	HU	PALBO	PALBO	EZH2	HU-vs-PALBO	0
U937	-0.164808	0	NOC - NoTx	NOC	NOC	NoTx	NoTx	EZH2	NOC-vs-NoTx	0
U937	0.110893	3.54418e-09	NOC - PALBO	NOC	NOC	PALBO	PALBO	EZH2	NOC-vs-PALBO	4.90732e-09
U937	0.275701	0	NoTx - PALBO	NoTx	NoTx	PALBO	PALBO	EZH2	NoTx-vs-PALBO	0
U937	-2.68027	0	HU - NOC	HU	HU	NOC	NOC	pH3_s10	HU-vs-NOC	0
U937	0.0117211	0.990706	HU - NoTx	HU	HU	NoTx	NoTx	pH3_s10	HU-vs-NoTx	0.995517
U937	0.0914358	0.090653	HU - PALBO	HU	HU	PALBO	PALBO	pH3_s10	HU-vs-PALBO	0.104154
U937	2.69199	0	NOC - NoTx	NOC	NOC	NoTx	NoTx	pH3_s10	NOC-vs-NoTx	0
U937	2.7717	0	NOC - PALBO	NOC	NOC	PALBO	PALBO	pH3_s10	NOC-vs-PALBO	0
U937	0.0797148	0.175508	NoTx - PALBO	NoTx	NoTx	PALBO	PALBO	pH3_s10	NoTx-vs-PALBO	0.197446
U937	0.554858	0	HU - NOC	HU	HU	NOC	NOC	p_CDC2	HU-vs-NOC	0
U937	0.44581	0	HU - NoTx	HU	HU	NoTx	NoTx	p_CDC2	HU-vs-NoTx	0
U937	0.679372	0	HU - PALBO	HU	HU	PALBO	PALBO	p_CDC2	HU-vs-PALBO	0
U937	-0.109049	0	NOC - NoTx	NOC	NOC	NoTx	NoTx	p_CDC2	NOC-vs-NoTx	0
U937	0.124514	0	NOC - PALBO	NOC	NOC	PALBO	PALBO	p_CDC2	NOC-vs-PALBO	0
U937	0.233563	0	NoTx - PALBO	NoTx	NoTx	PALBO	PALBO	p_CDC2	NoTx-vs-PALBO	0
U937	1.67776	0	HU - NOC	HU	HU	NOC	NOC	PCNA	HU-vs-NOC	0
U937	0.644587	0	HU - NoTx	HU	HU	NoTx	NoTx	PCNA	HU-vs-NoTx	0
U937	1.93254	0	HU - PALBO	HU	HU	PALBO	PALBO	PCNA	HU-vs-PALBO	0
U937	-1.03317	0	NOC - NoTx	NOC	NOC	NoTx	NoTx	PCNA	NOC-vs-NoTx	0
U937	0.254787	0	NOC - PALBO	NOC	NOC	PALBO	PALBO	PCNA	NOC-vs-PALBO	0
U937	1.28796	0	NoTx - PALBO	NoTx	NoTx	PALBO	PALBO	PCNA	NoTx-vs-PALBO	0
U937	0.56085	0	HU - NOC	HU	HU	NOC	NOC	Rb	HU-vs-NOC	0
U937	0.269324	0	HU - NoTx	HU	HU	NoTx	NoTx	Rb	HU-vs-NoTx	0
U937	0.656385	0	HU - PALBO	HU	HU	PALBO	PALBO	Rb	HU-vs-PALBO	0
U937	-0.291526	0	NOC - NoTx	NOC	NOC	NoTx	NoTx	Rb	NOC-vs-NoTx	0
U937	0.0955341	0	NOC - PALBO	NOC	NOC	PALBO	PALBO	Rb	NOC-vs-PALBO	0
U937	0.38706	0	NoTx - PALBO	NoTx	NoTx	PALBO	PALBO	Rb	NoTx-vs-PALBO	0
U937	0.237223	0	HU - NOC	HU	HU	NOC	NOC	FoxM1	HU-vs-NOC	0
U937	0.21579	0	HU - NoTx	HU	HU	NoTx	NoTx	FoxM1	HU-vs-NoTx	0
U937	0.225702	0	HU - PALBO	HU	HU	PALBO	PALBO	FoxM1	HU-vs-PALBO	0
U937	-0.0214331	0.208393	NOC - NoTx	NOC	NOC	NoTx	NoTx	FoxM1	NOC-vs-NoTx	0.231231
U937	-0.0115211	0.721839	NOC - PALBO	NOC	NOC	PALBO	PALBO	FoxM1	NOC-vs-PALBO	0.769328
U937	0.00991201	0.804514	NoTx - PALBO	NoTx	NoTx	PALBO	PALBO	FoxM1	NoTx-vs-PALBO	0.830135
U937	1.06736	0	HU - NOC	HU	HU	NOC	NOC	pRb_s780	HU-vs-NOC	0
U937	0.463195	0	HU - NoTx	HU	HU	NoTx	NoTx	pRb_s780	HU-vs-NoTx	0
U937	1.56348	0	HU - PALBO	HU	HU	PALBO	PALBO	pRb_s780	HU-vs-PALBO	0
U937	-0.604165	0	NOC - NoTx	NOC	NOC	NoTx	NoTx	pRb_s780	NOC-vs-NoTx	0
U937	0.496125	0	NOC - PALBO	NOC	NOC	PALBO	PALBO	pRb_s780	NOC-vs-PALBO	0
U937	1.10029	0	NoTx - PALBO	NoTx	NoTx	PALBO	PALBO	pRb_s780	NoTx-vs-PALBO	0
U937	0.244514	0	HU - NOC	HU	HU	NOC	NOC	RUNX1	HU-vs-NOC	0
U937	0.207856	0	HU - NoTx	HU	HU	NoTx	NoTx	RUNX1	HU-vs-NoTx	0
U937	0.30464	0	HU - PALBO	HU	HU	PALBO	PALBO	RUNX1	HU-vs-PALBO	0
U937	-0.036658	0.0971079	NOC - NoTx	NOC	NOC	NoTx	NoTx	RUNX1	NOC-vs-NoTx	0.110785
U937	0.0601252	0.00090952	NOC - PALBO	NOC	NOC	PALBO	PALBO	RUNX1	NOC-vs-PALBO	0.0011334
U937	0.0967832	6.08994e-09	NoTx - PALBO	NoTx	NoTx	PALBO	PALBO	RUNX1	NoTx-vs-PALBO	8.22141e-09
U937	0.850244	0	HU - NOC	HU	HU	NOC	NOC	puromycin	HU-vs-NOC	0
U937	0.0256306	0.424637	HU - NoTx	HU	HU	NoTx	NoTx	puromycin	HU-vs-NoTx	0.458608
U937	0.341422	0	HU - PALBO	HU	HU	PALBO	PALBO	puromycin	HU-vs-PALBO	0
U937	-0.824613	0	NOC - NoTx	NOC	NOC	NoTx	NoTx	puromycin	NOC-vs-NoTx	0
U937	-0.508821	0	NOC - PALBO	NOC	NOC	PALBO	PALBO	puromycin	NOC-vs-PALBO	0
U937	0.315792	0	NoTx - PALBO	NoTx	NoTx	PALBO	PALBO	puromycin	NoTx-vs-PALBO	0
U937	0.202069	0	HU - NOC	HU	HU	NOC	NOC	SLBP	HU-vs-NOC	0
U937	0.119639	0	HU - NoTx	HU	HU	NoTx	NoTx	SLBP	HU-vs-NoTx	0
U937	0.19312	0	HU - PALBO	HU	HU	PALBO	PALBO	SLBP	HU-vs-PALBO	0
U937	-0.0824293	0	NOC - NoTx	NOC	NOC	NoTx	NoTx	SLBP	NOC-vs-NoTx	0
U937	-0.0089482	0.780459	NOC - PALBO	NOC	NOC	PALBO	PALBO	SLBP	NOC-vs-PALBO	0.810477
U937	0.0734811	0	NoTx - PALBO	NoTx	NoTx	PALBO	PALBO	SLBP	NoTx-vs-PALBO	0
U937	0.0579909	0	HU - NOC	HU	HU	NOC	NOC	CTCF	HU-vs-NOC	0
U937	-0.0072436	0.730367	HU - NoTx	HU	HU	NoTx	NoTx	CTCF	HU-vs-NoTx	0.77333
U937	0.0751002	0	HU - PALBO	HU	HU	PALBO	PALBO	CTCF	HU-vs-PALBO	0
U937	-0.0652346	0	NOC - NoTx	NOC	NOC	NoTx	NoTx	CTCF	NOC-vs-NoTx	0
U937	0.0171093	0.0700486	NOC - PALBO	NOC	NOC	PALBO	PALBO	CTCF	NOC-vs-PALBO	0.082231
U937	0.0823438	0	NoTx - PALBO	NoTx	NoTx	PALBO	PALBO	CTCF	NoTx-vs-PALBO	0
U937	0.0418528	0.00099865	HU - NOC	HU	HU	NOC	NOC	CyclinB1	HU-vs-NOC	0.00123497
U937	0.234081	0	HU - NoTx	HU	HU	NoTx	NoTx	CyclinB1	HU-vs-NoTx	0
U937	0.305887	0	HU - PALBO	HU	HU	PALBO	PALBO	CyclinB1	HU-vs-PALBO	0
U937	0.192229	0	NOC - NoTx	NOC	NOC	NoTx	NoTx	CyclinB1	NOC-vs-NoTx	0
U937	0.264034	0	NOC - PALBO	NOC	NOC	PALBO	PALBO	CyclinB1	NOC-vs-PALBO	0
U937	0.0718056	0	NoTx - PALBO	NoTx	NoTx	PALBO	PALBO	CyclinB1	NoTx-vs-PALBO	0
U937	0.800417	0	HU - NOC	HU	HU	NOC	NOC	DNMT1	HU-vs-NOC	0
U937	0.402406	0	HU - NoTx	HU	HU	NoTx	NoTx	DNMT1	HU-vs-NoTx	0
U937	0.711267	0	HU - PALBO	HU	HU	PALBO	PALBO	DNMT1	HU-vs-PALBO	0
U937	-0.398011	0	NOC - NoTx	NOC	NOC	NoTx	NoTx	DNMT1	NOC-vs-NoTx	0
U937	-0.0891499	0.00305538	NOC - PALBO	NOC	NOC	PALBO	PALBO	DNMT1	NOC-vs-PALBO	0.00369382
U937	0.308861	0	NoTx - PALBO	NoTx	NoTx	PALBO	PALBO	DNMT1	NoTx-vs-PALBO	0
U937	0.453972	0	HU - NOC	HU	HU	NOC	NOC	CyclinD1	HU-vs-NOC	0
U937	0.261946	0	HU - NoTx	HU	HU	NoTx	NoTx	CyclinD1	HU-vs-NoTx	0
U937	0.326198	0	HU - PALBO	HU	HU	PALBO	PALBO	CyclinD1	HU-vs-PALBO	0
U937	-0.192027	0	NOC - NoTx	NOC	NOC	NoTx	NoTx	CyclinD1	NOC-vs-NoTx	0
U937	-0.127774	2.07687e-06	NOC - PALBO	NOC	NOC	PALBO	PALBO	CyclinD1	NOC-vs-PALBO	2.69162e-06
U937	0.0642525	0.0507584	NoTx - PALBO	NoTx	NoTx	PALBO	PALBO	CyclinD1	NoTx-vs-PALBO	0.0600209
U937	0.73462	0	HU - NOC	HU	HU	NOC	NOC	TCF1	HU-vs-NOC	0
U937	0.646108	0	HU - NoTx	HU	HU	NoTx	NoTx	TCF1	HU-vs-NoTx	0
U937	0.771213	0	HU - PALBO	HU	HU	PALBO	PALBO	TCF1	HU-vs-PALBO	0
U937	-0.0885128	6.72246e-05	NOC - NoTx	NOC	NOC	NoTx	NoTx	TCF1	NOC-vs-NoTx	8.50811e-05
U937	0.0365928	0.266093	NOC - PALBO	NOC	NOC	PALBO	PALBO	TCF1	NOC-vs-PALBO	0.291264
U937	0.125106	2.17981e-09	NoTx - PALBO	NoTx	NoTx	PALBO	PALBO	TCF1	NoTx-vs-PALBO	3.04422e-09
U937	0.0490421	0	HU - NOC	HU	HU	NOC	NOC	Ki67	HU-vs-NOC	0
U937	0.0470082	4.20738e-09	HU - NoTx	HU	HU	NoTx	NoTx	Ki67	HU-vs-NoTx	5.77623e-09
U937	0.122926	0	HU - PALBO	HU	HU	PALBO	PALBO	Ki67	HU-vs-PALBO	0
U937	-0.002034	0.993468	NOC - NoTx	NOC	NOC	NoTx	NoTx	Ki67	NOC-vs-NoTx	0.995517
U937	0.073884	0	NOC - PALBO	NOC	NOC	PALBO	PALBO	Ki67	NOC-vs-PALBO	0
U937	0.0759179	0	NoTx - PALBO	NoTx	NoTx	PALBO	PALBO	Ki67	NoTx-vs-PALBO	0
U937	0.159479	0	HU - NOC	HU	HU	NOC	NOC	Jarid2	HU-vs-NOC	0
U937	0.0733993	2.36425e-05	HU - NoTx	HU	HU	NoTx	NoTx	Jarid2	HU-vs-NoTx	3.01582e-05
U937	0.0812137	1.99886e-06	HU - PALBO	HU	HU	PALBO	PALBO	Jarid2	HU-vs-PALBO	2.61141e-06
U937	-0.0860801	3.80102e-07	NOC - NoTx	NOC	NOC	NoTx	NoTx	Jarid2	NOC-vs-NoTx	5.04726e-07
U937	-0.0782657	5.22021e-06	NOC - PALBO	NOC	NOC	PALBO	PALBO	Jarid2	NOC-vs-PALBO	6.7117e-06
U937	0.00781441	0.961066	NoTx - PALBO	NoTx	NoTx	PALBO	PALBO	Jarid2	NoTx-vs-PALBO	0.985397
U937	0.486878	0	HU - NOC	HU	HU	NOC	NOC	CDC25C	HU-vs-NOC	0
U937	0.362814	0	HU - NoTx	HU	HU	NoTx	NoTx	CDC25C	HU-vs-NoTx	0
U937	0.410999	0	HU - PALBO	HU	HU	PALBO	PALBO	CDC25C	HU-vs-PALBO	0
U937	-0.124064	4.53504e-09	NOC - NoTx	NOC	NOC	NoTx	NoTx	CDC25C	NOC-vs-NoTx	6.17376e-09
U937	-0.0758797	0.0010435	NOC - PALBO	NOC	NOC	PALBO	PALBO	CDC25C	NOC-vs-PALBO	0.00128066
U937	0.0481848	0.0814506	NoTx - PALBO	NoTx	NoTx	PALBO	PALBO	CDC25C	NoTx-vs-PALBO	0.0948771
U937	0.130798	0	HU - NOC	HU	HU	NOC	NOC	CBP	HU-vs-NOC	0
U937	0.0818204	6.21471e-09	HU - NoTx	HU	HU	NoTx	NoTx	CBP	HU-vs-NoTx	8.32052e-09
U937	0.153039	0	HU - PALBO	HU	HU	PALBO	PALBO	CBP	HU-vs-PALBO	0
U937	-0.0489772	0.00156146	NOC - NoTx	NOC	NOC	NoTx	NoTx	CBP	NOC-vs-NoTx	0.00190193
U937	0.0222414	0.349012	NOC - PALBO	NOC	NOC	PALBO	PALBO	CBP	NOC-vs-PALBO	0.379462
U937	0.0712186	7.32476e-07	NoTx - PALBO	NoTx	NoTx	PALBO	PALBO	CBP	NoTx-vs-PALBO	9.64724e-07
U937	-0.30713	0	HU - NOC	HU	HU	NOC	NOC	DNA1	HU-vs-NOC	0
U937	0.0184683	0.745209	HU - NoTx	HU	HU	NoTx	NoTx	DNA1	HU-vs-NoTx	0.783921
U937	0.422599	0	HU - PALBO	HU	HU	PALBO	PALBO	DNA1	HU-vs-PALBO	0
U937	0.325598	0	NOC - NoTx	NOC	NOC	NoTx	NoTx	DNA1	NOC-vs-NoTx	0
U937	0.729729	0	NOC - PALBO	NOC	NOC	PALBO	PALBO	DNA1	NOC-vs-PALBO	0
U937	0.404131	0	NoTx - PALBO	NoTx	NoTx	PALBO	PALBO	DNA1	NoTx-vs-PALBO	0
U937	-0.326945	0	HU - NOC	HU	HU	NOC	NOC	DNA2	HU-vs-NOC	0
U937	-0.0072076	0.980831	HU - NoTx	HU	HU	NoTx	NoTx	DNA2	HU-vs-NoTx	0.995517
U937	0.41653	0	HU - PALBO	HU	HU	PALBO	PALBO	DNA2	HU-vs-PALBO	0
U937	0.319737	0	NOC - NoTx	NOC	NOC	NoTx	NoTx	DNA2	NOC-vs-NoTx	0
U937	0.743475	0	NOC - PALBO	NOC	NOC	PALBO	PALBO	DNA2	NOC-vs-PALBO	0
U937	0.423738	0	NoTx - PALBO	NoTx	NoTx	PALBO	PALBO	DNA2	NoTx-vs-PALBO	0
U937	0.430727	0	HU - NOC	HU	HU	NOC	NOC	WGA	HU-vs-NOC	0
U937	0.696223	0	HU - NoTx	HU	HU	NoTx	NoTx	WGA	HU-vs-NoTx	0
U937	1.02613	0	HU - PALBO	HU	HU	PALBO	PALBO	WGA	HU-vs-PALBO	0
U937	0.265495	0	NOC - NoTx	NOC	NOC	NoTx	NoTx	WGA	NOC-vs-NoTx	0
U937	0.595407	0	NOC - PALBO	NOC	NOC	PALBO	PALBO	WGA	NOC-vs-PALBO	0
U937	0.329912	0	NoTx - PALBO	NoTx	NoTx	PALBO	PALBO	WGA	NoTx-vs-PALBO	0
HEL	-0.0971357	8.14668e-05	HU - NOC	HU	HU	NOC	NOC	p21	HU-vs-NOC	0.0001189
HEL	-0.149992	0	HU - NoTx	HU	HU	NoTx	NoTx	p21	HU-vs-NoTx	0
HEL	-0.202285	0	HU - PALBO	HU	HU	PALBO	PALBO	p21	HU-vs-PALBO	0
HEL	-0.052856	0.0837344	NOC - NoTx	NOC	NOC	NoTx	NoTx	p21	NOC-vs-NoTx	0.101231
HEL	-0.10515	1.50837e-05	NOC - PALBO	NOC	NOC	PALBO	PALBO	p21	NOC-vs-PALBO	2.39564e-05
HEL	-0.0522936	0.0889659	NoTx - PALBO	NoTx	NoTx	PALBO	PALBO	p21	NoTx-vs-PALBO	0.106759
HEL	-0.801314	0	HU - NOC	HU	HU	NOC	NOC	IdU	HU-vs-NOC	0
HEL	-0.615239	0	HU - NoTx	HU	HU	NoTx	NoTx	IdU	HU-vs-NoTx	0
HEL	0.171382	0	HU - PALBO	HU	HU	PALBO	PALBO	IdU	HU-vs-PALBO	0
HEL	0.186075	0	NOC - NoTx	NOC	NOC	NoTx	NoTx	IdU	NOC-vs-NoTx	0
HEL	0.972696	0	NOC - PALBO	NOC	NOC	PALBO	PALBO	IdU	NOC-vs-PALBO	0
HEL	0.786622	0	NoTx - PALBO	NoTx	NoTx	PALBO	PALBO	IdU	NoTx-vs-PALBO	0
HEL	-0.0738083	0.00425766	HU - NOC	HU	HU	NOC	NOC	MLL1	HU-vs-NOC	0.00570034
HEL	-0.0625514	0.0225468	HU - NoTx	HU	HU	NoTx	NoTx	MLL1	HU-vs-NoTx	0.0287604
HEL	-0.288629	0	HU - PALBO	HU	HU	PALBO	PALBO	MLL1	HU-vs-PALBO	0
HEL	0.0112569	0.955931	NOC - NoTx	NOC	NOC	NoTx	NoTx	MLL1	NOC-vs-NoTx	0.975784
HEL	-0.21482	0	NOC - PALBO	NOC	NOC	PALBO	PALBO	MLL1	NOC-vs-PALBO	0
HEL	-0.226077	0	NoTx - PALBO	NoTx	NoTx	PALBO	PALBO	MLL1	NoTx-vs-PALBO	0
HEL	-0.318528	0	HU - NOC	HU	HU	NOC	NOC	PLK1	HU-vs-NOC	0
HEL	-0.396718	0	HU - NoTx	HU	HU	NoTx	NoTx	PLK1	HU-vs-NoTx	0
HEL	-0.399613	0	HU - PALBO	HU	HU	PALBO	PALBO	PLK1	HU-vs-PALBO	0
HEL	-0.07819	0.00109115	NOC - NoTx	NOC	NOC	NoTx	NoTx	PLK1	NOC-vs-NoTx	0.00149801
HEL	-0.0810849	0.00063018	NOC - PALBO	NOC	NOC	PALBO	PALBO	PLK1	NOC-vs-PALBO	0.00088007
HEL	-0.0028948	0.999059	NoTx - PALBO	NoTx	NoTx	PALBO	PALBO	PLK1	NoTx-vs-PALBO	0.999059
HEL	0.0590117	0.00062547	HU - NOC	HU	HU	NOC	NOC	Geminin	HU-vs-NOC	0.00088007
HEL	0.0699429	2.65233e-05	HU - NoTx	HU	HU	NoTx	NoTx	Geminin	HU-vs-NoTx	4.09216e-05
HEL	0.301184	0	HU - PALBO	HU	HU	PALBO	PALBO	Geminin	HU-vs-PALBO	0
HEL	0.0109311	0.890228	NOC - NoTx	NOC	NOC	NoTx	NoTx	Geminin	NOC-vs-NoTx	0.940545
HEL	0.242172	0	NOC - PALBO	NOC	NOC	PALBO	PALBO	Geminin	NOC-vs-PALBO	0
HEL	0.231241	0	NoTx - PALBO	NoTx	NoTx	PALBO	PALBO	Geminin	NoTx-vs-PALBO	0
HEL	0.406758	0	HU - NOC	HU	HU	NOC	NOC	EZH2	HU-vs-NOC	0
HEL	0.166552	0	HU - NoTx	HU	HU	NoTx	NoTx	EZH2	HU-vs-NoTx	0
HEL	0.0689855	0.032649	HU - PALBO	HU	HU	PALBO	PALBO	EZH2	HU-vs-PALBO	0.041001
HEL	-0.240206	0	NOC - NoTx	NOC	NOC	NoTx	NoTx	EZH2	NOC-vs-NoTx	0
HEL	-0.337773	0	NOC - PALBO	NOC	NOC	PALBO	PALBO	EZH2	NOC-vs-PALBO	0
HEL	-0.097567	0.00067519	NoTx - PALBO	NoTx	NoTx	PALBO	PALBO	EZH2	NoTx-vs-PALBO	0.00093488
HEL	-0.0432951	3.42545e-06	HU - NOC	HU	HU	NOC	NOC	pH3_s10	HU-vs-NOC	5.54922e-06
HEL	-0.015717	0.265755	HU - NoTx	HU	HU	NoTx	NoTx	pH3_s10	HU-vs-NoTx	0.307516
HEL	-0.0362002	0.0001702	HU - PALBO	HU	HU	PALBO	PALBO	pH3_s10	HU-vs-PALBO	0.00024618
HEL	0.0275781	0.00787723	NOC - NoTx	NOC	NOC	NoTx	NoTx	pH3_s10	NOC-vs-NoTx	0.0102912
HEL	0.00709495	0.845161	NOC - PALBO	NOC	NOC	PALBO	PALBO	pH3_s10	NOC-vs-PALBO	0.906729
HEL	-0.0204832	0.0836508	NoTx - PALBO	NoTx	NoTx	PALBO	PALBO	pH3_s10	NoTx-vs-PALBO	0.101231
HEL	0.166052	0	HU - NOC	HU	HU	NOC	NOC	p_CDC2	HU-vs-NOC	0
HEL	0.266125	0	HU - NoTx	HU	HU	NoTx	NoTx	p_CDC2	HU-vs-NoTx	0
HEL	0.67583	0	HU - PALBO	HU	HU	PALBO	PALBO	p_CDC2	HU-vs-PALBO	0
HEL	0.100073	3.8812e-05	NOC - NoTx	NOC	NOC	NoTx	NoTx	p_CDC2	NOC-vs-NoTx	5.8218e-05
HEL	0.509778	0	NOC - PALBO	NOC	NOC	PALBO	PALBO	p_CDC2	NOC-vs-PALBO	0
HEL	0.409705	0	NoTx - PALBO	NoTx	NoTx	PALBO	PALBO	p_CDC2	NoTx-vs-PALBO	0
HEL	0.0769334	0.00501033	HU - NOC	HU	HU	NOC	NOC	PCNA	HU-vs-NOC	0.00665306
HEL	-0.198835	0	HU - NoTx	HU	HU	NoTx	NoTx	PCNA	HU-vs-NoTx	0
HEL	0.327221	0	HU - PALBO	HU	HU	PALBO	PALBO	PCNA	HU-vs-PALBO	0
HEL	-0.275768	0	NOC - NoTx	NOC	NOC	NoTx	NoTx	PCNA	NOC-vs-NoTx	0
HEL	0.250288	0	NOC - PALBO	NOC	NOC	PALBO	PALBO	PCNA	NOC-vs-PALBO	0
HEL	0.526056	0	NoTx - PALBO	NoTx	NoTx	PALBO	PALBO	PCNA	NoTx-vs-PALBO	0
HEL	0.116868	0	HU - NOC	HU	HU	NOC	NOC	Rb	HU-vs-NOC	0
HEL	-0.176793	0	HU - NoTx	HU	HU	NoTx	NoTx	Rb	HU-vs-NoTx	0
HEL	0.0201104	0.48188	HU - PALBO	HU	HU	PALBO	PALBO	Rb	HU-vs-PALBO	0.538376
HEL	-0.293662	0	NOC - NoTx	NOC	NOC	NoTx	NoTx	Rb	NOC-vs-NoTx	0
HEL	-0.096758	0	NOC - PALBO	NOC	NOC	PALBO	PALBO	Rb	NOC-vs-PALBO	0
HEL	0.196904	0	NoTx - PALBO	NoTx	NoTx	PALBO	PALBO	Rb	NoTx-vs-PALBO	0
HEL	0.093662	0.00059505	HU - NOC	HU	HU	NOC	NOC	FoxM1	HU-vs-NOC	0.00084559
HEL	-0.28857	0	HU - NoTx	HU	HU	NoTx	NoTx	FoxM1	HU-vs-NoTx	0
HEL	-0.15188	6.60923e-10	HU - PALBO	HU	HU	PALBO	PALBO	FoxM1	HU-vs-PALBO	1.1638e-09
HEL	-0.382232	0	NOC - NoTx	NOC	NOC	NoTx	NoTx	FoxM1	NOC-vs-NoTx	0
HEL	-0.245542	0	NOC - PALBO	NOC	NOC	PALBO	PALBO	FoxM1	NOC-vs-PALBO	0
HEL	0.13669	8.63716e-08	NoTx - PALBO	NoTx	NoTx	PALBO	PALBO	FoxM1	NoTx-vs-PALBO	1.47286e-07
HEL	-0.144076	2.41455e-09	HU - NOC	HU	HU	NOC	NOC	pRb_s780	HU-vs-NOC	4.20599e-09
HEL	-0.311646	0	HU - NoTx	HU	HU	NoTx	NoTx	pRb_s780	HU-vs-NoTx	0
HEL	0.597054	0	HU - PALBO	HU	HU	PALBO	PALBO	pRb_s780	HU-vs-PALBO	0
HEL	-0.16757	0	NOC - NoTx	NOC	NOC	NoTx	NoTx	pRb_s780	NOC-vs-NoTx	0
HEL	0.74113	0	NOC - PALBO	NOC	NOC	PALBO	PALBO	pRb_s780	NOC-vs-PALBO	0
HEL	0.9087	0	NoTx - PALBO	NoTx	NoTx	PALBO	PALBO	pRb_s780	NoTx-vs-PALBO	0
HEL	0.14196	1.92153e-05	HU - NOC	HU	HU	NOC	NOC	RUNX1	HU-vs-NOC	3.02221e-05
HEL	-0.177397	3.49832e-08	HU - NoTx	HU	HU	NoTx	NoTx	RUNX1	HU-vs-NoTx	6.02902e-08
HEL	-0.265498	0	HU - PALBO	HU	HU	PALBO	PALBO	RUNX1	HU-vs-PALBO	0
HEL	-0.319357	0	NOC - NoTx	NOC	NOC	NoTx	NoTx	RUNX1	NOC-vs-NoTx	0
HEL	-0.407458	0	NOC - PALBO	NOC	NOC	PALBO	PALBO	RUNX1	NOC-vs-PALBO	0
HEL	-0.0881013	0.020138	NoTx - PALBO	NoTx	NoTx	PALBO	PALBO	RUNX1	NoTx-vs-PALBO	0.0258917
HEL	0.1451	0	HU - NOC	HU	HU	NOC	NOC	puromycin	HU-vs-NOC	0
HEL	-0.222569	0	HU - NoTx	HU	HU	NoTx	NoTx	puromycin	HU-vs-NoTx	0
HEL	-1.52015	0	HU - PALBO	HU	HU	PALBO	PALBO	puromycin	HU-vs-PALBO	0
HEL	-0.367669	0	NOC - NoTx	NOC	NOC	NoTx	NoTx	puromycin	NOC-vs-NoTx	0
HEL	-1.66525	0	NOC - PALBO	NOC	NOC	PALBO	PALBO	puromycin	NOC-vs-PALBO	0
HEL	-1.29758	0	NoTx - PALBO	NoTx	NoTx	PALBO	PALBO	puromycin	NoTx-vs-PALBO	0
HEL	0.972423	0	HU - NOC	HU	HU	NOC	NOC	SLBP	HU-vs-NOC	0
HEL	0.482167	0	HU - NoTx	HU	HU	NoTx	NoTx	SLBP	HU-vs-NoTx	0
HEL	1.34609	0	HU - PALBO	HU	HU	PALBO	PALBO	SLBP	HU-vs-PALBO	0
HEL	-0.490257	0	NOC - NoTx	NOC	NOC	NoTx	NoTx	SLBP	NOC-vs-NoTx	0
HEL	0.37367	0	NOC - PALBO	NOC	NOC	PALBO	PALBO	SLBP	NOC-vs-PALBO	0
HEL	0.863927	0	NoTx - PALBO	NoTx	NoTx	PALBO	PALBO	SLBP	NoTx-vs-PALBO	0
HEL	0.00830287	0.942546	HU - NOC	HU	HU	NOC	NOC	CTCF	HU-vs-NOC	0.972564
HEL	-0.123087	0	HU - NoTx	HU	HU	NoTx	NoTx	CTCF	HU-vs-NoTx	0
HEL	-0.116123	0	HU - PALBO	HU	HU	PALBO	PALBO	CTCF	HU-vs-PALBO	0
HEL	-0.13139	0	NOC - NoTx	NOC	NOC	NoTx	NoTx	CTCF	NOC-vs-NoTx	0
HEL	-0.124426	0	NOC - PALBO	NOC	NOC	PALBO	PALBO	CTCF	NOC-vs-PALBO	0
HEL	0.00696374	0.964907	NoTx - PALBO	NoTx	NoTx	PALBO	PALBO	CTCF	NoTx-vs-PALBO	0.976968
HEL	-0.404366	0	HU - NOC	HU	HU	NOC	NOC	CyclinB1	HU-vs-NOC	0
HEL	-0.191988	0	HU - NoTx	HU	HU	NoTx	NoTx	CyclinB1	HU-vs-NoTx	0
HEL	-0.0867979	2.98953e-05	HU - PALBO	HU	HU	PALBO	PALBO	CyclinB1	HU-vs-PALBO	4.56891e-05
HEL	0.212378	0	NOC - NoTx	NOC	NOC	NoTx	NoTx	CyclinB1	NOC-vs-NoTx	0
HEL	0.317568	0	NOC - PALBO	NOC	NOC	PALBO	PALBO	CyclinB1	NOC-vs-PALBO	0
HEL	0.10519	1.92038e-07	NoTx - PALBO	NoTx	NoTx	PALBO	PALBO	CyclinB1	NoTx-vs-PALBO	3.24064e-07
HEL	0.13193	8.04885e-05	HU - NOC	HU	HU	NOC	NOC	DNMT1	HU-vs-NOC	0.00011854
HEL	-0.0229836	0.873251	HU - NoTx	HU	HU	NoTx	NoTx	DNMT1	HU-vs-NoTx	0.930702
HEL	0.0398774	0.553193	HU - PALBO	HU	HU	PALBO	PALBO	DNMT1	HU-vs-PALBO	0.613817
HEL	-0.154913	1.96051e-06	NOC - NoTx	NOC	NOC	NoTx	NoTx	DNMT1	NOC-vs-NoTx	3.24085e-06
HEL	-0.0920525	0.0128429	NOC - PALBO	NOC	NOC	PALBO	PALBO	DNMT1	NOC-vs-PALBO	0.0166445
HEL	0.0628609	0.161945	NoTx - PALBO	NoTx	NoTx	PALBO	PALBO	DNMT1	NoTx-vs-PALBO	0.190109
HEL	0.028151	0.740096	HU - NOC	HU	HU	NOC	NOC	CyclinD1	HU-vs-NOC	0.809805
HEL	-0.0662887	0.0785718	HU - NoTx	HU	HU	NoTx	NoTx	CyclinD1	HU-vs-NoTx	0.096429
HEL	-0.121388	7.03365e-05	HU - PALBO	HU	HU	PALBO	PALBO	CyclinD1	HU-vs-PALBO	0.00010454
HEL	-0.0944397	0.00366482	NOC - NoTx	NOC	NOC	NoTx	NoTx	CyclinD1	NOC-vs-NoTx	0.00494751
HEL	-0.149539	4.1239e-07	NOC - PALBO	NOC	NOC	PALBO	PALBO	CyclinD1	NOC-vs-PALBO	6.88734e-07
HEL	-0.0550997	0.1923	NoTx - PALBO	NoTx	NoTx	PALBO	PALBO	CyclinD1	NoTx-vs-PALBO	0.224119
HEL	0.038563	0.367872	HU - NOC	HU	HU	NOC	NOC	TCF1	HU-vs-NOC	0.419685
HEL	-0.0246898	0.727962	HU - NoTx	HU	HU	NoTx	NoTx	TCF1	HU-vs-NoTx	0.802244
HEL	-0.216208	0	HU - PALBO	HU	HU	PALBO	PALBO	TCF1	HU-vs-PALBO	0
HEL	-0.0632527	0.0396241	NOC - NoTx	NOC	NOC	NoTx	NoTx	TCF1	NOC-vs-NoTx	0.0493777
HEL	-0.254771	0	NOC - PALBO	NOC	NOC	PALBO	PALBO	TCF1	NOC-vs-PALBO	0
HEL	-0.191519	0	NoTx - PALBO	NoTx	NoTx	PALBO	PALBO	TCF1	NoTx-vs-PALBO	0
HEL	-0.0811784	0.00192482	HU - NOC	HU	HU	NOC	NOC	Ki67	HU-vs-NOC	0.00262034
HEL	-0.514367	0	HU - NoTx	HU	HU	NoTx	NoTx	Ki67	HU-vs-NoTx	0
HEL	0.0219196	0.76777	HU - PALBO	HU	HU	PALBO	PALBO	Ki67	HU-vs-PALBO	0.829191
HEL	-0.433189	0	NOC - NoTx	NOC	NOC	NoTx	NoTx	Ki67	NOC-vs-NoTx	0
HEL	0.103098	3.17582e-05	NOC - PALBO	NOC	NOC	PALBO	PALBO	Ki67	NOC-vs-PALBO	4.80825e-05
HEL	0.536287	0	NoTx - PALBO	NoTx	NoTx	PALBO	PALBO	Ki67	NoTx-vs-PALBO	0
HEL	-0.0466451	0.382952	HU - NOC	HU	HU	NOC	NOC	Jarid2	HU-vs-NOC	0.433834
HEL	-0.0171224	0.936777	HU - NoTx	HU	HU	NoTx	NoTx	Jarid2	HU-vs-NoTx	0.972564
HEL	-0.0673746	0.0980315	HU - PALBO	HU	HU	PALBO	PALBO	Jarid2	HU-vs-PALBO	0.116773
HEL	0.0295227	0.744821	NOC - NoTx	NOC	NOC	NoTx	NoTx	Jarid2	NOC-vs-NoTx	0.809805
HEL	-0.0207294	0.894098	NOC - PALBO	NOC	NOC	PALBO	PALBO	Jarid2	NOC-vs-PALBO	0.940545
HEL	-0.0502522	0.315516	NoTx - PALBO	NoTx	NoTx	PALBO	PALBO	Jarid2	NoTx-vs-PALBO	0.362508
HEL	0.00772529	0.991371	HU - NOC	HU	HU	NOC	NOC	CDC25C	HU-vs-NOC	0.997529
HEL	0.0673562	0.0536691	HU - NoTx	HU	HU	NoTx	NoTx	CDC25C	HU-vs-NoTx	0.0663694
HEL	-0.126741	1.03341e-05	HU - PALBO	HU	HU	PALBO	PALBO	CDC25C	HU-vs-PALBO	1.65754e-05
HEL	0.0596309	0.109853	NOC - NoTx	NOC	NOC	NoTx	NoTx	CDC25C	NOC-vs-NoTx	0.129899
HEL	-0.134466	2.33686e-06	NOC - PALBO	NOC	NOC	PALBO	PALBO	CDC25C	NOC-vs-PALBO	3.82395e-06
HEL	-0.194097	0	NoTx - PALBO	NoTx	NoTx	PALBO	PALBO	CDC25C	NoTx-vs-PALBO	0
HEL	-0.0779482	0.0286932	HU - NOC	HU	HU	NOC	NOC	CBP	HU-vs-NOC	0.0363149
HEL	-0.0921827	0.00581906	HU - NoTx	HU	HU	NoTx	NoTx	CBP	HU-vs-NoTx	0.00766412
HEL	-0.208035	0	HU - PALBO	HU	HU	PALBO	PALBO	CBP	HU-vs-PALBO	0
HEL	-0.0142345	0.957714	NOC - NoTx	NOC	NOC	NoTx	NoTx	CBP	NOC-vs-NoTx	0.975784
HEL	-0.130086	2.26666e-05	NOC - PALBO	NOC	NOC	PALBO	PALBO	CBP	NOC-vs-PALBO	3.53076e-05
HEL	-0.115852	0.00022582	NoTx - PALBO	NoTx	NoTx	PALBO	PALBO	CBP	NoTx-vs-PALBO	0.00032374
HEL	-0.202089	0	HU - NOC	HU	HU	NOC	NOC	DNA1	HU-vs-NOC	0
HEL	0.126122	0	HU - NoTx	HU	HU	NoTx	NoTx	DNA1	HU-vs-NoTx	0
HEL	0.364855	0	HU - PALBO	HU	HU	PALBO	PALBO	DNA1	HU-vs-PALBO	0
HEL	0.32821	0	NOC - NoTx	NOC	NOC	NoTx	NoTx	DNA1	NOC-vs-NoTx	0
HEL	0.566944	0	NOC - PALBO	NOC	NOC	PALBO	PALBO	DNA1	NOC-vs-PALBO	0
HEL	0.238733	0	NoTx - PALBO	NoTx	NoTx	PALBO	PALBO	DNA1	NoTx-vs-PALBO	0
HEL	-0.184402	0	HU - NOC	HU	HU	NOC	NOC	DNA2	HU-vs-NOC	0
HEL	0.132896	0	HU - NoTx	HU	HU	NoTx	NoTx	DNA2	HU-vs-NoTx	0
HEL	0.380057	0	HU - PALBO	HU	HU	PALBO	PALBO	DNA2	HU-vs-PALBO	0
HEL	0.317298	0	NOC - NoTx	NOC	NOC	NoTx	NoTx	DNA2	NOC-vs-NoTx	0
HEL	0.564458	0	NOC - PALBO	NOC	NOC	PALBO	PALBO	DNA2	NOC-vs-PALBO	0
HEL	0.24716	0	NoTx - PALBO	NoTx	NoTx	PALBO	PALBO	DNA2	NoTx-vs-PALBO	0
HEL	-0.0081853	0.909401	HU - NOC	HU	HU	NOC	NOC	WGA	HU-vs-NOC	0.950471
HEL	-0.125518	0	HU - NoTx	HU	HU	NoTx	NoTx	WGA	HU-vs-NoTx	0
HEL	-0.143154	0	HU - PALBO	HU	HU	PALBO	PALBO	WGA	HU-vs-PALBO	0
HEL	-0.117333	0	NOC - NoTx	NOC	NOC	NoTx	NoTx	WGA	NOC-vs-NoTx	0
HEL	-0.134968	0	NOC - PALBO	NOC	NOC	PALBO	PALBO	WGA	NOC-vs-PALBO	0
HEL	-0.0176354	0.475679	NoTx - PALBO	NoTx	NoTx	PALBO	PALBO	WGA	NoTx-vs-PALBO	0.535139
293T	-0.0864373	0.0197072	HU - NOC	HU	HU	NOC	NOC	p21	HU-vs-NOC	0.0259558
293T	0.115019	0.00067021	HU - NoTx	HU	HU	NoTx	NoTx	p21	HU-vs-NoTx	0.00098704
293T	0.0379251	0.58127	HU - PALBO	HU	HU	PALBO	PALBO	p21	HU-vs-PALBO	0.658502
293T	0.201456	0	NOC - NoTx	NOC	NOC	NoTx	NoTx	p21	NOC-vs-NoTx	0
293T	0.124362	0.00018062	NOC - PALBO	NOC	NOC	PALBO	PALBO	p21	NOC-vs-PALBO	0.00026845
293T	-0.0770935	0.0480478	NoTx - PALBO	NoTx	NoTx	PALBO	PALBO	p21	NoTx-vs-PALBO	0.0612893
293T	-0.0527767	0.261175	HU - NOC	HU	HU	NOC	NOC	IdU	HU-vs-NOC	0.31341
293T	-0.962292	0	HU - NoTx	HU	HU	NoTx	NoTx	IdU	HU-vs-NoTx	0
293T	-0.826986	0	HU - PALBO	HU	HU	PALBO	PALBO	IdU	HU-vs-PALBO	0
293T	-0.909516	0	NOC - NoTx	NOC	NOC	NoTx	NoTx	IdU	NOC-vs-NoTx	0
293T	-0.774209	0	NOC - PALBO	NOC	NOC	PALBO	PALBO	IdU	NOC-vs-PALBO	0
293T	0.135307	1.71621e-05	NoTx - PALBO	NoTx	NoTx	PALBO	PALBO	IdU	NoTx-vs-PALBO	2.59837e-05
293T	0.99411	0	HU - NOC	HU	HU	NOC	NOC	MLL1	HU-vs-NOC	0
293T	1.02537	0	HU - NoTx	HU	HU	NoTx	NoTx	MLL1	HU-vs-NoTx	0
293T	0.664058	0	HU - PALBO	HU	HU	PALBO	PALBO	MLL1	HU-vs-PALBO	0
293T	0.0312575	0.719929	NOC - NoTx	NOC	NOC	NoTx	NoTx	MLL1	NOC-vs-NoTx	0.78803
293T	-0.330052	0	NOC - PALBO	NOC	NOC	PALBO	PALBO	MLL1	NOC-vs-PALBO	0
293T	-0.36131	0	NoTx - PALBO	NoTx	NoTx	PALBO	PALBO	MLL1	NoTx-vs-PALBO	0
293T	1.05008	0	HU - NOC	HU	HU	NOC	NOC	PLK1	HU-vs-NOC	0
293T	1.30262	0	HU - NoTx	HU	HU	NoTx	NoTx	PLK1	HU-vs-NoTx	0
293T	1.22122	0	HU - PALBO	HU	HU	PALBO	PALBO	PLK1	HU-vs-PALBO	0
293T	0.252545	0	NOC - NoTx	NOC	NOC	NoTx	NoTx	PLK1	NOC-vs-NoTx	0
293T	0.171144	1.1549e-10	NOC - PALBO	NOC	NOC	PALBO	PALBO	PLK1	NOC-vs-PALBO	1.88983e-10
293T	-0.0814002	0.0134142	NoTx - PALBO	NoTx	NoTx	PALBO	PALBO	PLK1	NoTx-vs-PALBO	0.0179595
293T	0.601961	0	HU - NOC	HU	HU	NOC	NOC	Geminin	HU-vs-NOC	0
293T	0.704518	0	HU - NoTx	HU	HU	NoTx	NoTx	Geminin	HU-vs-NoTx	0
293T	0.777596	0	HU - PALBO	HU	HU	PALBO	PALBO	Geminin	HU-vs-PALBO	0
293T	0.102557	5.30648e-06	NOC - NoTx	NOC	NOC	NoTx	NoTx	Geminin	NOC-vs-NoTx	8.18713e-06
293T	0.175635	0	NOC - PALBO	NOC	NOC	PALBO	PALBO	Geminin	NOC-vs-PALBO	0
293T	0.0730778	0.00259658	NoTx - PALBO	NoTx	NoTx	PALBO	PALBO	Geminin	NoTx-vs-PALBO	0.00368987
293T	1.25703	0	HU - NOC	HU	HU	NOC	NOC	EZH2	HU-vs-NOC	0
293T	1.35593	0	HU - NoTx	HU	HU	NoTx	NoTx	EZH2	HU-vs-NoTx	0
293T	1.25347	0	HU - PALBO	HU	HU	PALBO	PALBO	EZH2	HU-vs-PALBO	0
293T	0.0988992	0.00246639	NOC - NoTx	NOC	NOC	NoTx	NoTx	EZH2	NOC-vs-NoTx	0.00353588
293T	-0.0035559	0.999278	NOC - PALBO	NOC	NOC	PALBO	PALBO	EZH2	NOC-vs-PALBO	1
293T	-0.102455	0.00153587	NoTx - PALBO	NoTx	NoTx	PALBO	PALBO	EZH2	NoTx-vs-PALBO	0.00224154
293T	-0.0394684	0.0344585	HU - NOC	HU	HU	NOC	NOC	pH3_s10	HU-vs-NOC	0.0450184
293T	0.157027	0	HU - NoTx	HU	HU	NoTx	NoTx	pH3_s10	HU-vs-NoTx	0
293T	0.148887	0	HU - PALBO	HU	HU	PALBO	PALBO	pH3_s10	HU-vs-PALBO	0
293T	0.196496	0	NOC - NoTx	NOC	NOC	NoTx	NoTx	pH3_s10	NOC-vs-NoTx	0
293T	0.188355	0	NOC - PALBO	NOC	NOC	PALBO	PALBO	pH3_s10	NOC-vs-PALBO	0
293T	-0.0081404	0.944373	NoTx - PALBO	NoTx	NoTx	PALBO	PALBO	pH3_s10	NoTx-vs-PALBO	0.980695
293T	1.43432	0	HU - NOC	HU	HU	NOC	NOC	p_CDC2	HU-vs-NOC	0
293T	1.68282	0	HU - NoTx	HU	HU	NoTx	NoTx	p_CDC2	HU-vs-NoTx	0
293T	1.63162	0	HU - PALBO	HU	HU	PALBO	PALBO	p_CDC2	HU-vs-PALBO	0
293T	0.2485	0	NOC - NoTx	NOC	NOC	NoTx	NoTx	p_CDC2	NOC-vs-NoTx	0
293T	0.197304	2.03849e-09	NOC - PALBO	NOC	NOC	PALBO	PALBO	p_CDC2	NOC-vs-PALBO	3.30235e-09
293T	-0.0511959	0.37175	NoTx - PALBO	NoTx	NoTx	PALBO	PALBO	p_CDC2	NoTx-vs-PALBO	0.433262
293T	0.67417	0	HU - NOC	HU	HU	NOC	NOC	PCNA	HU-vs-NOC	0
293T	0.601174	0	HU - NoTx	HU	HU	NoTx	NoTx	PCNA	HU-vs-NoTx	0
293T	0.652373	0	HU - PALBO	HU	HU	PALBO	PALBO	PCNA	HU-vs-PALBO	0
293T	-0.072996	0.00981781	NOC - NoTx	NOC	NOC	NoTx	NoTx	PCNA	NOC-vs-NoTx	0.0135939
293T	-0.0217968	0.787926	NOC - PALBO	NOC	NOC	PALBO	PALBO	PCNA	NOC-vs-PALBO	0.850961
293T	0.0511992	0.126562	NoTx - PALBO	NoTx	NoTx	PALBO	PALBO	PCNA	NoTx-vs-PALBO	0.155326
293T	0.573865	0	HU - NOC	HU	HU	NOC	NOC	Rb	HU-vs-NOC	0
293T	0.571336	0	HU - NoTx	HU	HU	NoTx	NoTx	Rb	HU-vs-NoTx	0
293T	0.599474	0	HU - PALBO	HU	HU	PALBO	PALBO	Rb	HU-vs-PALBO	0
293T	-0.0025285	0.999395	NOC - NoTx	NOC	NOC	NoTx	NoTx	Rb	NOC-vs-NoTx	1
293T	0.0256091	0.622269	NOC - PALBO	NOC	NOC	PALBO	PALBO	Rb	NOC-vs-PALBO	0.695225
293T	0.0281375	0.546049	NoTx - PALBO	NoTx	NoTx	PALBO	PALBO	Rb	NoTx-vs-PALBO	0.622958
293T	0.877225	0	HU - NOC	HU	HU	NOC	NOC	FoxM1	HU-vs-NOC	0
293T	1.1581	0	HU - NoTx	HU	HU	NoTx	NoTx	FoxM1	HU-vs-NoTx	0
293T	1.17261	0	HU - PALBO	HU	HU	PALBO	PALBO	FoxM1	HU-vs-PALBO	0
293T	0.280874	0	NOC - NoTx	NOC	NOC	NoTx	NoTx	FoxM1	NOC-vs-NoTx	0
293T	0.295385	0	NOC - PALBO	NOC	NOC	PALBO	PALBO	FoxM1	NOC-vs-PALBO	0
293T	0.0145117	0.951992	NoTx - PALBO	NoTx	NoTx	PALBO	PALBO	FoxM1	NoTx-vs-PALBO	0.98231
293T	0.519817	0	HU - NOC	HU	HU	NOC	NOC	pRb_s780	HU-vs-NOC	0
293T	0.917782	0	HU - NoTx	HU	HU	NoTx	NoTx	pRb_s780	HU-vs-NoTx	0
293T	0.901118	0	HU - PALBO	HU	HU	PALBO	PALBO	pRb_s780	HU-vs-PALBO	0
293T	0.397965	0	NOC - NoTx	NOC	NOC	NoTx	NoTx	pRb_s780	NOC-vs-NoTx	0
293T	0.381301	0	NOC - PALBO	NOC	NOC	PALBO	PALBO	pRb_s780	NOC-vs-PALBO	0
293T	-0.0166643	0.860083	NoTx - PALBO	NoTx	NoTx	PALBO	PALBO	pRb_s780	NoTx-vs-PALBO	0.916667
293T	-0.0011873	0.999863	HU - NOC	HU	HU	NOC	NOC	RUNX1	HU-vs-NOC	1
293T	0.142235	0	HU - NoTx	HU	HU	NoTx	NoTx	RUNX1	HU-vs-NoTx	0
293T	0.171358	0	HU - PALBO	HU	HU	PALBO	PALBO	RUNX1	HU-vs-PALBO	0
293T	0.143422	0	NOC - NoTx	NOC	NOC	NoTx	NoTx	RUNX1	NOC-vs-NoTx	0
293T	0.172545	0	NOC - PALBO	NOC	NOC	PALBO	PALBO	RUNX1	NOC-vs-PALBO	0
293T	0.0291232	0.282587	NoTx - PALBO	NoTx	NoTx	PALBO	PALBO	RUNX1	NoTx-vs-PALBO	0.336612
293T	0.478751	0	HU - NOC	HU	HU	NOC	NOC	puromycin	HU-vs-NOC	0
293T	-0.986622	0	HU - NoTx	HU	HU	NoTx	NoTx	puromycin	HU-vs-NoTx	0
293T	-0.80448	0	HU - PALBO	HU	HU	PALBO	PALBO	puromycin	HU-vs-PALBO	0
293T	-1.46537	0	NOC - NoTx	NOC	NOC	NoTx	NoTx	puromycin	NOC-vs-NoTx	0
293T	-1.28323	0	NOC - PALBO	NOC	NOC	PALBO	PALBO	puromycin	NOC-vs-PALBO	0
293T	0.182141	0	NoTx - PALBO	NoTx	NoTx	PALBO	PALBO	puromycin	NoTx-vs-PALBO	0
293T	0.0816384	0.00720101	HU - NOC	HU	HU	NOC	NOC	SLBP	HU-vs-NOC	0.0100566
293T	0.40589	0	HU - NoTx	HU	HU	NoTx	NoTx	SLBP	HU-vs-NoTx	0
293T	0.358539	0	HU - PALBO	HU	HU	PALBO	PALBO	SLBP	HU-vs-PALBO	0
293T	0.324252	0	NOC - NoTx	NOC	NOC	NoTx	NoTx	SLBP	NOC-vs-NoTx	0
293T	0.2769	0	NOC - PALBO	NOC	NOC	PALBO	PALBO	SLBP	NOC-vs-PALBO	0
293T	-0.0473513	0.24387	NoTx - PALBO	NoTx	NoTx	PALBO	PALBO	SLBP	NoTx-vs-PALBO	0.294828
293T	0.337699	0	HU - NOC	HU	HU	NOC	NOC	CTCF	HU-vs-NOC	0
293T	0.351029	0	HU - NoTx	HU	HU	NoTx	NoTx	CTCF	HU-vs-NoTx	0
293T	0.286927	0	HU - PALBO	HU	HU	PALBO	PALBO	CTCF	HU-vs-PALBO	0
293T	0.01333	0.922322	NOC - NoTx	NOC	NOC	NoTx	NoTx	CTCF	NOC-vs-NoTx	0.970235
293T	-0.0507714	0.076975	NOC - PALBO	NOC	NOC	PALBO	PALBO	CTCF	NOC-vs-PALBO	0.0966663
293T	-0.0641013	0.0130472	NoTx - PALBO	NoTx	NoTx	PALBO	PALBO	CTCF	NoTx-vs-PALBO	0.0176137
293T	1.11955	0	HU - NOC	HU	HU	NOC	NOC	CyclinB1	HU-vs-NOC	0
293T	1.64871	0	HU - NoTx	HU	HU	NoTx	NoTx	CyclinB1	HU-vs-NoTx	0
293T	1.58787	0	HU - PALBO	HU	HU	PALBO	PALBO	CyclinB1	HU-vs-PALBO	0
293T	0.529161	0	NOC - NoTx	NOC	NOC	NoTx	NoTx	CyclinB1	NOC-vs-NoTx	0
293T	0.468326	0	NOC - PALBO	NOC	NOC	PALBO	PALBO	CyclinB1	NOC-vs-PALBO	0
293T	-0.0608349	0.123641	NoTx - PALBO	NoTx	NoTx	PALBO	PALBO	CyclinB1	NoTx-vs-PALBO	0.1529
293T	0.0403587	0.451438	HU - NOC	HU	HU	NOC	NOC	DNMT1	HU-vs-NOC	0.518674
293T	-0.0849233	0.0101909	HU - NoTx	HU	HU	NoTx	NoTx	DNMT1	HU-vs-NoTx	0.0139909
293T	-0.16438	9.83788e-09	HU - PALBO	HU	HU	PALBO	PALBO	DNMT1	HU-vs-PALBO	1.56249e-08
293T	-0.125282	2.71658e-05	NOC - NoTx	NOC	NOC	NoTx	NoTx	DNMT1	NOC-vs-NoTx	4.07486e-05
293T	-0.204739	0	NOC - PALBO	NOC	NOC	PALBO	PALBO	DNMT1	NOC-vs-PALBO	0
293T	-0.0794566	0.0190954	NoTx - PALBO	NoTx	NoTx	PALBO	PALBO	DNMT1	NoTx-vs-PALBO	0.0253562
293T	0.389324	0	HU - NOC	HU	HU	NOC	NOC	CyclinD1	HU-vs-NOC	0
293T	0.399872	0	HU - NoTx	HU	HU	NoTx	NoTx	CyclinD1	HU-vs-NoTx	0
293T	0.436803	0	HU - PALBO	HU	HU	PALBO	PALBO	CyclinD1	HU-vs-PALBO	0
293T	0.0105481	0.98522	NOC - NoTx	NOC	NOC	NoTx	NoTx	CyclinD1	NOC-vs-NoTx	1
293T	0.047479	0.391307	NOC - PALBO	NOC	NOC	PALBO	PALBO	CyclinD1	NOC-vs-PALBO	0.452798
293T	0.0369309	0.609406	NoTx - PALBO	NoTx	NoTx	PALBO	PALBO	CyclinD1	NoTx-vs-PALBO	0.685582
293T	0.210163	0	HU - NOC	HU	HU	NOC	NOC	TCF1	HU-vs-NOC	0
293T	0.277669	0	HU - NoTx	HU	HU	NoTx	NoTx	TCF1	HU-vs-NoTx	0
293T	0.187518	0	HU - PALBO	HU	HU	PALBO	PALBO	TCF1	HU-vs-PALBO	0
293T	0.0675058	0.0438221	NOC - NoTx	NOC	NOC	NoTx	NoTx	TCF1	NOC-vs-NoTx	0.0563427
293T	-0.0226451	0.816074	NOC - PALBO	NOC	NOC	PALBO	PALBO	TCF1	NOC-vs-PALBO	0.875523
293T	-0.0901509	0.00266033	NoTx - PALBO	NoTx	NoTx	PALBO	PALBO	TCF1	NoTx-vs-PALBO	0.0037476
293T	0.579543	0	HU - NOC	HU	HU	NOC	NOC	Ki67	HU-vs-NOC	0
293T	0.808638	0	HU - NoTx	HU	HU	NoTx	NoTx	Ki67	HU-vs-NoTx	0
293T	0.724108	0	HU - PALBO	HU	HU	PALBO	PALBO	Ki67	HU-vs-PALBO	0
293T	0.229095	0	NOC - NoTx	NOC	NOC	NoTx	NoTx	Ki67	NOC-vs-NoTx	0
293T	0.144566	4.87971e-09	NOC - PALBO	NOC	NOC	PALBO	PALBO	Ki67	NOC-vs-PALBO	7.82686e-09
293T	-0.0845294	0.00200089	NoTx - PALBO	NoTx	NoTx	PALBO	PALBO	Ki67	NoTx-vs-PALBO	0.00289414
293T	0.403368	0	HU - NOC	HU	HU	NOC	NOC	Jarid2	HU-vs-NOC	0
293T	0.792016	0	HU - NoTx	HU	HU	NoTx	NoTx	Jarid2	HU-vs-NoTx	0
293T	0.69825	0	HU - PALBO	HU	HU	PALBO	PALBO	Jarid2	HU-vs-PALBO	0
293T	0.388649	0	NOC - NoTx	NOC	NOC	NoTx	NoTx	Jarid2	NOC-vs-NoTx	0
293T	0.294882	0	NOC - PALBO	NOC	NOC	PALBO	PALBO	Jarid2	NOC-vs-PALBO	0
293T	-0.0937665	0.0111668	NoTx - PALBO	NoTx	NoTx	PALBO	PALBO	Jarid2	NoTx-vs-PALBO	0.0152019
293T	0.660618	0	HU - NOC	HU	HU	NOC	NOC	CDC25C	HU-vs-NOC	0
293T	0.820199	0	HU - NoTx	HU	HU	NoTx	NoTx	CDC25C	HU-vs-NoTx	0
293T	0.820461	0	HU - PALBO	HU	HU	PALBO	PALBO	CDC25C	HU-vs-PALBO	0
293T	0.159581	9.53132e-08	NOC - NoTx	NOC	NOC	NoTx	NoTx	CDC25C	NOC-vs-NoTx	1.48469e-07
293T	0.159843	9.0233e-08	NOC - PALBO	NOC	NOC	PALBO	PALBO	CDC25C	NOC-vs-PALBO	1.4192e-07
293T	0.00026293	1	NoTx - PALBO	NoTx	NoTx	PALBO	PALBO	CDC25C	NoTx-vs-PALBO	1
293T	0.547568	0	HU - NOC	HU	HU	NOC	NOC	CBP	HU-vs-NOC	0
293T	0.602895	0	HU - NoTx	HU	HU	NoTx	NoTx	CBP	HU-vs-NoTx	0
293T	0.565468	0	HU - PALBO	HU	HU	PALBO	PALBO	CBP	HU-vs-PALBO	0
293T	0.0553269	0.294281	NOC - NoTx	NOC	NOC	NoTx	NoTx	CBP	NOC-vs-NoTx	0.347982
293T	0.0179	0.941444	NOC - PALBO	NOC	NOC	PALBO	PALBO	CBP	NOC-vs-PALBO	0.980695
293T	-0.0374269	0.634034	NoTx - PALBO	NoTx	NoTx	PALBO	PALBO	CBP	NoTx-vs-PALBO	0.703517
293T	0.388634	0	HU - NOC	HU	HU	NOC	NOC	DNA1	HU-vs-NOC	0
293T	0.0515215	0.315253	HU - NoTx	HU	HU	NoTx	NoTx	DNA1	HU-vs-NoTx	0.37008
293T	0.0797337	0.0395955	HU - PALBO	HU	HU	PALBO	PALBO	DNA1	HU-vs-PALBO	0.0513157
293T	-0.337112	0	NOC - NoTx	NOC	NOC	NoTx	NoTx	DNA1	NOC-vs-NoTx	0
293T	-0.3089	0	NOC - PALBO	NOC	NOC	PALBO	PALBO	DNA1	NOC-vs-PALBO	0
293T	0.0282122	0.783453	NoTx - PALBO	NoTx	NoTx	PALBO	PALBO	DNA1	NoTx-vs-PALBO	0.850961
293T	0.409997	0	HU - NOC	HU	HU	NOC	NOC	DNA2	HU-vs-NOC	0
293T	0.0222993	0.87926	HU - NoTx	HU	HU	NoTx	NoTx	DNA2	HU-vs-NoTx	0.930981
293T	0.0568033	0.230117	HU - PALBO	HU	HU	PALBO	PALBO	DNA2	HU-vs-PALBO	0.280293
293T	-0.387698	0	NOC - NoTx	NOC	NOC	NoTx	NoTx	DNA2	NOC-vs-NoTx	0
293T	-0.353194	0	NOC - PALBO	NOC	NOC	PALBO	PALBO	DNA2	NOC-vs-PALBO	0
293T	0.034504	0.657716	NoTx - PALBO	NoTx	NoTx	PALBO	PALBO	DNA2	NoTx-vs-PALBO	0.72483
293T	0.306645	0	HU - NOC	HU	HU	NOC	NOC	WGA	HU-vs-NOC	0
293T	0.0776869	1.14662e-05	HU - NoTx	HU	HU	NoTx	NoTx	WGA	HU-vs-NoTx	1.75239e-05
293T	0.0373441	0.100453	HU - PALBO	HU	HU	PALBO	PALBO	WGA	HU-vs-PALBO	0.12518
293T	-0.228958	0	NOC - NoTx	NOC	NOC	NoTx	NoTx	WGA	NOC-vs-NoTx	0
293T	-0.269301	0	NOC - PALBO	NOC	NOC	PALBO	PALBO	WGA	NOC-vs-PALBO	0
293T	-0.0403428	0.0641504	NoTx - PALBO	NoTx	NoTx	PALBO	PALBO	WGA	NoTx-vs-PALBO	0.0811903
JURKAT	0.0878961	0.00084822	HU - NOC	HU	HU	NOC	NOC	p21	HU-vs-NOC	0.00104895
JURKAT	0.113273	5.99498e-06	HU - NoTx	HU	HU	NoTx	NoTx	p21	HU-vs-NoTx	7.83215e-06
JURKAT	0.0614373	0.0398014	HU - PALBO	HU	HU	PALBO	PALBO	p21	HU-vs-PALBO	0.0470645
JURKAT	0.0253765	0.691897	NOC - NoTx	NOC	NOC	NoTx	NoTx	p21	NOC-vs-NoTx	0.767721
JURKAT	-0.0264588	0.662886	NOC - PALBO	NOC	NOC	PALBO	PALBO	p21	NOC-vs-PALBO	0.745747
JURKAT	-0.0518353	0.112865	NoTx - PALBO	NoTx	NoTx	PALBO	PALBO	p21	NoTx-vs-PALBO	0.131541
JURKAT	-0.667157	0	HU - NOC	HU	HU	NOC	NOC	IdU	HU-vs-NOC	0
JURKAT	-0.644272	0	HU - NoTx	HU	HU	NoTx	NoTx	IdU	HU-vs-NoTx	0
JURKAT	0.115008	0	HU - PALBO	HU	HU	PALBO	PALBO	IdU	HU-vs-PALBO	0
JURKAT	0.0228843	0.545487	NOC - NoTx	NOC	NOC	NoTx	NoTx	IdU	NOC-vs-NoTx	0.622316
JURKAT	0.782164	0	NOC - PALBO	NOC	NOC	PALBO	PALBO	IdU	NOC-vs-PALBO	0
JURKAT	0.75928	0	NoTx - PALBO	NoTx	NoTx	PALBO	PALBO	IdU	NoTx-vs-PALBO	0
JURKAT	0.362254	0	HU - NOC	HU	HU	NOC	NOC	MLL1	HU-vs-NOC	0
JURKAT	0.506446	0	HU - NoTx	HU	HU	NoTx	NoTx	MLL1	HU-vs-NoTx	0
JURKAT	0.287541	0	HU - PALBO	HU	HU	PALBO	PALBO	MLL1	HU-vs-PALBO	0
JURKAT	0.144193	0	NOC - NoTx	NOC	NOC	NoTx	NoTx	MLL1	NOC-vs-NoTx	0
JURKAT	-0.0747133	0.00071727	NOC - PALBO	NOC	NOC	PALBO	PALBO	MLL1	NOC-vs-PALBO	0.00089382
JURKAT	-0.218906	0	NoTx - PALBO	NoTx	NoTx	PALBO	PALBO	MLL1	NoTx-vs-PALBO	0
JURKAT	-0.144921	0	HU - NOC	HU	HU	NOC	NOC	PLK1	HU-vs-NOC	0
JURKAT	0.360333	0	HU - NoTx	HU	HU	NoTx	NoTx	PLK1	HU-vs-NoTx	0
JURKAT	0.568862	0	HU - PALBO	HU	HU	PALBO	PALBO	PLK1	HU-vs-PALBO	0
JURKAT	0.505254	0	NOC - NoTx	NOC	NOC	NoTx	NoTx	PLK1	NOC-vs-NoTx	0
JURKAT	0.713784	0	NOC - PALBO	NOC	NOC	PALBO	PALBO	PLK1	NOC-vs-PALBO	0
JURKAT	0.208529	0	NoTx - PALBO	NoTx	NoTx	PALBO	PALBO	PLK1	NoTx-vs-PALBO	0
JURKAT	0.332725	0	HU - NOC	HU	HU	NOC	NOC	Geminin	HU-vs-NOC	0
JURKAT	0.431895	0	HU - NoTx	HU	HU	NoTx	NoTx	Geminin	HU-vs-NoTx	0
JURKAT	0.586149	0	HU - PALBO	HU	HU	PALBO	PALBO	Geminin	HU-vs-PALBO	0
JURKAT	0.0991704	0	NOC - NoTx	NOC	NOC	NoTx	NoTx	Geminin	NOC-vs-NoTx	0
JURKAT	0.253424	0	NOC - PALBO	NOC	NOC	PALBO	PALBO	Geminin	NOC-vs-PALBO	0
JURKAT	0.154253	0	NoTx - PALBO	NoTx	NoTx	PALBO	PALBO	Geminin	NoTx-vs-PALBO	0
JURKAT	0.910622	0	HU - NOC	HU	HU	NOC	NOC	EZH2	HU-vs-NOC	0
JURKAT	1.15806	0	HU - NoTx	HU	HU	NoTx	NoTx	EZH2	HU-vs-NoTx	0
JURKAT	1.27841	0	HU - PALBO	HU	HU	PALBO	PALBO	EZH2	HU-vs-PALBO	0
JURKAT	0.24744	0	NOC - NoTx	NOC	NOC	NoTx	NoTx	EZH2	NOC-vs-NoTx	0
JURKAT	0.367791	0	NOC - PALBO	NOC	NOC	PALBO	PALBO	EZH2	NOC-vs-PALBO	0
JURKAT	0.12035	3.20353e-08	NoTx - PALBO	NoTx	NoTx	PALBO	PALBO	EZH2	NoTx-vs-PALBO	4.43565e-08
JURKAT	-0.212023	0	HU - NOC	HU	HU	NOC	NOC	pH3_s10	HU-vs-NOC	0
JURKAT	0.0132694	0.863261	HU - NoTx	HU	HU	NoTx	NoTx	pH3_s10	HU-vs-NoTx	0.932322
JURKAT	0.0161148	0.778827	HU - PALBO	HU	HU	PALBO	PALBO	pH3_s10	HU-vs-PALBO	0.858299
JURKAT	0.225293	0	NOC - NoTx	NOC	NOC	NoTx	NoTx	pH3_s10	NOC-vs-NoTx	0
JURKAT	0.228138	0	NOC - PALBO	NOC	NOC	PALBO	PALBO	pH3_s10	NOC-vs-PALBO	0
JURKAT	0.00284535	0.998333	NoTx - PALBO	NoTx	NoTx	PALBO	PALBO	pH3_s10	NoTx-vs-PALBO	0.999641
JURKAT	0.832661	0	HU - NOC	HU	HU	NOC	NOC	p_CDC2	HU-vs-NOC	0
JURKAT	1.0178	0	HU - NoTx	HU	HU	NoTx	NoTx	p_CDC2	HU-vs-NoTx	0
JURKAT	1.35637	0	HU - PALBO	HU	HU	PALBO	PALBO	p_CDC2	HU-vs-PALBO	0
JURKAT	0.185138	0	NOC - NoTx	NOC	NOC	NoTx	NoTx	p_CDC2	NOC-vs-NoTx	0
JURKAT	0.523713	0	NOC - PALBO	NOC	NOC	PALBO	PALBO	p_CDC2	NOC-vs-PALBO	0
JURKAT	0.338575	0	NoTx - PALBO	NoTx	NoTx	PALBO	PALBO	p_CDC2	NoTx-vs-PALBO	0
JURKAT	0.448665	0	HU - NOC	HU	HU	NOC	NOC	PCNA	HU-vs-NOC	0
JURKAT	0.547458	0	HU - NoTx	HU	HU	NoTx	NoTx	PCNA	HU-vs-NoTx	0
JURKAT	1.05477	0	HU - PALBO	HU	HU	PALBO	PALBO	PCNA	HU-vs-PALBO	0
JURKAT	0.0987929	0	NOC - NoTx	NOC	NOC	NoTx	NoTx	PCNA	NOC-vs-NoTx	0
JURKAT	0.606106	0	NOC - PALBO	NOC	NOC	PALBO	PALBO	PCNA	NOC-vs-PALBO	0
JURKAT	0.507313	0	NoTx - PALBO	NoTx	NoTx	PALBO	PALBO	PCNA	NoTx-vs-PALBO	0
JURKAT	0.212007	0	HU - NOC	HU	HU	NOC	NOC	Rb	HU-vs-NOC	0
JURKAT	0.210784	0	HU - NoTx	HU	HU	NoTx	NoTx	Rb	HU-vs-NoTx	0
JURKAT	0.355053	0	HU - PALBO	HU	HU	PALBO	PALBO	Rb	HU-vs-PALBO	0
JURKAT	-0.001224	0.999641	NOC - NoTx	NOC	NOC	NoTx	NoTx	Rb	NOC-vs-NoTx	0.999641
JURKAT	0.143046	0	NOC - PALBO	NOC	NOC	PALBO	PALBO	Rb	NOC-vs-PALBO	0
JURKAT	0.14427	0	NoTx - PALBO	NoTx	NoTx	PALBO	PALBO	Rb	NoTx-vs-PALBO	0
JURKAT	0.693814	0	HU - NOC	HU	HU	NOC	NOC	FoxM1	HU-vs-NOC	0
JURKAT	0.691035	0	HU - NoTx	HU	HU	NoTx	NoTx	FoxM1	HU-vs-NoTx	0
JURKAT	0.869873	0	HU - PALBO	HU	HU	PALBO	PALBO	FoxM1	HU-vs-PALBO	0
JURKAT	-0.0027784	0.998817	NOC - NoTx	NOC	NOC	NoTx	NoTx	FoxM1	NOC-vs-NoTx	0.999641
JURKAT	0.17606	0	NOC - PALBO	NOC	NOC	PALBO	PALBO	FoxM1	NOC-vs-PALBO	0
JURKAT	0.178838	0	NoTx - PALBO	NoTx	NoTx	PALBO	PALBO	FoxM1	NoTx-vs-PALBO	0
JURKAT	0.251053	0	HU - NOC	HU	HU	NOC	NOC	pRb_s780	HU-vs-NOC	0
JURKAT	0.530318	0	HU - NoTx	HU	HU	NoTx	NoTx	pRb_s780	HU-vs-NoTx	0
JURKAT	1.83164	0	HU - PALBO	HU	HU	PALBO	PALBO	pRb_s780	HU-vs-PALBO	0
JURKAT	0.279265	0	NOC - NoTx	NOC	NOC	NoTx	NoTx	pRb_s780	NOC-vs-NoTx	0
JURKAT	1.58058	0	NOC - PALBO	NOC	NOC	PALBO	PALBO	pRb_s780	NOC-vs-PALBO	0
JURKAT	1.30132	0	NoTx - PALBO	NoTx	NoTx	PALBO	PALBO	pRb_s780	NoTx-vs-PALBO	0
JURKAT	0.567959	0	HU - NOC	HU	HU	NOC	NOC	RUNX1	HU-vs-NOC	0
JURKAT	0.65545	0	HU - NoTx	HU	HU	NoTx	NoTx	RUNX1	HU-vs-NoTx	0
JURKAT	0.508532	0	HU - PALBO	HU	HU	PALBO	PALBO	RUNX1	HU-vs-PALBO	0
JURKAT	0.0874911	0.00290052	NOC - NoTx	NOC	NOC	NoTx	NoTx	RUNX1	NOC-vs-NoTx	0.0035066
JURKAT	-0.0594273	0.085171	NOC - PALBO	NOC	NOC	PALBO	PALBO	RUNX1	NOC-vs-PALBO	0.0999834
JURKAT	-0.146918	3.23879e-08	NoTx - PALBO	NoTx	NoTx	PALBO	PALBO	RUNX1	NoTx-vs-PALBO	4.44647e-08
JURKAT	0.392621	0	HU - NOC	HU	HU	NOC	NOC	puromycin	HU-vs-NOC	0
JURKAT	0.187609	0	HU - NoTx	HU	HU	NoTx	NoTx	puromycin	HU-vs-NoTx	0
JURKAT	0.38784	0	HU - PALBO	HU	HU	PALBO	PALBO	puromycin	HU-vs-PALBO	0
JURKAT	-0.205011	0	NOC - NoTx	NOC	NOC	NoTx	NoTx	puromycin	NOC-vs-NoTx	0
JURKAT	-0.004781	0.986236	NOC - PALBO	NOC	NOC	PALBO	PALBO	puromycin	NOC-vs-PALBO	0.999641
JURKAT	0.20023	0	NoTx - PALBO	NoTx	NoTx	PALBO	PALBO	puromycin	NoTx-vs-PALBO	0
JURKAT	1.40049	0	HU - NOC	HU	HU	NOC	NOC	SLBP	HU-vs-NOC	0
JURKAT	1.06267	0	HU - NoTx	HU	HU	NoTx	NoTx	SLBP	HU-vs-NoTx	0
JURKAT	1.58721	0	HU - PALBO	HU	HU	PALBO	PALBO	SLBP	HU-vs-PALBO	0
JURKAT	-0.337819	0	NOC - NoTx	NOC	NOC	NoTx	NoTx	SLBP	NOC-vs-NoTx	0
JURKAT	0.186722	0	NOC - PALBO	NOC	NOC	PALBO	PALBO	SLBP	NOC-vs-PALBO	0
JURKAT	0.524541	0	NoTx - PALBO	NoTx	NoTx	PALBO	PALBO	SLBP	NoTx-vs-PALBO	0
JURKAT	0.370045	0	HU - NOC	HU	HU	NOC	NOC	CTCF	HU-vs-NOC	0
JURKAT	0.45109	0	HU - NoTx	HU	HU	NoTx	NoTx	CTCF	HU-vs-NoTx	0
JURKAT	0.439706	0	HU - PALBO	HU	HU	PALBO	PALBO	CTCF	HU-vs-PALBO	0
JURKAT	0.081045	7.15395e-07	NOC - NoTx	NOC	NOC	NoTx	NoTx	CTCF	NOC-vs-NoTx	9.42228e-07
JURKAT	0.0696607	3.16554e-05	NOC - PALBO	NOC	NOC	PALBO	PALBO	CTCF	NOC-vs-PALBO	4.06997e-05
JURKAT	-0.0113842	0.879226	NoTx - PALBO	NoTx	NoTx	PALBO	PALBO	CTCF	NoTx-vs-PALBO	0.93707
JURKAT	-0.0851264	7.57806e-05	HU - NOC	HU	HU	NOC	NOC	CyclinB1	HU-vs-NOC	9.6665e-05
JURKAT	0.524916	0	HU - NoTx	HU	HU	NoTx	NoTx	CyclinB1	HU-vs-NoTx	0
JURKAT	0.849055	0	HU - PALBO	HU	HU	PALBO	PALBO	CyclinB1	HU-vs-PALBO	0
JURKAT	0.610042	0	NOC - NoTx	NOC	NOC	NoTx	NoTx	CyclinB1	NOC-vs-NoTx	0
JURKAT	0.934182	0	NOC - PALBO	NOC	NOC	PALBO	PALBO	CyclinB1	NOC-vs-PALBO	0
JURKAT	0.32414	0	NoTx - PALBO	NoTx	NoTx	PALBO	PALBO	CyclinB1	NoTx-vs-PALBO	0
JURKAT	0.137459	0	HU - NOC	HU	HU	NOC	NOC	DNMT1	HU-vs-NOC	0
JURKAT	0.150022	0	HU - NoTx	HU	HU	NoTx	NoTx	DNMT1	HU-vs-NoTx	0
JURKAT	0.134502	0	HU - PALBO	HU	HU	PALBO	PALBO	DNMT1	HU-vs-PALBO	0
JURKAT	0.0125626	0.92825	NOC - NoTx	NOC	NOC	NoTx	NoTx	DNMT1	NOC-vs-NoTx	0.976471
JURKAT	-0.0029567	0.998934	NOC - PALBO	NOC	NOC	PALBO	PALBO	DNMT1	NOC-vs-PALBO	0.999641
JURKAT	-0.0155193	0.874019	NoTx - PALBO	NoTx	NoTx	PALBO	PALBO	DNMT1	NoTx-vs-PALBO	0.93707
JURKAT	0.0824877	0.00060035	HU - NOC	HU	HU	NOC	NOC	CyclinD1	HU-vs-NOC	0.00075392
JURKAT	0.129659	5.23133e-09	HU - NoTx	HU	HU	NoTx	NoTx	CyclinD1	HU-vs-NoTx	7.36936e-09
JURKAT	0.0132244	0.924901	HU - PALBO	HU	HU	PALBO	PALBO	CyclinD1	HU-vs-PALBO	0.976471
JURKAT	0.0471711	0.117718	NOC - NoTx	NOC	NOC	NoTx	NoTx	CyclinD1	NOC-vs-NoTx	0.136216
JURKAT	-0.0692633	0.00613803	NOC - PALBO	NOC	NOC	PALBO	PALBO	CyclinD1	NOC-vs-PALBO	0.00736564
JURKAT	-0.116434	2.57241e-07	NoTx - PALBO	NoTx	NoTx	PALBO	PALBO	CyclinD1	NoTx-vs-PALBO	3.44405e-07
JURKAT	0.245659	0	HU - NOC	HU	HU	NOC	NOC	TCF1	HU-vs-NOC	0
JURKAT	-0.0157142	0.951929	HU - NoTx	HU	HU	NoTx	NoTx	TCF1	HU-vs-NoTx	0.99492
JURKAT	0.0108735	0.983192	HU - PALBO	HU	HU	PALBO	PALBO	TCF1	HU-vs-PALBO	0.999641
JURKAT	-0.261373	0	NOC - NoTx	NOC	NOC	NoTx	NoTx	TCF1	NOC-vs-NoTx	0
JURKAT	-0.234785	0	NOC - PALBO	NOC	NOC	PALBO	PALBO	TCF1	NOC-vs-PALBO	0
JURKAT	0.0265878	0.806948	NoTx - PALBO	NoTx	NoTx	PALBO	PALBO	TCF1	NoTx-vs-PALBO	0.883281
JURKAT	0.459701	0	HU - NOC	HU	HU	NOC	NOC	Ki67	HU-vs-NOC	0
JURKAT	0.7567	0	HU - NoTx	HU	HU	NoTx	NoTx	Ki67	HU-vs-NoTx	0
JURKAT	1.10335	0	HU - PALBO	HU	HU	PALBO	PALBO	Ki67	HU-vs-PALBO	0
JURKAT	0.296999	0	NOC - NoTx	NOC	NOC	NoTx	NoTx	Ki67	NOC-vs-NoTx	0
JURKAT	0.643653	0	NOC - PALBO	NOC	NOC	PALBO	PALBO	Ki67	NOC-vs-PALBO	0
JURKAT	0.346653	0	NoTx - PALBO	NoTx	NoTx	PALBO	PALBO	Ki67	NoTx-vs-PALBO	0
JURKAT	0.0222279	0.68858	HU - NOC	HU	HU	NOC	NOC	Jarid2	HU-vs-NOC	0.767721
JURKAT	0.13702	0	HU - NoTx	HU	HU	NoTx	NoTx	Jarid2	HU-vs-NoTx	0
JURKAT	0.0172591	0.82779	HU - PALBO	HU	HU	PALBO	PALBO	Jarid2	HU-vs-PALBO	0.900013
JURKAT	0.114792	7.72433e-08	NOC - NoTx	NOC	NOC	NoTx	NoTx	Jarid2	NOC-vs-NoTx	1.04278e-07
JURKAT	-0.0049688	0.994757	NOC - PALBO	NOC	NOC	PALBO	PALBO	Jarid2	NOC-vs-PALBO	0.999641
JURKAT	-0.119761	1.6909e-08	NoTx - PALBO	NoTx	NoTx	PALBO	PALBO	Jarid2	NoTx-vs-PALBO	2.36143e-08
JURKAT	0.242883	0	HU - NOC	HU	HU	NOC	NOC	CDC25C	HU-vs-NOC	0
JURKAT	0.17786	0	HU - NoTx	HU	HU	NoTx	NoTx	CDC25C	HU-vs-NoTx	0
JURKAT	0.149841	0	HU - PALBO	HU	HU	PALBO	PALBO	CDC25C	HU-vs-PALBO	0
JURKAT	-0.0650225	0.0136266	NOC - NoTx	NOC	NOC	NoTx	NoTx	CDC25C	NOC-vs-NoTx	0.0162317
JURKAT	-0.0930414	9.37335e-05	NOC - PALBO	NOC	NOC	PALBO	PALBO	CDC25C	NOC-vs-PALBO	0.00011863
JURKAT	-0.0280189	0.562812	NoTx - PALBO	NoTx	NoTx	PALBO	PALBO	CDC25C	NoTx-vs-PALBO	0.637592
JURKAT	0.136759	0	HU - NOC	HU	HU	NOC	NOC	CBP	HU-vs-NOC	0
JURKAT	0.226614	0	HU - NoTx	HU	HU	NoTx	NoTx	CBP	HU-vs-NoTx	0
JURKAT	0.107123	4.09702e-08	HU - PALBO	HU	HU	PALBO	PALBO	CBP	HU-vs-PALBO	5.57746e-08
JURKAT	0.0898543	7.07093e-06	NOC - NoTx	NOC	NOC	NoTx	NoTx	CBP	NOC-vs-NoTx	9.16393e-06
JURKAT	-0.0296367	0.376875	NOC - PALBO	NOC	NOC	PALBO	PALBO	CBP	NOC-vs-PALBO	0.433006
JURKAT	-0.119491	0	NoTx - PALBO	NoTx	NoTx	PALBO	PALBO	CBP	NoTx-vs-PALBO	0
JURKAT	-0.832979	0	HU - NOC	HU	HU	NOC	NOC	DNA1	HU-vs-NOC	0
JURKAT	-0.225237	0	HU - NoTx	HU	HU	NoTx	NoTx	DNA1	HU-vs-NoTx	0
JURKAT	0.0761971	0.00246532	HU - PALBO	HU	HU	PALBO	PALBO	DNA1	HU-vs-PALBO	0.00300287
JURKAT	0.607742	0	NOC - NoTx	NOC	NOC	NoTx	NoTx	DNA1	NOC-vs-NoTx	0
JURKAT	0.909176	0	NOC - PALBO	NOC	NOC	PALBO	PALBO	DNA1	NOC-vs-PALBO	0
JURKAT	0.301434	0	NoTx - PALBO	NoTx	NoTx	PALBO	PALBO	DNA1	NoTx-vs-PALBO	0
JURKAT	-0.822152	0	HU - NOC	HU	HU	NOC	NOC	DNA2	HU-vs-NOC	0
JURKAT	-0.193076	0	HU - NoTx	HU	HU	NoTx	NoTx	DNA2	HU-vs-NoTx	0
JURKAT	0.11694	6.55518e-07	HU - PALBO	HU	HU	PALBO	PALBO	DNA2	HU-vs-PALBO	8.70442e-07
JURKAT	0.629076	0	NOC - NoTx	NOC	NOC	NoTx	NoTx	DNA2	NOC-vs-NoTx	0
JURKAT	0.939092	0	NOC - PALBO	NOC	NOC	PALBO	PALBO	DNA2	NOC-vs-PALBO	0
JURKAT	0.310016	0	NoTx - PALBO	NoTx	NoTx	PALBO	PALBO	DNA2	NoTx-vs-PALBO	0
JURKAT	0.338253	0	HU - NOC	HU	HU	NOC	NOC	WGA	HU-vs-NOC	0
JURKAT	0.550994	0	HU - NoTx	HU	HU	NoTx	NoTx	WGA	HU-vs-NoTx	0
JURKAT	0.499702	0	HU - PALBO	HU	HU	PALBO	PALBO	WGA	HU-vs-PALBO	0
JURKAT	0.212741	0	NOC - NoTx	NOC	NOC	NoTx	NoTx	WGA	NOC-vs-NoTx	0
JURKAT	0.16145	0	NOC - PALBO	NOC	NOC	PALBO	PALBO	WGA	NOC-vs-PALBO	0
JURKAT	-0.0512913	0.00133784	NoTx - PALBO	NoTx	NoTx	PALBO	PALBO	WGA	NoTx-vs-PALBO	0.00164189
