# Supplementary material for: A deep single cell mass cytometry approach to capture canonical and noncanonical cell cycle states
Source: Nat Commun. 2025 Oct 3;16:8821. doi: 10.1038/s41467-025-63883-4 (PMC12494979; doi:10.1038/s41467-025-63883-4)
Supplement: Supplementary file 11 — Supplementary Data 8 [file 41467_2025_63883_MOESM11_ESM.xlsx]

## Sheet: Table 8 VarPart
Supplementary Data 8. Variance Partition results from atlas data
variable	value	gene
cell_line	4.46547e-07	IdU
cell_line	47.6727	MLL1
cell_line	5.11771	PLK1
cell_line	75.9345	Geminin
cell_line	9.32919	EZH2
cell_line	0.00090668	pH3_s10
cell_line	5.32469	p_CDC2
cell_line	16.0788	PCNA
cell_line	82.6824	Rb
cell_line	50.1349	FoxM1
cell_line	51.8882	H3k9me3
cell_line	27.6595	pRb_s780
cell_line	58.309	RUNX1
cell_line	23.5318	puromycin
cell_line	19.8071	SLBP
cell_line	81.5909	CTCF
cell_line	10.0298	CyclinB1
cell_line	23.8064	DNMT1
cell_line	0.774196	CyclinD1
cell_line	27.1754	TCF1
cell_line	53.7998	Ki67
cell_line	8.38268	Jarid2
cell_line	44.4916	CDC25C
cell_line	39.7688	CBP
cell_line	18.5738	DNA1
cell_line	14.4735	DNA2
cell_line	78.6575	WGA
gate	81.279	IdU
gate	0.507097	MLL1
gate	31.9909	PLK1
gate	6.40099	Geminin
gate	6.13784	EZH2
gate	90.2959	pH3_s10
gate	24.7808	p_CDC2
gate	32.8002	PCNA
gate	2.74384	Rb
gate	15.6608	FoxM1
gate	4.93907	H3k9me3
gate	12.3545	pRb_s780
gate	3.01713	RUNX1
gate	11.2216	puromycin
gate	11.2417	SLBP
gate	4.58265	CTCF
gate	40.7218	CyclinB1
gate	7.42804	DNMT1
gate	1.02032	CyclinD1
gate	16.4912	TCF1
gate	12.817	Ki67
gate	1.65489e-06	Jarid2
gate	11.5767	CDC25C
gate	7.35422	CBP
gate	18.6327	DNA1
gate	18.5663	DNA2
gate	1.94917	WGA
cell_line:treatment	0.120711	IdU
cell_line:treatment	10.0203	MLL1
cell_line:treatment	12.4265	PLK1
cell_line:treatment	0.940745	Geminin
cell_line:treatment	8.73427	EZH2
cell_line:treatment	4.29602e-09	pH3_s10
cell_line:treatment	5.55988	p_CDC2
cell_line:treatment	6.99374	PCNA
cell_line:treatment	0.672528	Rb
cell_line:treatment	6.32393	FoxM1
cell_line:treatment	11.3709	H3k9me3
cell_line:treatment	4.36381	pRb_s780
cell_line:treatment	2.83023	RUNX1
cell_line:treatment	15.2339	puromycin
cell_line:treatment	17.1248	SLBP
cell_line:treatment	0.296103	CTCF
cell_line:treatment	3.48734	CyclinB1
cell_line:treatment	6.37563	DNMT1
cell_line:treatment	4.8542	CyclinD1
cell_line:treatment	3.85939	TCF1
cell_line:treatment	3.09109	Ki67
cell_line:treatment	6.31337	Jarid2
cell_line:treatment	0.0987803	CDC25C
cell_line:treatment	2.19763	CBP
cell_line:treatment	9.59088	DNA1
cell_line:treatment	9.3094	DNA2
cell_line:treatment	6.15153	WGA
cell_line:gate	1.50984	IdU
cell_line:gate	7.47598	MLL1
cell_line:gate	7.25844	PLK1
cell_line:gate	3.68592	Geminin
cell_line:gate	3.04575	EZH2
cell_line:gate	0.00053265	pH3_s10
cell_line:gate	11.9743	p_CDC2
cell_line:gate	14.1084	PCNA
cell_line:gate	1.1382	Rb
cell_line:gate	3.4136	FoxM1
cell_line:gate	4.4857	H3k9me3
cell_line:gate	11.1623	pRb_s780
cell_line:gate	5.27776	RUNX1
cell_line:gate	12.1547	puromycin
cell_line:gate	7.43014	SLBP
cell_line:gate	3.66677	CTCF
cell_line:gate	20.2415	CyclinB1
cell_line:gate	1.78391	DNMT1
cell_line:gate	3.15372	CyclinD1
cell_line:gate	3.34705	TCF1
cell_line:gate	9.26643	Ki67
cell_line:gate	1.16159e-05	Jarid2
cell_line:gate	1.72223	CDC25C
cell_line:gate	7.76874	CBP
cell_line:gate	6.07205	DNA1
cell_line:gate	8.06074	DNA2
cell_line:gate	0.728302	WGA
knn_threshold	8.1547e-10	IdU
knn_threshold	11.6131	MLL1
knn_threshold	4.48085	PLK1
knn_threshold	2.28409	Geminin
knn_threshold	21.4107	EZH2
knn_threshold	0.0944842	pH3_s10
knn_threshold	8.28488	p_CDC2
knn_threshold	3.50259	PCNA
knn_threshold	0.383609	Rb
knn_threshold	6.80008	FoxM1
knn_threshold	8.63055	H3k9me3
knn_threshold	3.16213	pRb_s780
knn_threshold	9.08924	RUNX1
knn_threshold	0	puromycin
knn_threshold	5.47316	SLBP
knn_threshold	1.45774	CTCF
knn_threshold	2.98438	CyclinB1
knn_threshold	10.0656	DNMT1
knn_threshold	37.9491	CyclinD1
knn_threshold	14.5506	TCF1
knn_threshold	4.08597	Ki67
knn_threshold	19.9272	Jarid2
knn_threshold	15.6546	CDC25C
knn_threshold	10.8099	CBP
knn_threshold	0.68833	DNA1
knn_threshold	0.999386	DNA2
knn_threshold	3.15495	WGA
cell_line:treatment:gate	1.30414	IdU
cell_line:treatment:gate	2.27259	MLL1
cell_line:treatment:gate	8.98669	PLK1
cell_line:treatment:gate	2.28832	Geminin
cell_line:treatment:gate	1.99234	EZH2
cell_line:treatment:gate	2.69185	pH3_s10
cell_line:treatment:gate	4.14086	p_CDC2
cell_line:treatment:gate	3.11684	PCNA
cell_line:treatment:gate	1.49974	Rb
cell_line:treatment:gate	0.83107	FoxM1
cell_line:treatment:gate	1.18174e-09	H3k9me3
cell_line:treatment:gate	5.24929	pRb_s780
cell_line:treatment:gate	2.59425e-10	RUNX1
cell_line:treatment:gate	0.735524	puromycin
cell_line:treatment:gate	2.92326	SLBP
cell_line:treatment:gate	0.110639	CTCF
cell_line:treatment:gate	3.75527	CyclinB1
cell_line:treatment:gate	6.91847	DNMT1
cell_line:treatment:gate	1.33278	CyclinD1
cell_line:treatment:gate	0.665416	TCF1
cell_line:treatment:gate	3.52101	Ki67
cell_line:treatment:gate	0.0777874	Jarid2
cell_line:treatment:gate	4.2387e-07	CDC25C
cell_line:treatment:gate	4.01857	CBP
cell_line:treatment:gate	6.56533	DNA1
cell_line:treatment:gate	5.76047	DNA2
cell_line:treatment:gate	1.8172	WGA
treatment	3.95198e-07	IdU
treatment	1.89771	MLL1
treatment	1.12015	PLK1
treatment	1.48971	Geminin
treatment	25.8647	EZH2
treatment	0	pH3_s10
treatment	6.20867	p_CDC2
treatment	4.55543	PCNA
treatment	1.00387	Rb
treatment	1.97803	FoxM1
treatment	7.86461	H3k9me3
treatment	11.312	pRb_s780
treatment	1.49724	RUNX1
treatment	13.5989	puromycin
treatment	15.0628	SLBP
treatment	0.227081	CTCF
treatment	7.85877e-08	CyclinB1
treatment	4.72298	DNMT1
treatment	2.01961	CyclinD1
treatment	2.6531	TCF1
treatment	2.40111e-09	Ki67
treatment	0	Jarid2
treatment	0.993028	CDC25C
treatment	0	CBP
treatment	1.50456	DNA1
treatment	1.90311	DNA2
treatment	3.07503e-07	WGA
knn_threshold:gate	0.525699	IdU
knn_threshold:gate	1.13189e-08	MLL1
knn_threshold:gate	3.01996	PLK1
knn_threshold:gate	0.527359	Geminin
knn_threshold:gate	1.91665e-08	EZH2
knn_threshold:gate	0.540514	pH3_s10
knn_threshold:gate	1.59168	p_CDC2
knn_threshold:gate	1.17669e-09	PCNA
knn_threshold:gate	1.87531	Rb
knn_threshold:gate	2.02418	FoxM1
knn_threshold:gate	0.608223	H3k9me3
knn_threshold:gate	0.853287	pRb_s780
knn_threshold:gate	1.63974	RUNX1
knn_threshold:gate	0.878664	puromycin
knn_threshold:gate	1.86314	SLBP
knn_threshold:gate	1.37383	CTCF
knn_threshold:gate	1.97664	CyclinB1
knn_threshold:gate	11.6716	DNMT1
knn_threshold:gate	16.7494	CyclinD1
knn_threshold:gate	4.74621	TCF1
knn_threshold:gate	0	Ki67
knn_threshold:gate	6.59158	Jarid2
knn_threshold:gate	3.33283	CDC25C
knn_threshold:gate	13.3525	CBP
knn_threshold:gate	1.30486	DNA1
knn_threshold:gate	1.00123	DNA2
knn_threshold:gate	0.00883564	WGA
cell_line:knn_threshold	0.00227208	IdU
cell_line:knn_threshold	8.74164e-10	MLL1
cell_line:knn_threshold	2.0711	PLK1
cell_line:knn_threshold	1.24587	Geminin
cell_line:knn_threshold	0	EZH2
cell_line:knn_threshold	0.0104352	pH3_s10
cell_line:knn_threshold	1.75683e-09	p_CDC2
cell_line:knn_threshold	2.73204	PCNA
cell_line:knn_threshold	2.38475	Rb
cell_line:knn_threshold	0.48691	FoxM1
cell_line:knn_threshold	0.729496	H3k9me3
cell_line:knn_threshold	4.27363	pRb_s780
cell_line:knn_threshold	6.52704	RUNX1
cell_line:knn_threshold	6.02734	puromycin
cell_line:knn_threshold	1.00215	SLBP
cell_line:knn_threshold	0.266028	CTCF
cell_line:knn_threshold	2.44248e-07	CyclinB1
cell_line:knn_threshold	3.12514	DNMT1
cell_line:knn_threshold	1.40482	CyclinD1
cell_line:knn_threshold	6.54713	TCF1
cell_line:knn_threshold	0	Ki67
cell_line:knn_threshold	18.5022	Jarid2
cell_line:knn_threshold	5.7716	CDC25C
cell_line:knn_threshold	1.61743	CBP
cell_line:knn_threshold	4.91596e-09	DNA1
cell_line:knn_threshold	1.04422e-05	DNA2
cell_line:knn_threshold	2.67997	WGA
knn_threshold:treatment	0.143856	IdU
knn_threshold:treatment	0.831587	MLL1
knn_threshold:treatment	0.962055	PLK1
knn_threshold:treatment	0.301633	Geminin
knn_threshold:treatment	2.44628	EZH2
knn_threshold:treatment	0.00084704	pH3_s10
knn_threshold:treatment	15.8089	p_CDC2
knn_threshold:treatment	2.39727	PCNA
knn_threshold:treatment	0.0471934	Rb
knn_threshold:treatment	0.722186	FoxM1
knn_threshold:treatment	2.75462	H3k9me3
knn_threshold:treatment	0.742899	pRb_s780
knn_threshold:treatment	0.517162	RUNX1
knn_threshold:treatment	1.31462e-06	puromycin
knn_threshold:treatment	0.795758	SLBP
knn_threshold:treatment	0.617911	CTCF
knn_threshold:treatment	0.134712	CyclinB1
knn_threshold:treatment	2.05748e-08	DNMT1
knn_threshold:treatment	4.60162	CyclinD1
knn_threshold:treatment	4.34169e-06	TCF1
knn_threshold:treatment	0.140775	Ki67
knn_threshold:treatment	8.54694e-10	Jarid2
knn_threshold:treatment	0.914227	CDC25C
knn_threshold:treatment	0.695251	CBP
knn_threshold:treatment	1.58589	DNA1
knn_threshold:treatment	1.23183	DNA2
knn_threshold:treatment	4.42483e-08	WGA
treatment:gate	14.0768	IdU
treatment:gate	0.714499	MLL1
treatment:gate	6.44754	PLK1
treatment:gate	0	Geminin
treatment:gate	1.23225	EZH2
treatment:gate	1.08172e-06	pH3_s10
treatment:gate	0.0543269	p_CDC2
treatment:gate	4.3885e-08	PCNA
treatment:gate	1.77486e-09	Rb
treatment:gate	0.0714033	FoxM1
treatment:gate	0.666312	H3k9me3
treatment:gate	5.79097	pRb_s780
treatment:gate	0.275968	RUNX1
treatment:gate	1.74743	puromycin
treatment:gate	6.39962	SLBP
treatment:gate	3.33973e-08	CTCF
treatment:gate	2.80364	CyclinB1
treatment:gate	0.820065	DNMT1
treatment:gate	0.45487	CyclinD1
treatment:gate	2.07611	TCF1
treatment:gate	2.90172	Ki67
treatment:gate	0	Jarid2
treatment:gate	0.197448	CDC25C
treatment:gate	0.0833353	CBP
treatment:gate	5.11377	DNA1
treatment:gate	5.3179	DNA2
treatment:gate	0.456897	WGA
cell_line:knn_threshold:treatment:gate	0.324501	IdU
cell_line:knn_threshold:treatment:gate	0	MLL1
cell_line:knn_threshold:treatment:gate	2.60414	PLK1
cell_line:knn_threshold:treatment:gate	3.14796e-10	Geminin
cell_line:knn_threshold:treatment:gate	2.51653e-08	EZH2
cell_line:knn_threshold:treatment:gate	5.89354e-07	pH3_s10
cell_line:knn_threshold:treatment:gate	4.40358e-09	p_CDC2
cell_line:knn_threshold:treatment:gate	1.45562e-09	PCNA
cell_line:knn_threshold:treatment:gate	0.733051	Rb
cell_line:knn_threshold:treatment:gate	1.3507	FoxM1
cell_line:knn_threshold:treatment:gate	1.74312e-07	H3k9me3
cell_line:knn_threshold:treatment:gate	5.30852	pRb_s780
cell_line:knn_threshold:treatment:gate	4.32298	RUNX1
cell_line:knn_threshold:treatment:gate	3.41502	puromycin
cell_line:knn_threshold:treatment:gate	3.04686	SLBP
cell_line:knn_threshold:treatment:gate	0.604735	CTCF
cell_line:knn_threshold:treatment:gate	3.25099	CyclinB1
cell_line:knn_threshold:treatment:gate	4.33053	DNMT1
cell_line:knn_threshold:treatment:gate	0	CyclinD1
cell_line:knn_threshold:treatment:gate	4.8693	TCF1
cell_line:knn_threshold:treatment:gate	0.474974	Ki67
cell_line:knn_threshold:treatment:gate	7.58779	Jarid2
cell_line:knn_threshold:treatment:gate	8.04454e-06	CDC25C
cell_line:knn_threshold:treatment:gate	0.0331918	CBP
cell_line:knn_threshold:treatment:gate	17.5258	DNA1
cell_line:knn_threshold:treatment:gate	19.6508	DNA2
cell_line:knn_threshold:treatment:gate	1.46594e-09	WGA
cell_line:knn_threshold:gate	0.278002	IdU
cell_line:knn_threshold:gate	0.900673	MLL1
cell_line:knn_threshold:gate	5.37605	PLK1
cell_line:knn_threshold:gate	0.614768	Geminin
cell_line:knn_threshold:gate	6.03599	EZH2
cell_line:knn_threshold:gate	4.55709	pH3_s10
cell_line:knn_threshold:gate	0.0404856	p_CDC2
cell_line:knn_threshold:gate	0.764076	PCNA
cell_line:knn_threshold:gate	0.0861104	Rb
cell_line:knn_threshold:gate	5.19417e-05	FoxM1
cell_line:knn_threshold:gate	0.504873	H3k9me3
cell_line:knn_threshold:gate	0.197023	pRb_s780
cell_line:knn_threshold:gate	4.49437e-07	RUNX1
cell_line:knn_threshold:gate	2.30657e-07	puromycin
cell_line:knn_threshold:gate	1.23737	SLBP
cell_line:knn_threshold:gate	6.5418e-08	CTCF
cell_line:knn_threshold:gate	3.26679	CyclinB1
cell_line:knn_threshold:gate	10.6199	DNMT1
cell_line:knn_threshold:gate	7.6236e-06	CyclinD1
cell_line:knn_threshold:gate	0.84812	TCF1
cell_line:knn_threshold:gate	3.63858	Ki67
cell_line:knn_threshold:gate	4.57297	Jarid2
cell_line:knn_threshold:gate	3.69982e-06	CDC25C
cell_line:knn_threshold:gate	2.00058	CBP
cell_line:knn_threshold:gate	1.7107e-08	DNA1
cell_line:knn_threshold:gate	2.30987e-05	DNA2
cell_line:knn_threshold:gate	0.360185	WGA
cell_line:knn_threshold:treatment	0.0915219	IdU
cell_line:knn_threshold:treatment	3.89244	MLL1
cell_line:knn_threshold:treatment	1.00324	PLK1
cell_line:knn_threshold:treatment	2.26582e-09	Geminin
cell_line:knn_threshold:treatment	2.648e-08	EZH2
cell_line:knn_threshold:treatment	5.17863e-09	pH3_s10
cell_line:knn_threshold:treatment	2.97197	p_CDC2
cell_line:knn_threshold:treatment	0	PCNA
cell_line:knn_threshold:treatment	0.383784	Rb
cell_line:knn_threshold:treatment	2.50982	FoxM1
cell_line:knn_threshold:treatment	0.362172	H3k9me3
cell_line:knn_threshold:treatment	1.30004	pRb_s780
cell_line:knn_threshold:treatment	0.114756	RUNX1
cell_line:knn_threshold:treatment	3.0541	puromycin
cell_line:knn_threshold:treatment	0.757661	SLBP
cell_line:knn_threshold:treatment	0.160583	CTCF
cell_line:knn_threshold:treatment	1.59727	CyclinB1
cell_line:knn_threshold:treatment	0	DNMT1
cell_line:knn_threshold:treatment	0	CyclinD1
cell_line:knn_threshold:treatment	1.80705	TCF1
cell_line:knn_threshold:treatment	1.0135	Ki67
cell_line:knn_threshold:treatment	3.76446e-06	Jarid2
cell_line:knn_threshold:treatment	1.31041	CDC25C
cell_line:knn_threshold:treatment	1.27874e-08	CBP
cell_line:knn_threshold:treatment	2.80874	DNA1
cell_line:knn_threshold:treatment	3.55664	DNA2
cell_line:knn_threshold:treatment	0.20904	WGA
knn_threshold:treatment:gate	0.0411091	IdU
knn_threshold:treatment:gate	5.63755e-09	MLL1
knn_threshold:treatment:gate	1.40602e-06	PLK1
knn_threshold:treatment:gate	0.155775	Geminin
knn_threshold:treatment:gate	8.68623e-10	EZH2
knn_threshold:treatment:gate	0.867965	pH3_s10
knn_threshold:treatment:gate	2.04584	p_CDC2
knn_threshold:treatment:gate	2.95451	PCNA
knn_threshold:treatment:gate	0.616519	Rb
knn_threshold:treatment:gate	0	FoxM1
knn_threshold:treatment:gate	4.06894e-08	H3k9me3
knn_threshold:treatment:gate	1.18451e-07	pRb_s780
knn_threshold:treatment:gate	0.181306	RUNX1
knn_threshold:treatment:gate	0.326317	puromycin
knn_threshold:treatment:gate	4.84073e-07	SLBP
knn_threshold:treatment:gate	1.01947	CTCF
knn_threshold:treatment:gate	1.3578e-11	CyclinB1
knn_threshold:treatment:gate	4.26999e-07	DNMT1
knn_threshold:treatment:gate	2.04031	CyclinD1
knn_threshold:treatment:gate	0.594861	TCF1
knn_threshold:treatment:gate	8.96653e-09	Ki67
knn_threshold:treatment:gate	0.00222044	Jarid2
knn_threshold:treatment:gate	2.17406	CDC25C
knn_threshold:treatment:gate	1.89402e-10	CBP
knn_threshold:treatment:gate	1.82906e-07	DNA1
knn_threshold:treatment:gate	1.86355e-08	DNA2
knn_threshold:treatment:gate	1.29559e-09	WGA
Residuals	0.302571	IdU
Residuals	12.2014	MLL1
Residuals	7.13471	PLK1
Residuals	4.13035	Geminin
Residuals	13.7707	EZH2
Residuals	0.939528	pH3_s10
Residuals	11.2126	p_CDC2
Residuals	9.99615	PCNA
Residuals	3.74908	Rb
Residuals	7.69236	FoxM1
Residuals	5.19534	H3k9me3
Residuals	6.27011	pRb_s780
Residuals	6.40043	RUNX1
Residuals	8.07475	puromycin
Residuals	5.8345	SLBP
Residuals	4.0256	CTCF
Residuals	5.74992	CyclinB1
Residuals	8.33182	DNMT1
Residuals	23.645	CyclinD1
Residuals	9.76898	TCF1
Residuals	5.24918	Ki67
Residuals	28.0421	Jarid2
Residuals	11.7624	CDC25C
Residuals	10.2999	CBP
Residuals	10.0333	DNA1
Residuals	10.1687	DNA2
Residuals	3.82643	WGA
