# Supplementary material for: A deep single cell mass cytometry approach to capture canonical and noncanonical cell cycle states
Source: Nat Commun. 2025 Oct 3;16:8821. doi: 10.1038/s41467-025-63883-4 (PMC12494979; doi:10.1038/s41467-025-63883-4)
Supplement: Supplementary file 12 — Supplementary Data 9 [file 41467_2025_63883_MOESM12_ESM.xlsx]

## Sheet: Table 9 Packages
Supplementary Data 9. Packages
Package	Version
methods	4.4.2
splines	4.4.2
tibble	3.2.1
polyclip	1.10.7
XML	3.99.0.18
lifecycle	1.0.4
Rdpack	2.6.4
tcltk	4.4.2
stats	4.4.2
rstatix	0.7.2
edgeR	4.4.2
doParallel	1.0.17
lattice	0.22.7
MASS	7.3.65
backports	1.5.0
magrittr	2.0.3
limma	3.62.2
utils	4.4.2
remotes	2.5.0
reticulate	1.42.0
DBI	1.2.3
minqa	1.2.8
RColorBrewer	1.1.3
ConsensusClusterPlus	1.70.0
lubridate	1.9.4
multcomp	1.4.28
abind	1.4.8
zlibbioc	1.52.0
Rtsne	0.17
GenomicRanges	1.58.0
purrr	1.0.4
BiocGenerics	0.52.0
TH.data	1.1.3
tweenr	2.0.3
sandwich	3.1.1
circlize	0.4.16
GenomeInfoDbData	1.2.13
IRanges	2.40.1
S4Vectors	0.44.0
pheatmap	1.0.12
proto	1.0.0
codetools	0.2.20
DelayedArray	0.32.0
ggforce	0.4.2
tidyselect	1.2.1
shape	1.4.6.1
UCSC.utils	1.2.0
farver	2.1.2
lme4	1.1.37
viridis	0.6.5
matrixStats	1.5.0
stats4	4.4.2
jsonlite	2.0.0
GetoptLong	1.0.5
Formula	1.2.5
ggridges	0.5.6
survival	3.8.3
iterators	1.0.14
emmeans	1.11.1
systemfonts	1.2.3
foreach	1.5.2
tools	4.4.2
chron	2.3.62
ggnewscale	0.5.1
progress	1.2.3
ragg	1.4.0
Rcpp	1.0.14
glue	1.8.0
mnormt	2.1.1
gridExtra	2.3
SparseArray	1.6.2
mgcv	1.9.3
MatrixGenerics	1.18.1
GenomeInfoDb	1.42.3
dplyr	1.1.4
withr	3.0.2
fastmap	1.2.0
GGally	2.2.1
boot	1.3.31
digest	0.6.37
timechange	0.3.0
R6	2.6.1
estimability	1.5.1
textshaping	1.0.1
colorspace	2.1.1
base	4.4.2
RSQLite	2.3.11
utf8	1.2.5
tidyr	1.3.1
generics	0.1.4
data.table	1.17.2
prettyunits	1.2.0
httr	1.4.7
S4Arrays	1.6.0
sqldf	0.4.11
ggstats	0.9.0
pkgconfig	2.0.3
gtable	0.3.6
trajiq	0.1.0
blob	1.2.4
ComplexHeatmap	2.22.0
RProtoBufLib	2.18.0
XVector	0.46.0
diffcyt	1.26.1
carData	3.0.5
grDevices	4.4.2
clue	0.3.66
scales	1.4.0
tidyverse	2.0.0
Biobase	2.66.0
png	0.1.8
reformulas	0.4.1
corrplot	0.95
colorRamps	2.3.4
rstudioapi	0.17.1
reshape2	1.4.4
tzdb	0.5.0
rjson	0.2.23
coda	0.19.4.1
nlme	3.1.168
nloptr	2.2.1
cachem	1.1.0
zoo	1.8.14
GlobalOptions	0.1.2
stringr	1.5.1
parallel	4.4.2
desc	1.4.3
pillar	1.10.2
grid	4.4.2
proxyC	0.5.2
vctrs	0.6.5
RANN	2.6.2
ggpubr	0.6.0
car	3.1.3
cytolib	2.18.2
xtable	1.8.4
cluster	2.1.8.1
readr	2.1.5
gsubfn	0.7
mvtnorm	1.3.3
cli	3.6.5
locfit	1.5.9.12
compiler	4.4.2
rlang	1.1.6
crayon	1.5.3
ggsignif	0.6.4
labeling	0.4.3
FlowSOM	2.14.0
flowCore	2.18.0
plyr	1.8.9
forcats	1.0.0
stringi	1.8.7
psych	2.5.3
viridisLite	0.4.2
datasets	4.4.2
assertthat	0.2.1
graphics	4.4.2
Matrix	1.7.3
hms	1.1.3
patchwork	1.3.0
bit64	4.6.0.1
ggplot2	3.5.2
statmod	1.5.0
SummarizedExperiment	1.36.0
rbibutils	2.3
igraph	2.1.4
broom	1.0.8
memoise	2.0.1
dynutils	1.0.11
bit	4.6.0
