# Supplementary material for: A deep single cell mass cytometry approach to capture canonical and noncanonical cell cycle states
Source: Nat Commun. 2025 Oct 3;16:8821. doi: 10.1038/s41467-025-63883-4 (PMC12494979; doi:10.1038/s41467-025-63883-4)
Supplement: Supplementary file 13 — Supplementary Data 10 [file 41467_2025_63883_MOESM13_ESM.xlsx]

## Sheet: Table 10 dimensionality reducti
Supplementary Data 10. Features used for dimensionaity reduction
Figure 2,S3	Ki67, pRbS780, pH3_s10, CDT1, IdU, Geminin, PLK1, DNA, CyclinB1, PCNA, SLBP, EZH2, HH3, CyclinE, FoxM1, CDC20, RUNX1, CTCF, H3K9ac, H3K27me3, H3K18ac, WGA, MLL1	IdU, MLL1, PLK1, Geminin, EZH2, pH3_s10, p_CDC2, PCNA, Rb, FoxM1, pRb_s780, RUNX1, puromycin, SLBP, CTCF, CyclinB1, DNMT1, CyclinD1, TCF1, Ki67, Jarid2, CDC25C, CBP, DNA1, DNA2, WGA
Figure 3,S4	Ki67, pRbS780, pH3_s10, CDT1, IdU, Geminin, PLK1, DNA, CyclinB1, PCNA, SLBP
Figure 4-5, S5	dsDNA, pH3_s10, CDT1, Geminin, PLK1, DNA2, CyclinB1, PCNA, Ki67, SLBP, IdU, pRb_S780, p_CDC2, CyclinE, FoxM1, CyclinD1, WGA, CyclinB2, SKP2, puromycin	IdU, MLL1, PLK1, Geminin, EZH2, pH3_s10, p_CDC2, PCNA, Rb, FoxM1, pRb_s780, RUNX1, puromycin, SLBP, CTCF, CyclinB1, DNMT1, CyclinD1, TCF1, Ki67, Jarid2, CDC25C, CBP, DNA1, DNA2, WGA
Figure 6	pRb_s780, Rb, CyclinB1, CDT1, PLK1, PCNA, pH3_s10, DNA, Geminin, SLBP, Ki67, IdU
